# Supplementary material for: Convergence of resistance and evolutionary responses in Escherichia coli and Salmonella enterica co-inhabiting chicken farms in China
Source: Nat Commun. 2024 Jan 5;15:206. doi: 10.1038/s41467-023-44272-1 (PMC10770378; doi:10.1038/s41467-023-44272-1)
Supplement: Supplementary file 5 — Supplementary Data 2 [file 41467_2023_44272_MOESM5_ESM.xlsx]

## Sheet: Sheet1
Species	Group	Mean Genome length	Core genome alignment length	Clock/UCLD Rate (Substitutions per site per year)		Clock/UCLD Rate (Substitutions per genom per year)		Root Height (Years)		Age (Years)
				Mean	95% HSP	Mean	95% HSP	Mean	95% HSP	Mean	95% HSP
S. enterica	Kentucky	4.87178e+06	4092817	3.3166e-05	[1.1407E-7, 9.1543E-5]	161.577	[5.56E-1, 4.46E+2]	9.6753	[0.8944, 33.8369]	2011.64	[1987.481, 2020.4234]
S. enterica	Kedougou	5.00161e+06	4214055	1.0312e-05	[8.6587E-7, 2.3378E-5]	51.5766	[4.33E-0, 1.17E+2]	3.6899	[1.1089, 8.2681]	2017.63	[2013.0497, 2020.2089]
S. enterica	Indiana	4.88952e+06	3962320	1.135e-05	[1.9694E-6, 2.4094E-5]	55.4961	[9.63E-0,1.18E+2]	4.78	[1.4493, 10.6155]	2016.53	[2010.6913, 2019.8575]
S. enterica	Havana	4872114	4261565	4.198e-05	[2.3877E-8, 1.6664E-4]	204.531	[1.16E-1, 8.12E+2]	28.5482	[0.0736, 169.8658]	1991.98	[1850.6642, 2020.4565]
S. enterica	Enteritidis	4.74567e+06	4046576	1.4246e-05	[1.4372E-8, 6.0907E-5]	67.6068	[6.82E-2, 2.89E+2]	13.7412	[1.465, 50.8817]	2007.09	[1969.6328, 2019.8533]
E. coli	A	5.08426e+06	510551	0.00014184	[1.3935E-4, 1.4428E-4]	721.151	[7.08E+2, 7.34E+2]	399.382	[398.1609, 400]	1621.69	[1621.0712, 1622.9104]
E. coli	E	5.44751e+06	3247230	1.9947e-05	[1.9159E-5, 2.1225E-5]	108.662	[1.04E+2, 1.16E+2]	386.528	[363.4966, 399.9998]	1634.53	[1621.0605, 1657.5637]
E. coli	F	5.37498e+06	3340285	0.00013613	[1.286E-4, 1.4349E-4]	731.696	[6.91E-+2, 7.71E+2]	151.069	[136.7746, 168.2773]	1870	[1861.5751, 1878.0915]
