# Supplementary material for: Convergence of resistance and evolutionary responses in Escherichia coli and Salmonella enterica co-inhabiting chicken farms in China
Source: Nat Commun. 2024 Jan 5;15:206. doi: 10.1038/s41467-023-44272-1 (PMC10770378; doi:10.1038/s41467-023-44272-1)
Supplement: Supplementary file 8 — Supplementary Data 5 [file 41467_2023_44272_MOESM8_ESM.xlsx]

## Sheet: S. enterica
Antibiotic	Known AMR gene	Jaccard coefficient
CT	AAC(3)-IId	0.349057
CT	AAC(6')-Ib-cr6	0.43
CT	ANT(3'')-IIa	0.336449
CT	APH(3')-Ia	0.634286
CT	APH(6)-Id	0.311927
CT	CTX-M-55	0.554348
CT	FosA3	0.172131
CT	OXA-1	0.324074
CT	QnrS1	0.336449
CT	TEM-181	0.336449
CT	arr-2	0.153226
CT	arr-3	0.38835
CT	catB3	0.324074
CT	dfrA14	0.243478
CT	floR	0.702381
CT	linG	0.422886
CT	mphA	0.712575
CT	qacEdelta1	0.653179
CT	sul1	0.606742
CT	sul3	0.243478
CT	tet(A)	0.634286
PB	AAC(3)-IId	0.317972
PB	AAC(6')-Iaa	0.35545
PB	AAC(6')-Ib-cr6	0.294118
PB	AAC(6')-Iy	0.125984
PB	ANT(3'')-IIa	0.3
PB	APH(3')-Ia	0.481865
PB	APH(6)-Id	0.254386
PB	CTX-M-55	0.395122
PB	OXA-1	0.265487
PB	QnrS1	0.254386
PB	TEM-181	0.238095
PB	arr-2	0.139442
PB	arr-3	0.265487
PB	catB3	0.265487
PB	dfrA14	0.222222
PB	floR	0.521277
PB	linG	0.381643
PB	mphA	0.505263
PB	qacEdelta1	0.481865
PB	rmtB	0.130435
PB	sul1	0.459184
PB	sul3	0.227468
PB	tet(A)	0.444444
IMI	AAC(3)-IId	0.342723
IMI	AAC(3)-IV	0.0874525
IMI	AAC(3)-Id	0.139442
IMI	AAC(6')-Iaa	0.375
IMI	AAC(6')-Ib-cr6	0.342723
IMI	AAC(6')-Iy	0.148594
IMI	ANT(3'')-IIa	0.305936
IMI	APH(3'')-Ib	0.0957854
IMI	APH(3')-Ia	0.529412
IMI	APH(4)-Ia	0.0874525
IMI	APH(6)-Id	0.305936
IMI	CTX-M-55	0.521277
IMI	CTX-M-65	0.0106007
IMI	LAP-2	0.063197
IMI	NDM-9	0.00350877
IMI	QnrB17	0.063197
IMI	QnrS1	0.330233
IMI	aadA16	0.063197
IMI	aadA2	0.0106007
IMI	aadA5	0.0514706
IMI	aadA7	0.139442
IMI	arr-2	0.144
IMI	determinant_of_bleomycin_resistance	0.00350877
IMI	dfrA12	0.00350877
IMI	dfrA14	0.227468
IMI	dfrA17	0.0514706
IMI	dfrA27	0.063197
IMI	floR	0.588889
IMI	linG	0.395122
IMI	mphA	0.588889
IMI	qacEdelta1	0.505263
IMI	sul1	0.505263
IMI	sul2	0.075188
IMI	sul3	0.217021
IMI	tet(A)	0.634286
MEM	AAC(3)-IId	0.336449
MEM	AAC(3)-IV	0.139442
MEM	AAC(6')-Iaa	0.368421
MEM	AAC(6')-Ib-cr6	0.408867
MEM	AAC(6')-Iy	0.196653
MEM	ANT(3'')-IIa	0.324074
MEM	APH(3')-Ia	0.588889
MEM	APH(4)-Ia	0.139442
MEM	APH(6)-Id	0.294118
MEM	CTX-M-55	0.545946
MEM	FosA3	0.172131
MEM	OXA-1	0.305936
MEM	QnrS1	0.324074
MEM	arr-3	0.375
MEM	catB3	0.305936
MEM	floR	0.712575
MEM	linG	0.395122
MEM	mphA	0.682353
MEM	qacEdelta1	0.571429
MEM	rmtB	0.130435
MEM	sul1	0.571429
MEM	sul3	0.222222
MEM	tet(A)	0.606742
CFX	AAC(3)-Id	0.125984
CFX	APH(3')-IIa	0.0514706
CFX	APH(6)-Id	0.172131
CFX	CTX-M-65	0.04
CFX	FosA3	0.172131
CFX	LAP-2	0.063197
CFX	OXA-1	0.181818
CFX	QnrB17	0.063197
CFX	TEM-181	0.288288
CFX	aadA16	0.063197
CFX	aadA17	0.04
CFX	aadA2	0.04
CFX	aadA5	0.108527
CFX	aadA7	0.125984
CFX	arr-2	0.148594
CFX	catB3	0.181818
CFX	dfrA14	0.238095
CFX	dfrA17	0.108527
CFX	dfrA27	0.063197
CFX	floR	0.459184
CFX	linG	0.238095
CFX	mphA	0.474227
CFX	oqxA	0.0592593
CFX	oqxB	0.0592593
CFX	rmtB	0.125984
CFX	sul3	0.11284
AMC	AAC(3)-IId	0.342723
AMC	AAC(3)-IV	0.139442
AMC	AAC(6')-Iaa	0.381643
AMC	AAC(6')-Ib-cr6	0.415842
AMC	AAC(6')-Iy	0.206751
AMC	ANT(3'')-IIa	0.330233
AMC	APH(3')-Ia	0.606742
AMC	APH(4)-Ia	0.139442
AMC	APH(6)-Id	0.305936
AMC	CTX-M-55	0.554348
AMC	FosA3	0.172131
AMC	OXA-1	0.311927
AMC	QnrS1	0.336449
AMC	TEM-181	0.305936
AMC	arr-2	0.148594
AMC	arr-3	0.381643
AMC	catB3	0.311927
AMC	dfrA14	0.232759
AMC	floR	0.702381
AMC	linG	0.408867
AMC	mphA	0.702381
AMC	qacEdelta1	0.588889
AMC	rmtB	0.134921
AMC	sul1	0.58011
AMC	sul3	0.232759
AMC	tet(A)	0.625
AMI	AAC(3)-IId	0.324074
AMI	AAC(3)-IV	0.139442
AMI	AAC(6')-Ib-cr6	0.408867
AMI	ANT(3'')-IIa	0.317972
AMI	APH(3')-Ia	0.58011
AMI	APH(4)-Ia	0.139442
AMI	APH(6)-Id	0.288288
AMI	CTX-M-55	0.554348
AMI	FosA3	0.172131
AMI	OXA-1	0.305936
AMI	QnrS1	0.324074
AMI	arr-3	0.375
AMI	catB3	0.305936
AMI	floR	0.682353
AMI	linG	0.38835
AMI	mphA	0.682353
AMI	qacEdelta1	0.554348
AMI	rmtB	0.130435
AMI	sul1	0.554348
AMI	sul3	0.222222
AMI	tet(A)	0.588889
MIN	AAC(3)-IId	0.311927
MIN	AAC(3)-IV	0.125984
MIN	AAC(6')-Ib-cr6	0.395122
MIN	ANT(3'')-IIa	0.3
MIN	APH(3')-Ia	0.545946
MIN	APH(4)-Ia	0.125984
MIN	APH(6)-Id	0.271111
MIN	CTX-M-55	0.529412
MIN	CTX-M-9	0.00350877
MIN	FosA3	0.162602
MIN	LAP-2	0.063197
MIN	OXA-1	0.294118
MIN	QnrB17	0.063197
MIN	QnrS1	0.305936
MIN	aadA16	0.063197
MIN	arr-3	0.361905
MIN	catB3	0.294118
MIN	dfrA1	0.00350877
MIN	dfrA14	0.206751
MIN	dfrA27	0.063197
MIN	floR	0.625
MIN	linG	0.368421
MIN	mphA	0.643678
MIN	qacEdelta1	0.521277
MIN	sul1	0.521277
MIN	sul3	0.211864
MIN	tet(A)	0.545946
SXT	AAC(3)-IId	0.00704225
SXT	AAC(3)-IV	0.028777
SXT	AAC(6')-Iaa	0.00704225
SXT	AAC(6')-Iy	0.028777
SXT	ANT(3'')-IIa	0.00704225
SXT	APH(4)-Ia	0.028777
SXT	APH(6)-Id	0.00350877
SXT	CTX-M-55	0.00350877
SXT	CTX-M-65	0.028777
SXT	FosA3	0.032491
SXT	NDM-9	0.028777
SXT	OXA-1	0.028777
SXT	QnrS1	0.00350877
SXT	TEM-181	0.032491
SXT	aadA2	0.028777
SXT	aadA5	0.028777
SXT	catB3	0.028777
SXT	determinant_of_bleomycin_resistance	0.028777
SXT	dfrA12	0.028777
SXT	dfrA17	0.028777
SXT	linG	0.00704225
SXT	rmtB	0.032491
SXT	sul2	0.028777
SXT	sul3	0.00350877
SXT	tet(A)	0.00704225
AMS	AAC(3)-IId	0.349057
AMS	AAC(3)-IV	0.134921
AMS	AAC(3)-Id	0.139442
AMS	AAC(6')-Iaa	0.381643
AMS	AAC(6')-Iy	0.121569
AMS	ANT(3'')-IIa	0.324074
AMS	APH(3'')-Ib	0.0916031
AMS	APH(3')-IIa	0.047619
AMS	APH(3')-Ia	0.481865
AMS	APH(4)-Ia	0.134921
AMS	APH(6)-Id	0.294118
AMS	CTX-M-55	0.422886
AMS	FosA3	0.162602
AMS	FosA7	0.00704225
AMS	LAP-2	0.00704225
AMS	OXA-1	0.3
AMS	QnrB17	0.00704225
AMS	aadA16	0.00704225
AMS	aadA7	0.139442
AMS	arr-2	0.148594
AMS	catB3	0.3
AMS	dfrA14	0.227468
AMS	dfrA27	0.00704225
AMS	floR	0.554348
AMS	linG	0.408867
AMS	mphA	0.545946
AMS	oqxA	0.0553506
AMS	oqxB	0.0553506
AMS	rmtB	0.130435
AMS	sul1	0.459184
AMS	sul2	0.117188
AMS	sul3	0.222222
AMS	tet(A)	0.481865
GEN	CTX-M-199	0.00704225
GEN	CTX-M-55	0.00350877
GEN	CTX-M-65	0.00704225
GEN	FosA3	0.0106007
GEN	NDM-9	0.00704225
GEN	aadA2	0.00704225
GEN	determinant_of_bleomycin_resistance	0.00704225
GEN	dfrA12	0.00704225
GEN	rmtB	0.0106007
STR	AAC(3)-IId	0.305936
STR	AAC(3)-IV	0.134921
STR	AAC(6')-Ib-cr6	0.401961
STR	ANT(3'')-IIa	0.294118
STR	APH(3')-Ia	0.537634
STR	APH(4)-Ia	0.134921
STR	CTX-M-27	0.00350877
STR	CTX-M-55	0.537634
STR	FosA3	0.172131
STR	LAP-2	0.063197
STR	OXA-1	0.3
STR	QnrB17	0.063197
STR	QnrS1	0.305936
STR	aadA16	0.063197
STR	arr-3	0.368421
STR	catB3	0.3
STR	dfrA27	0.063197
STR	floR	0.634286
STR	linG	0.361905
STR	mphA	0.672515
STR	oqxA	0.0592593
STR	oqxB	0.0592593
STR	qacEdelta1	0.537634
STR	rmtB	0.130435
STR	sul1	0.529412
STR	tet(A)	0.554348
AZM	AAC(3)-IId	0.342723
AZM	AAC(6')-Iaa	0.395122
AZM	AAC(6')-Ib-cr6	0.43
AZM	AAC(6')-Iy	0.217021
AZM	ANT(3'')-IIa	0.324074
AZM	APH(3')-Ia	0.615819
AZM	APH(6)-Id	0.311927
AZM	CTX-M-55	0.545946
AZM	OXA-1	0.324074
AZM	QnrS1	0.330233
AZM	arr-3	0.38835
AZM	catB3	0.324074
AZM	floR	0.692308
AZM	linG	0.408867
AZM	mphA	0.692308
AZM	qacEdelta1	0.634286
AZM	sul1	0.606742
AZM	sul2	0.121569
AZM	sul3	0.243478
AZM	tet(A)	0.634286
FEP	AAC(3)-IId	0.349057
FEP	APH(3')-Ia	0.606742
FEP	APH(6)-Id	0.294118
FEP	CTX-M-55	0.554348
FEP	FosA7	0.063197
FEP	QnrS1	0.324074
FEP	TEM-181	0.294118
FEP	floR	0.692308
FEP	mphA	0.712575
FEP	tet(A)	0.615819
TET	AAC(3)-IId	0.063197
TET	AAC(3)-IV	0.0592593
TET	AAC(6')-Iaa	0.075188
TET	AAC(6')-Ib-cr6	0.108527
TET	AAC(6')-Iy	0.0553506
TET	ANT(3'')-IIa	0.063197
TET	APH(3')-Ia	0.130435
TET	APH(4)-Ia	0.0592593
TET	APH(6)-Id	0.0833333
TET	CTX-M-65	0.0362319
TET	FosA3	0.0514706
TET	FosA7	0.00350877
TET	LAP-2	0.00350877
TET	NDM-9	0.028777
TET	OXA-1	0.108527
TET	QnrB17	0.00350877
TET	aadA16	0.00350877
TET	aadA2	0.032491
TET	arr-3	0.108527
TET	catB3	0.108527
TET	cmlA1	0.028777
TET	determinant_of_bleomycin_resistance	0.028777
TET	dfrA12	0.028777
TET	dfrA27	0.00350877
TET	floR	0.125984
TET	linG	0.0957854
TET	mphA	0.117188
TET	qacEdelta1	0.121569
TET	qacL	0.028777
TET	rmtB	0.0437956
TET	sul1	0.121569
TET	sul2	0.0514706
TET	sul3	0.0833333
AZI	AAC(3)-IId	0.243478
AZI	AAC(3)-IV	0.0106007
AZI	AAC(3)-Id	0.063197
AZI	AAC(6')-Iaa	0.254386
AZI	AAC(6')-Iy	0.0106007
AZI	ANT(3'')-IIa	0.227468
AZI	APH(3'')-Ib	0.0141844
AZI	APH(3')-IIa	0.00350877
AZI	APH(3')-Ia	0.259912
AZI	APH(4)-Ia	0.0106007
AZI	APH(6)-Id	0.186722
AZI	CTX-M-55	0.232759
AZI	CTX-M-65	0.00704225
AZI	FosA3	0.0250896
AZI	NDM-9	0.00350877
AZI	QnrS1	0.217021
AZI	aadA2	0.00350877
AZI	aadA5	0.00350877
AZI	aadA7	0.063197
AZI	arr-2	0.075188
AZI	determinant_of_bleomycin_resistance	0.00350877
AZI	dfrA12	0.00350877
AZI	dfrA14	0.134921
AZI	dfrA17	0.00350877
AZI	floR	0.254386
AZI	linG	0.254386
AZI	mphA	0.238095
AZI	oqxA	0.00350877
AZI	oqxB	0.00350877
AZI	qacEdelta1	0.238095
AZI	sul1	0.238095
AZI	sul2	0.0106007
AZI	sul3	0.176955
AZI	tet(A)	0.254386
CTX	AAC(3)-IId	0.1
CTX	AAC(3)-Id	0.1
CTX	AAC(6')-Ib-cr6	0.04
CTX	APH(3'')-Ib	0.00704225
CTX	APH(3')-IIa	0.00350877
CTX	APH(3')-Ia	0.130435
CTX	APH(6)-Id	0.00704225
CTX	CTX-M-199	0.0214286
CTX	CTX-M-65	0.032491
CTX	FosA3	0.11284
CTX	FosA7	0.00350877
CTX	LAP-2	0.00350877
CTX	NDM-9	0.028777
CTX	OXA-1	0.04
CTX	QnrB17	0.00350877
CTX	QnrS1	0.0250896
CTX	TEM-181	0.139442
CTX	aadA16	0.00350877
CTX	aadA17	0.028777
CTX	aadA2	0.032491
CTX	aadA7	0.1
CTX	arr-2	0.0957854
CTX	arr-3	0.04
CTX	catB3	0.04
CTX	determinant_of_bleomycin_resistance	0.028777
CTX	dfrA12	0.028777
CTX	dfrA14	0.0957854
CTX	dfrA27	0.00350877
CTX	floR	0.139442
CTX	mphA	0.144
CTX	qacEdelta1	0.144
CTX	rmtB	0.134921
CTX	sul1	0.144
CTX	sul3	0.0106007
SUL	AAC(3)-IV	0.134921
SUL	AAC(6')-Ib-cr6	0.401961
SUL	ANT(3'')-IIa	0.288288
SUL	APH(3')-Ia	0.529412
SUL	APH(4)-Ia	0.134921
SUL	APH(6)-Id	0.282511
SUL	CTX-M-199	0.00350877
SUL	CTX-M-55	0.545946
SUL	LAP-2	0.063197
SUL	OXA-1	0.3
SUL	QnrB17	0.063197
SUL	QnrS1	0.324074
SUL	aadA16	0.063197
SUL	arr-3	0.368421
SUL	catB3	0.3
SUL	dfrA27	0.063197
SUL	floR	0.615819
SUL	linG	0.35545
SUL	mphA	0.625
SUL	sul1	0.497382
SUL	sul3	0.217021
SUL	tet(A)	0.537634
CFZ	AAC(3)-IId	0.3
CFZ	AAC(3)-IV	0.130435
CFZ	AAC(6')-Ib-cr6	0.401961
CFZ	ANT(3'')-IIa	0.288288
CFZ	APH(3')-Ia	0.529412
CFZ	APH(4)-Ia	0.130435
CFZ	APH(6)-Id	0.282511
CFZ	CTX-M-55	0.521277
CFZ	FosA3	0.162602
CFZ	LAP-2	0.063197
CFZ	OXA-1	0.3
CFZ	QnrB17	0.063197
CFZ	QnrS1	0.305936
CFZ	aadA16	0.063197
CFZ	arr-3	0.368421
CFZ	catB3	0.3
CFZ	dfrA27	0.063197
CFZ	floR	0.615819
CFZ	linG	0.35545
CFZ	mphA	0.625
CFZ	qacEdelta1	0.497382
CFZ	sul1	0.497382
CFZ	sul3	0.217021
CFZ	tet(A)	0.537634
AMP	CTX-M-199	0.00704225
AMP	CTX-M-55	0.00350877
AMP	CTX-M-65	0.00704225
AMP	FosA3	0.0106007
AMP	NDM-9	0.00704225
AMP	aadA2	0.00704225
AMP	determinant_of_bleomycin_resistance	0.00704225
AMP	dfrA12	0.00704225
AMP	rmtB	0.0106007
CHL	AAC(3)-IId	0.349057
CHL	APH(3')-Ia	0.606742
CHL	APH(6)-Id	0.294118
CHL	CTX-M-55	0.554348
CHL	FosA7	0.063197
CHL	QnrS1	0.324074
CHL	TEM-181	0.294118
CHL	floR	0.692308
CHL	mphA	0.712575
CHL	tet(A)	0.615819
CIP	AAC(3)-IId	0.342723
CIP	AAC(3)-Id	0.139442
CIP	AAC(6')-Iaa	0.375
CIP	AAC(6')-Iy	0.148594
CIP	ANT(3'')-IIa	0.305936
CIP	APH(3'')-Ib	0.0957854
CIP	APH(3')-Ia	0.529412
CIP	APH(6)-Id	0.305936
CIP	CTX-M-55	0.521277
CIP	CTX-M-65	0.0106007
CIP	LAP-2	0.063197
CIP	NDM-9	0.00350877
CIP	QnrB17	0.063197
CIP	QnrS1	0.330233
CIP	aadA16	0.063197
CIP	aadA2	0.0106007
CIP	aadA5	0.0514706
CIP	aadA7	0.139442
CIP	arr-2	0.144
CIP	determinant_of_bleomycin_resistance	0.00350877
CIP	dfrA12	0.00350877
CIP	dfrA14	0.227468
CIP	dfrA17	0.0514706
CIP	dfrA27	0.063197
CIP	floR	0.588889
CIP	linG	0.395122
CIP	mphA	0.588889
CIP	qacEdelta1	0.505263
CIP	sul1	0.505263
CIP	sul2	0.075188
CIP	sul3	0.217021
CIP	tet(A)	0.634286
LEV	AAC(3)-IId	0.35545
LEV	AAC(3)-IV	0.139442
LEV	AAC(3)-Id	0.144
LEV	AAC(6')-Iaa	0.408867
LEV	AAC(6')-Ib-cr6	0.43
LEV	AAC(6')-Iy	0.196653
LEV	ANT(3'')-IIa	0.342723
LEV	APH(3')-Ia	0.643678
LEV	APH(4)-Ia	0.139442
LEV	APH(6)-Id	0.305936
LEV	CTX-M-55	0.554348
LEV	FosA3	0.172131
LEV	OXA-1	0.324074
LEV	QnrS1	0.330233
LEV	aadA7	0.144
LEV	arr-2	0.153226
LEV	arr-3	0.38835
LEV	catB3	0.324074
LEV	dfrA14	0.238095
LEV	floR	0.712575
LEV	linG	0.43
LEV	mphA	0.712575
LEV	qacEdelta1	0.615819
LEV	rmtB	0.134921
LEV	sul1	0.615819
LEV	sul2	0.121569
LEV	sul3	0.238095
LEV	tet(A)	0.634286
KAN	AAC(3)-IId	0.349057
KAN	AAC(3)-IV	0.139442
KAN	AAC(3)-Id	0.144
KAN	AAC(6')-Iaa	0.401961
KAN	AAC(6')-Iy	0.148594
KAN	ANT(3'')-IIa	0.342723
KAN	APH(3')-Ia	0.505263
KAN	APH(4)-Ia	0.139442
KAN	APH(6)-Id	0.305936
KAN	CTX-M-55	0.437186
KAN	FosA3	0.172131
KAN	FosA7	0.0177936
KAN	LAP-2	0.0106007
KAN	OXA-1	0.311927
KAN	QnrB17	0.0106007
KAN	aadA16	0.0106007
KAN	aadA7	0.144
KAN	arr-2	0.148594
KAN	catB3	0.311927
KAN	dfrA14	0.238095
KAN	dfrA27	0.0106007
KAN	floR	0.571429
KAN	linG	0.43
KAN	mphA	0.571429
KAN	qacEdelta1	0.505263
KAN	rmtB	0.134921
KAN	sul1	0.481865
KAN	sul3	0.232759
KAN	tet(A)	0.513228

## Sheet: E. coli
Antibiotic	Known AMR gene	Jaccard coefficient
AMP	APH(4)-Ia	0.409524
AMP	EC-13	0.024728
AMP	armA	0.00680272
AMP	mphE	0.00680272
AMP	msrE	0.00680272
AMS	AAC(3)-IV	0.318066
AMS	APH(3')-Ia	0.35248
AMS	APH(4)-Ia	0.306431
AMS	OXA-10	0.126087
AMS	QnrS1	0.175936
AMS	arr-2	0.143488
AMS	cmlA5	0.0571429
AMS	dfrA14	0.167982
TET	floR	0.628931
TET	mefB	0.00582524
TET	tet(A)	0.488506
CHL	AAC(3)-IV	0.407609
CHL	APH(3')-Ia	0.469504
CHL	APH(4)-Ia	0.396226
CHL	EC-13	0.0176817
CHL	MCR-1	0.274293
CHL	aadA2	0.240719
CHL	cmlA1	0.15625
CHL	floR	0.626374
SXT	OXA-10	0.12854
SXT	aadA2	0.230404
SXT	aadA5	0.0893796
SXT	dfrA12	0.182648
SXT	dfrA14	0.185355
SXT	dfrA17	0.106838
SXT	qacEdelta1	0.194925
CFZ	AAC(3)-IV	0.38874
CFZ	APH(4)-Ia	0.37583
CFZ	CTX-M-55	0.200463
CFZ	CTX-M-65	0.12854
CFZ	EC-13	0.019685
CFZ	floR	0.564955
CTX	AAC(3)-IV	0.35958
CTX	APH(3')-Ia	0.394347
CTX	APH(4)-Ia	0.350717
CTX	CTX-M-55	0.196305
CTX	CTX-M-65	0.126087
CTX	FosA3	0.177273
CTX	MCR-1	0.246691
CTX	floR	0.508006
CTX	mphA	0.299875
CTX	sul2	0.37583
CAZ	AAC(3)-IIe	0.016683
CAZ	APH(3')-IIa	0.0422535
CAZ	CTX-M-55	0.0986214
CAZ	CTX-M-64	0.0298211
CAZ	CTX-M-65	0.0186824
CAZ	Escherichia_coli_emrE	0.0905263
CAZ	MCR-1	0.112782
CAZ	QnrS1	0.041206
CAZ	tet(A)	0.151111
CFX	Escherichia_coli_emrE	0.0227048
CFX	NDM-5	0.00680272
CFX	determinant_of_bleomycin_resistance	0.00876339
GEN	AAC(3)-IId	0.0882353
GEN	AAC(3)-IV	0.336774
GEN	APH(3')-Ia	0.33162
GEN	APH(4)-Ia	0.326504
GEN	FosA3	0.147287
GEN	MCR-1	0.22314
GEN	aadA2	0.1813
GEN	floR	0.394347
GEN	linG	0.175936
GEN	mphA	0.252721
GEN	oqxA	0.093981
GEN	oqxB	0.092827
GEN	rmtB	0.0401606
IMI	NDM-5	0.00582524
IMI	determinant_of_bleomycin_resistance	0.00680272
NAL	AAC(3)-IV	0.386881
NAL	APH(4)-Ia	0.374005
NAL	EC-19	0.0127077
NAL	FosA3	0.178612
NAL	QnrS1	0.146018
NAL	arr-2	0.108021
NAL	dfrA14	0.149834
NAL	mphA	0.333333
NAL	oqxA	0.111588
NAL	oqxB	0.110397
NAL	qacEdelta1	0.194925
NAL	sul1	0.213115
NAL	sul2	0.426997
Sul	aadA2	0.242206
Sul	cmlA5	0.0422535
Sul	qacL	0.206054
Sul	sul1	0.214537
Sul	sul2	0.457103
Sul	sul3	0.228944
CIP	AAC(3)-IV	0.392473
CIP	APH(3')-Ia	0.442897
CIP	APH(4)-Ia	0.379494
CIP	CTX-M-55	0.190805
CIP	EC-19	0.0127077
CIP	MCR-1	0.279012
CIP	floR	0.564955
CIP	mphA	0.324808
AMC	catI	0.0237154
AMC	qacEdelta1	0.0870934
CTX-C	AAC(3)-IV	0.243697
CTX-C	APH(4)-Ia	0.239234
CTX-C	CTX-M-55	0.144751
CTX-C	CTX-M-65	0.0962963
CTX-C	MCR-1	0.178612
CTX-C	floR	0.32991
CAZ-C	APH(3')-IIa	0.037037
CAZ-C	CTX-M-55	0.0859539
CAZ-C	CTX-M-64	0.0237154
CAZ-C	CTX-M-65	0.0136986
CAZ-C	MCR-1	0.0962963
CAZ-C	tet(A)	0.123644
CT	AAC(3)-IV	0.151111
CT	ANT(3'')-IIa	0.110397
CT	APH(3')-IIa	0.0422535
CT	APH(4)-Ia	0.146018
CT	MCR-1	0.193548
CT	oqxA	0.0669413
CT	oqxB	0.0658436
CT	sul1	0.093981
PB	AAC(3)-IV	0.135965
PB	ANT(3'')-IIa	0.103301
PB	APH(4)-Ia	0.13224
PB	Erm(42)	0.016683
PB	MCR-1	0.173273
PB	oqxA	0.0614754
PB	oqxB	0.0603889
MIN	tet(B)	0.0136986
MIN	tetM	0.034965
AMI	APH(3')-IIa	0.0206897
AMI	Erm(42)	0.00974659
AMI	FosA3	0.041206
AMI	aadA22	0.0107317
AMI	armA	0.00680272
AMI	mphE	0.00680272
AMI	msrE	0.00680272
AMI	qacEdelta1	0.0391174
AMI	rmtB	0.034965
AZM	APH(3')-IIa	0.0702479
AZM	APH(6)-Id	0.348958
AZM	CTX-M-55	0.192175
AZM	CTX-M-64	0.0318725
AZM	MCR-1	0.218824
AZM	floR	0.407609
FEP	AAC(3)-IIe	0.0206897
FEP	APH(3')-IIa	0.0593047
FEP	CTX-M-55	0.170621
FEP	CTX-M-64	0.0298211
FEP	CTX-M-65	0.0339321
FEP	MCR-1	0.157542
MEM	NDM-5	0.00582524
MEM	determinant_of_bleomycin_resistance	0.00680272
LEV	AAC(3)-IId	0.0916754
LEV	AAC(3)-IV	0.37766
LEV	APH(3')-Ia	0.426997
LEV	APH(4)-Ia	0.364954
LEV	CTX-M-55	0.188073
LEV	MCR-1	0.268054
LEV	floR	0.541667
LEV	mphA	0.318066
LEV	oqxA	0.108021
LEV	oqxB	0.106838
KAN	AAC(3)-IV	0.37766
KAN	APH(3'')-Ib	0.411444
KAN	APH(3')-IIa	0.0769231
KAN	APH(3')-Ia	0.469504
KAN	APH(4)-Ia	0.366755
KAN	APH(6)-Id	0.421125
KAN	CTX-M-55	0.175936
KAN	EC-13	0.0156863
KAN	MCR-1	0.255758
KAN	arr-2	0.139714
KAN	floR	0.510204
KAN	linG	0.208868
KAN	mphA	0.293383
KAN	oqxA	0.105656
KAN	oqxB	0.104478
KAN	sul1	0.188073
KAN	tetM	0.092827
STR	AAC(3)-IV	0.394347
STR	APH(3'')-Ib	0.490647
STR	APH(3')-Ia	0.465347
STR	APH(4)-Ia	0.381333
STR	APH(6)-Id	0.505814
STR	CTX-M-55	0.193548
STR	OXA-10	0.133479
STR	arr-2	0.149834
STR	dfrA14	0.193548
STR	floR	0.562594
STR	linG	0.214537
