# Supplementary material for: Convergence of resistance and evolutionary responses in Escherichia coli and Salmonella enterica co-inhabiting chicken farms in China
Source: Nat Commun. 2024 Jan 5;15:206. doi: 10.1038/s41467-023-44272-1 (PMC10770378; doi:10.1038/s41467-023-44272-1)
Supplement: Supplementary file 10 — Supplementary Data 7 [file 41467_2023_44272_MOESM10_ESM.xlsx]

## Sheet: E. coli
					Maximum Feature Importance per gene
Gene	Description	Known AMR	Number of antibiotic models gene selected in	Average importance across models	AMC	AMI	AMS	AZM	CAZ	CAZ-C	CFX	CHL	CIP	CTX	CTX-C	DOX	FEP	GEN	KAN	LEV	MIN	NAL	STR	SUL	SXT
aaeA	hydroxylated, aromatic carboxylic acid efflux transporter - putative membrane fusion protein		2	0.00105281		0.00161432																			0.000491295
aaeB	hydroxylated, aromatic carboxylic acid efflux transporter - putative membrane subunit		4	0.00108614						0.000563944	0.00297079								0.000645529				0.000164317
aaeR	quorum sensing transcriptional regulator of LYSR-type		1	5.15049e-05							5.15049e-05
aas	2-acylglycerophosphoethanolamine acyltransferase / acyl-ACP synthetase		9	0.000237326		0.000145157	0.00017814				4.93243e-05	0.000321107				0.000572972				0.000385398		0.000179232	0.000154454	0.000150147
aat	leucyl, phenylalanyl-tRNA-protein transferase		2	0.000938043							0.000167151										0.00170893
abrB	putative regulator		6	0.000272918			0.000216049				0.000666812	0.000155945	6.3968e-05	0.000237089											0.000297646
accA	acetyl-CoA carboxyltransferase, alpha subunit		5	0.000297721		0.000647358					0.000218137			0.000269908							0.000209877	0.000143323
accB	Biotin carboxyl carrier protein of acetyl-CoA carboxylase		2	0.000177804			0.00026291																	9.26972e-05
accC	acetyl-CoA carboxylase		7	0.000231536								7.01754e-05							0.000190624		9.91736e-05	0.000725855	0.000249464	0.000110176	0.000175286
accD	acetyl-CoA carboxyltransferase, beta subunit		2	0.000259332																	0.000143985		0.000374679
aceE	subunit of E1p component of pyruvate dehydrogenase complex		8	0.00063385			0.000302857					0.000192008	0.00294887						0.00044594		0.000108156	0.000602395	0.00016182		0.000308751
aceF	Dihydrolipoyllysine-residue acetyltransferase component of pyruvate dehydrogenase complex		8	0.000811131								9.74659e-05	0.000469546			0.00354727			0.000315313	6.834e-05		0.00169314	0.000133159	0.000164801
aceK	isocitrate dehydrogenase phosphatase / isocitrate dehydrogenase kinase		7	0.000442905		0.000165048						0.000572765	4.68156e-05							0.000178713		0.000804724		0.00111167	0.000220598
ackA	acetate kinase		1	0.000102984									0.000102984
acpH	acyl carrier protein phosphodiesterase		1	0.000127421							0.000127421
acpT	holo-[acyl carrier protein] synthase 2		1	9.67376e-05																			9.67376e-05
acrA	AcrA membrane fusion protein	Escherichia_coli_acrA (U00096.3:484426-485620)	4	0.000349522							8.94912e-05	0.000429082								0.000251773		0.000627742
acrB	AcrB RND-type permease	acrB (U00096.3:481254-484404)	6	0.000347895			0.000895257				0.00012811		0.000195902	0.000355063							0.000132231			0.000380805
acs	acetyl-CoA synthetase (AMP-forming)		7	0.0013261							0.000323076	0.000755691	0.00302298							8.7007e-05	0.00414898	0.000145162		0.000799789
actP	acetate / glycolate transporter		7	0.00141376								0.00347307	0.0057694							0.000180432	0.000136752	8.5034e-05	0.000153325	9.83103e-05
ada	Ada DNA-binding transcriptional dual regulator		10	0.00231448							0.000319212	0.000504329	0.00270913				0.00804293		0.000331585	7.82377e-05	0.00287099	0.00586462	0.00213577		0.000287995
adhE	pyruvate formate-lyase deactivase [multifunctional]		3	0.00419386												0.00159411						0.00454775		0.00643972
adiA	Adi		2	0.00029353								0.00052027										6.67904e-05
adiC	AdiC arginine:agmatine antiporter		2	7.57088e-05							5.75028e-05	9.39148e-05
adiY	AdiY DNA-binding transcriptional activator		1	8.24955e-05																8.24955e-05
adk	adenylate kinase		2	0.000484748							0.000925644		4.38531e-05
adrA	putative diguanylate cyclase		4	0.000805657						0.000491345	0.00195213			0.00048561		0.000293542
aer_2	hypothetical protein		3	0.00195885							0.00429165							0.00124317	0.000341711
afuB	hypothetical protein		1	7.32601e-05																		7.32601e-05
agaC_3	galactosamine PTS permease - cryptic		3	0.000116712							0.000195907		7.68901e-05							7.73395e-05
agaD_3	galactosamine PTS permease - cryptic		2	0.000235437									0.000236459									0.000234415
agaV_2	PTS system, cytoplasmic, N-acetylgalactosamine-specific IIB component 2 (EIIB-AGA)		3	0.00021578								0.000314416								0.000226956				0.000105967
ahpF	AhpF component		8	0.000885261							6.79579e-05			0.00202136		0.000914199		0.00115839	0.00019364	0.000320587	9.18274e-05		0.00231412
ais_2	protein induced by aluminum		9	0.0027327			0.000108696		0.0181041	0.00278462	0.00220317			0.000221595						0.000185401	0.000219281	0.00051137		0.000256091
alaA	glutamate-pyruvate aminotransferase		4	0.00083586				0.00157304				0.000246123	0.000502632					0.00102165
alaC	glutamate-pyruvate aminotransferase		5	0.00104305			9.68688e-05													0.000361264		5.93046e-05	0.0016316	0.00306621
alaS	alanyl-tRNA synthetase		2	0.000147252							0.000214067		8.0436e-05
algC_1	Phosphomannomutase/phosphoglucomutase		2	0.000343482		0.00014938																		0.000537584
allR	AllR DNA-binding transcriptional repressor		2	0.000793801																0.00143082			0.000156783
alr	alanine racemase 1, PLP-binding, biosynthetic		3	0.000105056																		9.79916e-05	0.000106195	0.000110983
alx	putative membrane-bound redox modulator that is induced by high pH		4	0.00238241			0.000115942				0.00032787									0.00026189	0.00882396
alx_2	putative membrane-bound redox modulator that is induced by high pH		2	0.0027847															0.00378858				0.00178082
amiA	N-acetylmuramoyl-L-alanine amidase 1		1	0.00234841							0.00234841
amiB	N-acetylmuramoyl-L-alanine amidase 2		8	0.000375703			0.000227355			0.000598481	0.000349286		0.000147749			0.000328963			0.000992886			0.000151603		0.000209299
ampD	N-acetyl-anhydromuramyl-L-alanine-amidase		1	0.0018724																		0.0018724
ampG	muropeptide:H+ symporter		7	0.00144689			0.000204671	0.00147867	0.00464287	0.00114434		0.00240244	6.74663e-05											0.000187745
amtB	ammonia / ammonium transporter		7	0.000514315		0.000377327						0.000299116	0.00212308						0.00052592		7.34619e-05	0.000100161	0.000101138
anmK	anhydro-N-acetylmuramic acid kinase		2	0.000106696																7.71016e-05					0.000136291
ansA	asparaginase I		3	0.000240935			0.000269928						0.00031634										0.000136536
ant1	Streptomycin 3''-adenylyltransferase	ANT(3'')-IIa (X02340.1:223-1195); aadA1_4 (JQ480156); aadA1 (EXACTX)	3	0.00189638														0.000747595	0.00325732						0.00168422
apaG	hypothetical protein		1	0.000604269									0.000604269
apaH	diadenosine tetraphosphatase		7	0.000765695			0.00159441					0.000144595	9.995e-05	0.000537712						8.12065e-05	0.00281621		8.57754e-05
appA	acid phosphatase		5	0.000522512			0.000791011				9.5141e-05			0.00137856							0.000117963	0.000229885
appB	cytochrome bd-II terminal oxidase subunit II		7	0.000246987							9.50404e-05		0.000386952	0.000775435						0.000126916	9.31162e-05	8.67593e-05		0.000164691
appC	cytochrome bd-II terminal oxidase subunit I		1	0.000187867												0.000187867
appY	AppY DNA-binding transcriptional activator		3	0.00125077		0.00199405	0.00167395				8.43227e-05
apt	adenine phosphoribosyltransferase		2	0.00136229															0.000776607			0.00194798
apxIB	Toxin RTX-I translocation ATP-binding protein		2	0.0017137						0.000967254														0.00246014
araA	L-arabinose isomerase monomer		6	0.000712305		0.000301806					0.00252394	0.000961295	0.00014019								0.000104683			0.000241911
araB	L-ribulokinase monomer		8	0.000722743		0.000231373	0.000240448					0.00433708	5.997e-05						0.000537488	8.926e-05		6.04686e-05		0.000225862
araC	AraC-Arabinose DNA-binding transcriptional activator		5	0.000505229			0.000251981			0.000862115		0.000745283							0.000363485			0.000303281
araD	L-ribulose 5-phosphate 4-epimerase monomer		4	0.000818628								0.00256639				0.000434999						8.26784e-05		0.000190442
araE	arabinose:H+ symporter		9	0.000649917			0.00135879				7.83514e-05	0.000309084	0.000110399			0.000236906				0.00136704		0.000765187	0.00143998	0.000183513
araF	arabinose ABC transporter - periplasmic binding protein		3	0.00122799				0.00327505			0.000114309									0.000294598
araG	arabinose ABC transporter - ATP binding subunit		6	0.000229269									6.62396e-05					0.000567355	0.00035841	8.35267e-05		0.000108844			0.000191238
arcA	TorR transcriptional dual regulator		1	0.000107994																0.000107994
arcB	Aerobic respiration control sensor protein ArcB		3	0.000442968															0.000193095	0.00105124		8.45666e-05
arfB	peptidyl-tRNA hydrolase, ribosome rescue factor		2	0.000191878								0.000102339							0.000281416
argA	N-acetylglutamate synthase		3	0.000633352												0.00135123				0.000500454		4.83749e-05
argB	acetylglutamate kinase monomer		1	0.00336646																		0.00336646
argC	N-acetylglutamylphosphate reductase		2	0.00280162						0.00176093												0.00384231
argD	N-succinyldiaminopimelate-aminotransferase / acetylornithine transaminase		11	0.00115186			0.000464976	0.00149062				0.000130102	0.00311951	0.000899199				0.00185688	0.000351536		0.00214267	0.000455869	0.00146173	0.000297396
argE	acetylornithine deacetylase		8	0.00110261		0.000154569	0.00115541			0.00144312	0.00330764	0.000149708	8.66775e-05								0.00245879	6.49599e-05
argG	argininosuccinate synthase		4	0.00407614			0.00304263									0.0124656						6.57268e-05		0.00073056
argH	argininosuccinate lyase		9	0.000719495		0.000270571				0.000766877	0.00274029	0.000239721	0.000370456							8.97254e-05	0.000296111	0.000630853		0.00107086
argH_2	argininosuccinate lyase		1	0.000202046															0.000202046
argI	ornithine carbamoyltransferase chain I		13	0.00127872		0.000947184	0.00230818				0.00220347	0.00226862	0.000163747	0.000306377		0.00499647				0.000143852	0.000281636	0.000173412	0.000652686	0.00154617	0.000631505
argO	arginine export protein		5	0.000887926			0.000412196				0.000409408	8.40794e-05	7.1964e-05								0.00346198
argP	ArgP transcriptional activator		7	0.00064664		0.000200337	0.000252123						0.000152766					0.000913247			0.00261442	0.000178108		0.000215482
argS	arginyl-tRNA synthetase		10	0.000379		0.000193113	0.000365725			0.00057545	0.000431482	0.000560269	0.000164266			0.000269521		0.000614707	0.000530409				8.50605e-05
arnC_2	Undecaprenyl-phosphate 4-deoxy-4-formamido-L-arabinose transferase		2	0.000466619						0.000809678	0.00012356
arnE	undecaprenyl-phosphate-alpha-L-Ara4N flippase - ArnE subunit		1	0.000237666							0.000237666
arnF	undecaprenyl-phosphate-alpha-L-Ara4N flippase - ArnF subunit		4	0.00037696							0.000146838	0.000448794												0.000286273	0.000625937
aroA	3-phosphoshikimate-1-carboxyvinyltransferase		2	8.28947e-05							9.83232e-05		6.74663e-05
aroC	chorismate synthase		10	0.00068048							0.00139353	0.000142579	0.000161104	0.000443006		0.00239345				0.000147106	9.91736e-05		0.000521924	0.000667867	0.000835059
aroD	3-dehydroquinate dehydratase		4	0.00110083						0.00393206	7.64526e-05	0.000131579							0.000263221
aroE	shikimate dehydrogenase		1	8.79644e-05																8.79644e-05
aroF	2-dehydro-3-deoxyphosphoheptonate aldolase		2	0.00128284																0.000467309			0.00209838
aroG	2-dehydro-3-deoxyphosphoheptonate aldolase		6	0.00037854								0.000122582		0.000394066								0.000161572	0.00120283	0.000159268	0.000230926
aroH_2	2-dehydro-3-deoxyphosphoheptonate aldolase		3	0.00104554																			0.000306916	0.00242561	0.000404095
aroK	shikimate kinase I		1	0.00107057																			0.00107057
aroL	shikimate kinase II		1	0.000198202							0.000198202
arsH	NADPH-dependent FMN reductase ArsH		2	0.000715029		0.00136709							6.29685e-05
artI	arginine ABC transporter - uncharacterised subunit		1	9.34421e-05							9.34421e-05
artJ	arginine ABC transporter - periplasmic binding protein		2	0.000124156																9.33598e-05				0.000154952
artM	arginine ABC transporter - membrane subunit		1	7.30994e-05								7.30994e-05
artQ	arginine ABC transporter - membrane subunit		1	0.000532707									0.000532707
ascB	6-phospho-beta-glucosidase; cryptic		9	0.000782102			0.000287663	0.00134046			8.32484e-05	7.61288e-05	6.90444e-05			0.00209668				0.00117848	0.000482808				0.00142441
ascG	AscG DNA-binding transcriptional repressor		9	0.000865474			0.000854195				0.000199132		0.00197944						0.000981864	4.64037e-05	0.00021334	0.00046192		0.00286392	0.000189046
asd	aspartate semialdehyde dehydrogenase		1	0.000241391																				0.000241391
asmA	putative assembly protein AsmA		14	0.00128875		0.00274186	0.000353603				0.000259362	0.000167279	0.00167331	0.00179065		0.000471745			0.00205879	0.00068771	0.00178954	0.00426824	0.000272473	0.00117366	0.000334259
asnA	asparagine synthetase A		6	0.000313296			9.05797e-05				9.78593e-05			0.000198578				0.000899141		9.13831e-05				0.000502238
asnB	asparagine synthetase B		8	0.00226373			8.46572e-05					0.000475403	0.00386237	0.00116996						0.00967909		0.000241875	0.00242967	0.00016682
asnC	AsnC-L-asparagine		2	0.000187192							6.79579e-05					0.000306427
asnS	asparaginyl-tRNA synthetase		3	0.000730302							0.000201044												0.000509393	0.00148047
aspA	aspartate ammonia-lyase		2	0.000103173																0.000132883	7.34619e-05
aspA_2	aspartate ammonia-lyase		6	0.000814863				0.00122666						0.000354486				0.00207652	0.000337258			0.00032919		0.00056507
aspC	aspartate aminotransferase, PLP-dependent		3	0.000886786									0.00246436									0.0001075	8.84956e-05
aspS	aspartyl-tRNA synthetase		11	0.000616526		0.000164913	0.000311777				0.000212738					0.00149545			0.000477768	0.000144367	9.39023e-05	0.000751559	0.000429848	0.000355692	0.00234377
asr	acid shock protein		4	0.000413855			8.53869e-05			0.00134086												0.000138693	9.04776e-05
astA	arginine succinyltransferase		3	0.00025867								0.000573579	0.000114986									8.74438e-05
atpA	ATP synthase F1 complex - alpha subunit		2	0.00041216				0.000734025					9.02953e-05
atpD	ATP synthase F1 complex - beta subunit		1	8.92683e-05									8.92683e-05
atzF	Allophanate hydrolase		2	0.000482745						0.000873747	9.17431e-05
bacA	undecaprenyl pyrophosphate phosphatase	bacA (U00096.3:3203310-3204132)	4	0.000416178			0.000106877				0.00141812	7.97448e-05	5.997e-05
bamA	Outer Membrane Protein Assembly Complex - BamA subunit		4	0.000464677								0.000777096								0.000288348		0.000645563		0.000147702
bamB	Outer Membrane Protein Assembly Complex - BamB subunit		3	0.00019871									0.000360911							6.96056e-05			0.000165614
bamC	Outer Membrane Protein Assembly Complex - BamC subunit		2	0.00064286																4.22846e-05		0.00124344
bamD	Outer Membrane Protein Assembly Complex - BamD subunit		1	0.000749337			0.000749337
bamE	Outer Membrane Protein Assembly Complex - BamE subunit		1	0.000160826																				0.000160826
barA	Signal transduction histidine-protein kinase BarA		5	0.000684022		0.000318846					0.00252434	0.000140351								0.000182933	0.000253638
basR	putative DNA-binding response regulator in two-component system with YedV		2	0.000316713		0.000305491						0.000327935
basS	Sensor protein BasS		7	0.000878421			0.000235328		0.00368684	0.00155909	0.000151361		6.61434e-05						0.000359722	9.04546e-05
bcr_1	multidrug efflux transporter Bcr		6	0.000955076							8.39018e-05	0.000336565	0.00101233					0.00177259			0.0024391			8.59655e-05
bcr_2	multidrug efflux transporter Bcr	floR (AF231986:3308-4523); floR_2 (AF118107); floR (EXACTX)	7	0.00626583				0.016145					0.00368554	0.00585455		0.00683227		0.0096926	0.000612747				0.0010381
bcsB_2	cellulose biosynthesis protein		2	0.000274027		0.00038183																			0.000166224
besA	hypothetical protein		1	0.00130321						0.00130321
betT_1	choline:H+ symporter		1	0.000313579																					0.000313579
bfpB	Outer membrane lipoprotein BfpB		3	0.000380693							0.000189068							0.000898588				5.44218e-05
bglA_1	6-phospho-beta-glucosidase A		15	0.00099383		0.000751462	0.00248034			0.00230944	0.000296458	0.00183163	0.000169006	0.000270579		0.00148309			0.000236936	0.000280648	0.00189758	0.0018497	0.000141948	0.000764371	0.000144261
bglX	beta-D-glucoside glucohydrolase, periplasmic		14	0.000871747		0.000559879	0.000205758		0.00369831	0.000999907	0.000623218	0.00114646	0.000561235	0.000280129					0.000481896	0.000125403		0.000879871	0.00233587	0.000106785	0.000199745
bglY	Beta-galactosidase BglY		3	0.000359018									5.35447e-05						0.000531778					0.000491732
bhsA	outer membrane protein involved in copper permeability, stress resistance and biofilm formation		1	8.78301e-05																		8.78301e-05
bhsA_2	outer membrane protein involved in copper permeability, stress resistance and biofilm formation		1	0.00040443									0.00040443
bin3	Putative transposon Tn552 DNA-invertase bin3		8	0.000272226		0.000185682	0.000221121					0.000145819	0.000102806							0.000908373	8.26446e-05		0.000359316	0.000172043
bioA	adenosylmethionine-8-amino-7-oxononanoate aminotransferase monomer		11	0.000385714			0.000426232	0.00136988			8.8257e-05		8.56896e-05	0.000287199				0.000682794		0.00010232	0.000346152	7.6644e-05	0.000602362		0.000175314
bioB	biotin synthase monomer		7	0.000386001		0.00188518					0.000134806		5.35447e-05			0.000129776						8.998e-05	0.000264786	0.000143931
bioC	malonyl-CoA methyltransferase		4	0.000632116			0.00178477				9.3523e-05					0.000177593							0.000472575
bioD	dethiobiotin synthetase monomer		3	0.00358277									0.00230834							0.00836096		7.90131e-05
bioF	8-amino-7-oxononanoate synthase monomer		8	0.000331468		0.000437553					8.74229e-05	0.000191388	0.000150917			0.000310122			0.00105556	0.000179536		0.000239247
bioH	pimeloyl-[acp] methyl ester esterase		7	0.000770779							0.000122324	0.00252159	0.000167916							4.64037e-05	7.34619e-05		0.000944364	0.00151939
birA	bifunctional biotin-[acetyl-CoA-carboxylase] ligase and transcriptional repressor		8	0.000454457			0.00116271			0.00143235	0.000192097		8.54573e-05						0.000292344				0.000105955	0.000128587	0.000236159
bla_1	Beta-lactamase CTX-M-1	CTX-M-123 (JN790864:239-1115); blaCTX-M-123_1 (JN790864); blaCTX-M-123 (ALLELEX)	3	0.121522											0.353529			0.00934955							0.00168698
bla_2	Beta-lactamase TEM	TEM-1 (AL513383:161911-162772); blaTEM-1B_1 (AY458016); blaTEM-1 (ALLELEX)	3	0.00212027														0.00327316	0.000363051						0.00272459
blc_2	Blc outer membrane lipoprotein (lipocalin)		3	0.00130505		0.00354863					0.000208114	0.000158412
ble	Bleomycin resistance protein	bleO (PARTIAL_CONTIG_ENDX)	6	0.000334916		0.00124336					8.56499e-05	0.000102339									0.000213901	6.04686e-05		0.000303779
brnQ	branched chain amino acid transporter BrnQ		4	0.000141426							0.000146838		4.16121e-05									0.000278944		9.83103e-05
bsmA	hypothetical protein		2	0.000569776									0.00103493							0.000104626
btuB_1	hypothetical protein		1	0.00215877							0.00215877
btuB_2	Vitamin B12 transporter BtuB		3	0.000334821							0.000192466								0.000241286					0.00057071
btuB_3	Vitamin B12 transporter BtuB		2	0.000191807		0.000307996															7.56183e-05
btuC	vitamin B12 ABC transporter - membrane subunit		3	0.000493427							0.000110368	0.00124747	0.000122439
btuD_2	Vitamin B12 import ATP-binding protein BtuD		1	0.000193735		0.000193735
btuF	vitamin B12 ABC transporter - periplasmic binding protein		1	0.000728541																0.000728541
caeB	Carboxylesterase B		3	0.00033625												0.000728242					8.81543e-05			0.000192355
cai	Colicin-A immunity protein		3	0.000883697																		6.55077e-05		0.000692421	0.00189316
caiD	crotonobetainyl-CoA hydratase		3	0.000249175			0.00023913				0.000330404												0.000177992
can	carbonic anhydrase 2 monomer		3	0.00107634												0.000868023				0.000351734	0.00200925
carA	carbamoyl phosphate synthetase		7	0.00103057			0.00044099				0.00154198	0.00239868	7.91403e-05			0.00243053					0.000220863			0.000101801
carB	carbamoyl phosphate synthetase		14	0.000894238		0.000436077	0.00162233			0.000786105	0.00280611	0.000558858	0.000461568			0.00301278			0.000490021	0.000467165	0.000809757	0.000216214	9.09246e-05	0.000622955	0.000138462
casB	Cascade subunit B		1	0.000132231																	0.000132231
cba	Colicin-B		1	0.000392839												0.000392839
cbeA_2	CP4-44 prophage; antitoxin of the CbtA-CbeA toxin-antitoxin system		4	0.000600658			0.000204972															0.000659235	0.00128518	0.000253247
cbtA_1	CP4-44 prophage; toxin of the CbtA-CbeA toxin-antitoxin system		4	0.000998979												0.000121766						0.000933669	0.00116793	0.00177255
cca	fused tRNA nucleotidyltransferase / 2',3'-cyclic phosphodiesterase / 2' nucleotidase and phosphatase		6	0.000283699		0.000382314							5.27309e-05			0.000441126					0.000289256	6.21963e-05		0.000474572
ccdA	Antitoxin CcdA		6	0.000551973												0.000228474			0.000323678		0.000117014		0.00169083	0.000116129	0.000835713
ccdB	Toxin CcdB		7	0.00177926								0.00288945		0.00194433					0.0036293	6.82408e-05			0.00305515	8.66359e-05	0.000781701
ccmA	protoheme IX ABC transporter - ATP binding subunit		1	0.000168521									0.000168521
ccmB	protoheme IX ABC transporter - membrane subunit CcmB		3	0.000103206			0.000152635															7.1765e-05	8.5218e-05
ccmC	protoheme IX ABC transporter - membrane subunit CcmC		3	0.000137142							6.77712e-05									0.000144367			0.000199288
ccmE	membrane anchored periplasmic heme chaperone CcmE		3	0.00031894								0.000364885							0.00023284				0.000359095
ccmF	cytochrome c-type biogenesis protein		7	0.000430307		0.000191254	0.000528373					0.000908877				0.00033873						0.000144712		0.000290584	0.000609619
ccmH	CcmEFGH holocytochrome c synthetase		5	0.000317214			8.44531e-05			0.000881889													0.000102402	0.000119107	0.00039822
cdd	cytidine deaminase		8	0.000707781						0.000512089	0.000235968	0.00142906	0.00261644							0.000144367		0.000137429	0.000184366		0.000402535
cea	Colicin-E1		5	0.000387434		0.000274991	0.00104088				0.000146109		0.000221407												0.00025378
cedA	cell division modulator		1	0.000166959																	0.000166959
cfa	cyclopropane fatty acyl phospholipid synthase		1	0.000233577							0.000233577
chaA	Na+ / K+:H+ antiporter ChaA		1	0.000123967																	0.000123967
chaC_2	putative cation transport protein		3	0.000431161									0.000882031			0.000347032						6.44197e-05
chbG	chito-oligosaccharide mono-deacetylase		2	0.000142157							0.000101937														0.000182377
cho	endonuclease of nucleotide excision repair		2	0.000478399									0.000306102									0.000650696
cho_2	hypothetical protein		4	0.000424281												0.000187867			0.00119981	0.000116605	0.000192837
cia	Colicin-Ia		6	0.000344943		0.000808402										0.00036462					8.26446e-05	0.000285754	0.000211012		0.000317226
cirA_2	outer membrane receptor involved in uptake of ferric dihyroxybenzoylserine		1	8.3958e-05									8.3958e-05
citT	citrate:succinate antiporter		4	0.00245379				0.00158525			0.00203467					0.00605919						0.000136054
clcA	chloride:H+ antiporter ClcA		7	0.00094239		0.000639634					7.64526e-05	0.000126727	0.000893493							0.00396766	7.69975e-05	0.000815765
clpA	ClpAXP		8	0.000290233							6.049e-05	0.000455808	0.000128896							0.000148492	0.000944042		0.000217207	0.0001187	0.000248229
clpB	ClpB chaperone		6	0.000185211			0.000407232				0.000113263		0.000153917							0.000114225		6.04686e-05	0.000262161
clpP_2	hypothetical protein		2	0.00317895				0.00452453						0.00183338
clpV1_1	Protein ClpV1		1	7.23551e-05																7.23551e-05
clpX	ClpAXP		6	0.00148543						0.00149545			8.75739e-05	0.00283297					0.00191362		0.000119638	0.00246333
clsA	cardiolipin synthase		4	0.000354391									0.000258162			0.000157099							0.000830191	0.000172112
clsB	Cardiolipin synthase B		2	0.000158224							0.000258619		5.78282e-05
Cluster10011	guaC-coaE (DP)		1	0.00147879																					0.00147879
Cluster10166	yhhQ-tusA (DP)		1	0.000319727										0.000319727
Cluster10190	fkpA-slyX (DP)		2	0.000253249			0.000354273																	0.000152224
Cluster10191	yhjJ-dctA (CO_R)		1	0.000174018							0.000174018
Cluster10231	yciK-sohB (DP)		1	5.30806e-05							5.30806e-05
Cluster10275	sulA-sxy (DP)		6	0.000337205		0.000254665	0.000960397				6.79579e-05								0.000417883			6.8642e-05	0.000253687
Cluster10452	ribC-mdtK (DP)		1	0.000118854																				0.000118854
Cluster10501	npr-yrbL (CO_F)		3	0.000763453							0.00118418										0.000398347	0.000707835
Cluster10787	ldhA-ydbH (DP)		3	0.000424644		0.00037829					0.00082218										7.34619e-05
Cluster11038	priA-rpmE (DP)		1	0.00111104															0.00111104
Cluster11047	nupG-mltC (CO_R)		2	0.00165208							0.00309935														0.0002048
Cluster11606	yecH-tyrP (DP)		5	0.000235932		0.000752793					0.000134217									8.97507e-05	0.000139272	6.36295e-05
Cluster11656	yifK-rffM (CO_R)		2	0.000813959																				0.00024702	0.0013809
Cluster11762	ispU-dxr (CO_R)		1	0.00119987																					0.00119987
Cluster11824	gmhB-metN (DP)		2	0.000258247		0.000394169					0.000122324
Cluster11937	ygdT-mutH (DP)		5	0.00120906							5.43663e-05			0.000673454						0.000155031	0.000588876	0.00457359
Cluster11991	ybfF-seqA (DP)		1	0.000222281																0.000222281
Cluster11992	cysZ-cysK (CO_F)		4	0.000518098							0.000100049	0.00138194							0.000259773						0.000330626
Cluster12041	nudL-sdaA (CO_F)		2	0.000659115							4.86517e-05								0.00126958
Cluster12160	group_21302-yejK (DP)		1	8.01102e-05							8.01102e-05
Cluster12459	mpl-fbp (DP)		1	0.000129899												0.000129899
Cluster12463	ptrA-recC (CO_R)		1	9.55657e-05							9.55657e-05
Cluster12579	ppiB-cysS (DP)		1	0.000707741							0.000707741
Cluster12684	yeeA-group_20497 (CO_F)		1	0.000401353							0.000401353
Cluster12689	ftnA-yecR (CO_R)		5	0.000226573			0.000203902				0.000168383											7.90264e-05	0.000258759		0.000422793
Cluster12952	dapB-rihC (CO_R)		1	0.000223745																					0.000223745
Cluster13089	rplN-rpsQ (CO_R)		2	0.0005782			0.000287008																0.000869391
Cluster13144	narQ-acrD (CO_F)		4	0.000802278		0.00300935					4.75705e-05		4.49775e-05											0.000107215
Cluster13211	dsrB-yodD (DP)		5	0.000617769			0.00263525					0.000176023	8.30354e-05							0.000121073	7.34619e-05
Cluster13328	mutY-trmI (DP)		1	0.000737579						0.000737579
Cluster13448	fabB-mnmC (DP)		11	0.000412217		0.000167565				0.00135641	6.53441e-05	8.40643e-05	0.000124938			0.000261556		0.000929605		0.000136559	0.0004057			0.000796049	0.000206599
Cluster13636	cytR_2-priA (CO_R)		1	0.00129085							0.00129085
Cluster13800	ybaO-cof (CO_R)		3	0.000829354												0.000237443					0.00217065	7.99698e-05
Cluster13848	yhdH-csrD (DP)		4	0.000313043									0.000857655							4.64037e-05	8.26446e-05	0.000265468
Cluster13917	lgt-ptsP (CO_R)		1	0.00192105																0.00192105
Cluster13984	yejH-rsuA (DP)		1	6.85372e-05									6.85372e-05
Cluster14044	ynhG-sufE (CO_R)		3	0.000116895									4.187e-05									0.000169384		0.000139432
Cluster14098	gmr-yciZ (CO_F)		3	0.000219884												0.000243531				0.000341461		7.46602e-05
Cluster14303	suhB-yfhR (CO_F)		1	0.000502781							0.000502781
Cluster14310	fabI-yciW (CO_F)		1	0.000261054										0.000261054
Cluster14552	ybiB-ybiC (CO_F)		1	7.08163e-05							7.08163e-05
Cluster14564	wcaE-wcaF (CO_F)		1	0.00140446																				0.00140446
Cluster14821	moaE-ybhL (CO_F)		2	0.000238905																6.18716e-05			0.000415938
Cluster14952	mlc-ynfL (CO_R)		2	0.00026973							0.000445506										9.39539e-05
Cluster14954	rluD-bamD (DP)		1	0.000158676																				0.000158676
Cluster15009	group_5306-purT (DP)		3	0.000496838						0.00132001	6.51263e-05													0.00010538
Cluster15014	yceB-grxB (CO_R)		1	0.000164046		0.000164046
Cluster15016	pspG-dusA (CO_R)		2	0.000144152							0.000123014										0.000165289
Cluster15069	tolA-tolB (CO_F)		1	0.000667503							0.000667503
Cluster15070	ybhP-ybhQ (DP)		1	0.000560541							0.000560541
Cluster15131	yfiC-srmB (DP)		3	0.000493918							9.39617e-05											8.28038e-05			0.00130499
Cluster15202	cdd-yohK (CO_R)		1	6.79579e-05							6.79579e-05
Cluster15260	degP-dgt (CO_R)		2	0.00146673																0.00178536	0.00114811
Cluster15269	ycaO-group_4153 (DP)		1	0.000153509								0.000153509
Cluster15334	tyrS-pdxH (CO_R)		1	0.000387086								0.000387086
Cluster15415	yebK-pykA (CO_F)		2	0.000356019																	0.000227899		0.000484139
Cluster15488	emrA-mprA (CO_R)		1	0.000198024															0.000198024
Cluster15610	rplY-yejH (CO_R)		1	0.000579283																0.000579283
Cluster15740	lacI-lacZ (CO_F)		1	0.000187309							0.000187309
Cluster15875	xanP-group_3820 (CO_F)		1	6.79579e-05							6.79579e-05
Cluster16039	gcvP-gcvH (CO_R)		2	0.000169124							9.06105e-05										0.000247637
Cluster16116	der-bamB (CO_R)		3	0.000412498																0.000236237	0.000836686				0.000164571
Cluster16265	dcuA-cutA (CO_F)		1	0.000492053																	0.000492053
Cluster1642	yjtD-arcA (DP)		4	0.00120595		0.000157395					0.000135916		0.000308788								0.00422169
Cluster16433	ytfF-ytfE (CO_F)		1	0.000259068																					0.000259068
Cluster16519	hdhA-malI (CO_R)		1	0.000844545							0.000844545
Cluster16640	dnaG-rpsU (CO_R)		1	0.00029831																0.00029831
Cluster16723	htpG-recR (CO_R)		1	0.000327855									0.000327855
Cluster16725	yceM-murJ (CO_F)		2	0.00011283							8.73744e-05														0.000138286
Cluster16755	ybdL-ybdH (DP)		1	0.00233197							0.00233197
Cluster16799	fucK-fucI (CO_R)		1	8.91947e-05							8.91947e-05
Cluster16896	ybcI-ybcJ (CO_R)		8	0.000715075		0.00028258	0.00167401			0.000719989	0.000315578		0.000624881								0.000521432	0.000248101			0.00133403
Cluster16973	dam_1-damX (CO_R)		1	0.000161592																					0.000161592
Cluster17120	fabZ-lpxD (CO_R)		1	0.000109649								0.000109649
Cluster17126	yhaK-yhaJ (DP)		1	0.000236555							0.000236555
Cluster17127	plsY-folB (DP)		1	9.00163e-05																				9.00163e-05
Cluster17448	lpxC-ftsZ (CO_R)		2	0.000195613							0.000188662			0.000202563
Cluster17456	group_1084-cbrA (DP)		3	8.40859e-05			8.47411e-05													8.24955e-05		8.50211e-05
Cluster1757	qseE-purL (CO_R)		3	0.000491901			0.000207966				0.000170333	0.00109741
Cluster17893	cvrA-ldcA (CO_R)		3	0.000776273			0.00165421													0.00016049				0.000514114
Cluster17983	orn-rsgA (DP)		1	0.000169542																			0.000169542
Cluster18065	nuoC-nuoB (CO_R)		1	7.83594e-05																	7.83594e-05
Cluster18066	psuG-yeiM (CO_F)		1	0.00133085												0.00133085
Cluster18104	aaeB-yhcO (CO_F)		2	0.000478467		0.000171245																0.00078569
Cluster18251	tRNA-Pro(cgg)-eptB (CO_R)		1	0.0045377							0.0045377
Cluster18346	folB-bacA (CO_F)		1	0.000126176																0.000126176
Cluster18438	ftsH-folP_1 (CO_F)		3	0.000302531		0.000628539					8.61396e-05														0.000192913
Cluster18441	yfeR-yfeH (DP)		1	0.000368617			0.000368617
Cluster18542	ytfH-ytfG (DP)		1	0.00019601							0.00019601
Cluster18623	ampD-nadC (DP)		1	0.000168557		0.000168557
Cluster18726	bioA-bioB (DP)		2	0.000271228		0.000290867																0.00025159
Cluster18727	yfbS-yfbT (CO_R)		3	0.00225927									8.47139e-05	0.000237432			0.00645565
Cluster18821	hfq-miaA (CO_R)		1	0.000725348																			0.000725348
Cluster1887	dnaA-rpmH (DP)		1	0.000188805							0.000188805
Cluster19006	yqaE-ygaU (CO_F)		1	0.000593969																			0.000593969
Cluster19183	rnd-fadD (CO_R)		1	0.000190333							0.000190333
Cluster19289	uxuB-uxuA (CO_R)		4	0.000253692						0.000583731			4.18756e-05									0.00017316			0.000216
Cluster19383	rsmE-endA (CO_R)		3	0.000145274															0.000260676	6.96056e-05		0.000105541
Cluster19670	hflX-hfq (CO_R)		1	8.74546e-05																	8.74546e-05
Cluster19774	flgM-flgA (CO_R)		1	0.00077381								0.00077381
Cluster19962	apbE-ada (CO_F)		1	8.45865e-05								8.45865e-05
Cluster19963	nfo-group_20838 (CO_R)		2	0.000236924							9.17431e-05	0.000382105
Cluster19964	fhlA-hypE (CO_R)		2	0.000588866							0.000909071										0.000268661
Cluster20346	rmf-fabA (DT)		1	8.37258e-05																		8.37258e-05
Cluster20561	nudK-aegA (CO_R)		3	0.000157419							0.000166806		5.52341e-05							0.000250216
Cluster20654	rplL-rplJ (CO_R)		2	0.00026847								8.04094e-05	0.00045653
Cluster20761	usg-pdxB (CO_R)		1	9.84217e-05							9.84217e-05
Cluster20865	ilvD-ilvE (CO_R)		1	0.000428256																		0.000428256
Cluster21298	mglB-mglA (CO_F)		2	0.00117209								0.000460137										0.00188405
Cluster21301	glnB-qseF (CO_R)		2	0.000386534								0.000698822								7.42459e-05
Cluster21303	argB-argH (CO_F)		1	0.000161283																			0.000161283
Cluster2188	bioD-uvrB (CO_F)		5	0.000843003							0.00223668									0.00145797	6.99637e-05	0.000233987			0.000216406
Cluster21994	ibaG-murA (CO_F)		1	0.000125571												0.000125571
Cluster22260	lptD-surA (CO_F)		1	0.00017163																		0.00017163
Cluster22264	group_1208-yecN (CO_F)		1	9.17563e-05																				9.17563e-05
Cluster22536	atpG-atpA (CO_R)		1	8.76456e-05																			8.76456e-05
Cluster23306	fruB_2-ptsI (CO_F)		1	0.000658223																	0.000658223
Cluster23432	rlmM-fucR (DT)		1	0.00158705																			0.00158705
Cluster23937	yijD-trmA (DT)		2	0.000653083							0.000646155														0.00066001
Cluster24311	dksA-gluQ (CO_F)		1	0.000164571																					0.000164571
Cluster24313	dsbD-yjdC (CO_F)		1	0.000139812																	0.000139812
Cluster24317	eda-edd (CO_R)		1	0.000274154								0.000274154
Cluster24318	purF-cvpA (CO_R)		4	0.00111291							0.00213945	0.000393876							0.000863373						0.00105496
Cluster24600	ruvC-yebC (CO_R)		2	8.96772e-05									8.83195e-05										9.1035e-05
Cluster2777	pntA-ydgH (DP)		1	0.0001999									0.0001999
Cluster3181	lpxP-alaC (DT)		3	0.00243142		0.000350846			0.00686471				7.87106e-05
Cluster3663	uvrY-yecF (DP)		12	0.00100163		0.00425927	0.000156773				0.000544154	0.00157207	0.000272475			0.00186936			0.000777815	7.73395e-05	9.18274e-05	0.000120937	0.00118302		0.00109454
Cluster3704	carA-dapB (CO_R)		7	0.000328008			0.00102838			0.000485784	6.23386e-05	0.000187135	9.84711e-05						0.000307243				0.00012671
Cluster4003	mipA-yeaG (DP)		4	0.000326935							6.98995e-05		6.74663e-05										0.000990927		0.000179446
Cluster4100	yhdW-yhdV (CO_R)		2	0.000437277							0.000541947		0.000332607
Cluster4211	yhhK-livK (DP)		1	0.000338856							0.000338856
Cluster4467	mdtJ-tqsA (DP)		1	0.000128492							0.000128492
Cluster4601	glnH-dps (CO_R)		1	0.000616043							0.000616043
Cluster4836	osmY-prfC (CO_R)		3	0.000424442							5.56598e-05					0.000733358					0.000484309
Cluster4837	nrfA-acs (DP)		2	0.00196819			0.000992365														0.00294401
Cluster5014	cysK-fruB_2 (CO_F)		1	8.19436e-05								8.19436e-05
Cluster5102	yciN-topA (DP)		1	0.00144046								0.00144046
Cluster5119	mgtA-treR (DP)		2	9.83624e-05									9.19995e-05								0.000104725
Cluster5120	yhgE-pck (DP)		1	0.000676596									0.000676596
Cluster5122	mnmG-mioC (CO_R)		5	0.000813088				0.00136088						0.000648193						0.000342762		7.53532e-05	0.00163824
Cluster5228	ribB-group_5331 (DP)		1	6.79579e-05							6.79579e-05
Cluster5401	rpsB-map (DP)		2	0.00013918																0.000173914		0.000104446
Cluster5687	ompA-sulA (CO_R)		2	0.000239692		0.000443247														3.61371e-05
Cluster5699	proV-nrdF (CO_R)		3	0.000143594															0.000255327	8.74076e-05			8.80464e-05
Cluster5793	rppH-ygdT (CO_R)		2	0.00114888							0.00124495										0.0010528
Cluster6001	tig-bolA (CO_R)		1	0.000121353							0.000121353
Cluster6085	msrB-gapA_1 (DP)		3	0.000231944			0.000406838														0.000152459		0.000136536
Cluster6158	yfbV-ackA (DP)		3	0.000394076		0.000804562						0.000246381											0.000131285
Cluster6213	fxsA-aspA (DP)		1	0.00145914																	0.00145914
Cluster6853	group_5355-aroG (DP)		1	0.000340116							0.000340116
Cluster6855	queD-cysJ (DP)		1	0.00111916		0.00111916
Cluster6885	araE-kduD (CO_R)		1	0.000306814															0.000306814
Cluster7006	aspS-yecD (DP)		1	0.00062249															0.00062249
Cluster7076	bolA-yajG (DP)		1	0.000172098		0.000172098
Cluster7077	recJ-prfB_1 (CO_F)		1	9.90541e-05							9.90541e-05
Cluster7164	grcA-ung (DP)		2	0.000413938																	0.000539641				0.000288235
Cluster7362	ynhF-purR (DP)		4	0.000261745							0.00024125									7.67708e-05	0.00039628		0.000332678
Cluster7613	ydhC-cfa (CO_F)		4	0.000483365																9.09942e-05	0.00018578			0.00149669	0.00016
Cluster7676	fur-fldA (CO_R)		2	0.00101883																8.12065e-05		0.00195645
Cluster7811	rodZ-rlmN (CO_R)		2	0.00101605												0.00101847					0.00101362
Cluster7973	galS-mglB (CO_F)		2	0.000372572			0.000189258														0.000555886
Cluster8031	loiP-tktA (DP)		2	0.000850515							0.00138118														0.000319845
Cluster8158	anmK-slyB (DP)		3	0.000103067							0.000101937	0.000129752									7.75114e-05
Cluster8276	ybjM-ybjL (DP)		4	0.000680143						0.000730372			0.000639733			0.000735466									0.000615001
Cluster8405	yeeY-plaP (CO_F)		1	0.000112037								0.000112037
Cluster8467	galE-modF (CO_R)		2	0.000258641																	0.000405276		0.000112006
Cluster8503	proP-group_838 (CO_R)		1	6.23188e-05							6.23188e-05
Cluster8701	deoC-yjjI (DP)		1	9.0329e-05																9.0329e-05
Cluster8736	group_1479-yaiA (CO_R)		2	0.00098027		0.000419882					0.00154066
Cluster8800	pqiC-rmf (CO_F)		1	9.55418e-05																			9.55418e-05
Cluster8852	ydaN-ydaM (DP)		1	0.000709226																	0.000709226
Cluster8955	metC-exbB (DP)		3	0.000427108								0.000116959	0.00020935								0.000955015
Cluster9070	greA-dacB (DP)		11	0.000322215		0.000391991	0.000202605			0.00111095	0.000107096	0.000355427	0.00021402							0.000189944	7.59106e-05		0.000102978	0.000300629	0.000492813
Cluster9260	ynaJ-ynaI (DP)		1	0.000244619																0.000244619
Cluster9387	mazG-pyrG (CO_F)		1	0.000137615							0.000137615
Cluster9417	fadE-lpcA (DP)		1	0.000245846																				0.000245846
Cluster9501	rpsU-tsaD (DP)		3	0.000145349							0.000298238									7.73395e-05		6.04686e-05
Cluster9576	leuS-group_20805 (DP)		3	0.000294006			0.00048333															0.000164914			0.000233774
Cluster9612	edd-zwf (CO_R)		2	0.000372674							0.000524278														0.00022107
Cluster9794	zipA-cysZ (DP)		1	0.000161584							0.000161584
Cluster9796	allS-allA (DP)		2	0.000301526							0.000348179		0.000254873
Cluster9841	ybiH-rhlE (DP)		3	0.000254197																	0.000411989	0.000181335			0.000169268
cma	Colicin-M		4	0.00286597		0.00421854																0.00620111		0.000691685	0.000352533
cmi	Colicin-M immunity protein		7	0.00224196		0.00245841	7.69928e-05						7.18077e-05	0.000630687		0.00382878								0.000510925	0.0081161
cmk	(d)CMP kinase		1	0.000254808																					0.000254808
cmoA	putative methyltransferase		3	0.00019971		0.000390264															7.34619e-05			0.000135404
cmoB	putative S-adenosyl-L-methionine-dependent methyltransferase		5	0.000356893							0.000309893	6.57895e-05	0.000528189			0.000469667				0.000410925
cnl	Lysis protein for colicin N		5	0.000526454		0.000308608					0.000985389					0.000428401						0.000528634			0.000381239
coaD	pantetheine-phosphate adenylyltransferase monomer		3	0.000154023							0.000169895									0.000132883			0.000159292
coaE	dephospho-CoA kinase		2	0.000562325									0.00100511										0.000119541
cobB	protein deacetylase, Sir2		1	6.57895e-05								6.57895e-05
cobC	putative adenosylcobalamin phosphatase/alpha-ribazole phosphatase		2	0.000263244																				0.000128351	0.000398137
cobS	cobalamin 5'-phosphate synthase / cobalamin synthase		14	0.00104717		0.000303539	9.05797e-05				7.49535e-05	0.00099273	0.000691586	0.000782779		0.00072925			0.000226767	0.000165079	0.00339331	0.00025336	0.000390153	0.00114781	0.00541847
cobT	nicotinate-nucleotide dimethylbenzimidazole phosphoribosyltransferase		17	0.0023505		0.00136684	0.000435479	0.00249259		0.00118064	0.00088637	0.0027489	0.00143872	0.00165066		0.00253646		0.00125152	0.000461482	0.00356427	0.00632369	0.00381424	0.00210447	0.000888351	0.00681383
codA	cytosine deaminase		7	0.000416016							9.5338e-05	0.000629918	7.60146e-05							0.001582		5.0724e-05		0.000155446	0.000322667
codB_2	cytosine transporter		4	0.000726696		0.000152976				0.000964367	0.0015707												0.000218741
col	Colicin-E2		2	0.000187735			0.000279951																9.5519e-05
comR	ComR DNA-binding transcriptional repressor		1	8.32484e-05							8.32484e-05
copA	Cu+ efflux ATPase		12	0.00110619			0.00094955				0.000269644	0.000689401	0.00148478	0.000280351				0.0016725	0.00237244	0.000736286	0.00274115	0.000667135	0.00113422	0.000276859
copA_2	Copper resistance protein A		1	4.49775e-05									4.49775e-05
copB	Copper resistance protein B		1	0.000333857																			0.000333857
copR	Transcriptional activator protein CopR		1	0.000212798																					0.000212798
cotSA	Spore coat protein SA		1	0.000712799																0.000712799
cpdA	cAMP phosphodiesterase		6	0.00123874		0.000167789	0.000399758				0.00159218	0.00488407	8.86236e-05												0.0003
cptA	toxin of the CptA-CptB toxin-antitoxin system		5	0.000918048									4.49775e-05					0.00100528		0.000188677				0.00309156	0.000259752
cpxA	Sensor histidine kinase CpxA	cpxA (BA000007.3:4903689-4905063)	5	0.000247139									5.997e-05			0.000251712					0.000102476	0.000723511	9.80259e-05
cpxR	putative DNA-binding response regulator in two-component system with YedV		2	7.02974e-05									5.997e-05									8.06248e-05
cra	Cra DNA-binding transcriptional dual regulator		2	0.00173756									0.00318933										0.000285795
crcB	F- efflux transporter / involved in resistance to camphor-induced chromosome decondensation		1	6.18716e-05																6.18716e-05
crcB_2	F- efflux transporter / involved in resistance to camphor-induced chromosome decondensation		2	0.014246					0.0160765	0.0124154
crfC_2	hypothetical protein		2	0.00033607																		0.000286446		0.000385693
crl	Crl transcriptional regulator		1	0.00181219																					0.00181219
crr	glucose PTS permease		1	9.28074e-05																9.28074e-05
crr_2	glucose PTS permease		5	0.000781052								0.0029168	0.000351658							0.000116009		5.52856e-05	0.000465506
csdA	cysteine sulfinate desulfinase		6	0.000428208							0.000342722	0.000112573	0.00145565							4.50884e-05	6.97888e-05				0.00054342
csdE	CSD sulfur transfer protein		4	0.000814141			0.00283236				0.000101937	0.000200501				0.000121766
csdL	CSD sulfur transfer protein		7	0.000403321		0.000547902	0.000996549				9.17431e-05	0.000404584	0.000470353										0.000208727	0.000103391
cshA	DEAD-box ATP-dependent RNA helicase CshA		1	0.000898394																	0.000898394
csiR	CsiR DNA-binding transcriptional repressor		2	0.000186981							0.000152517	0.000221445
cspF	Qin prophage; cold shock protein		2	0.000137509			0.000180362				9.46556e-05
cspH	stress protein, member of the CspA family		3	0.00304244																			0.00532238	0.000178754	0.00362618
cspI	Qin prophage; cold shock protein		1	0.00592686						0.00592686
csqR	HTH-type transcriptional repressor CsqR		1	9.51087e-05			9.51087e-05
cstA	peptide transporter induced by carbon starvation		8	0.000651849							0.000105335		0.000283648	0.00111043				0.000893503		0.000514818	0.00014758	8.29606e-05			0.00207652
cueO	multicopper oxidase with role in copper homeostasis		8	0.00103593			0.000854573					0.000454397	0.00465879						0.000226438	0.0010566	0.000282573	0.000320562	0.00043348
cueR_2	CueR transcriptional dual regulator		1	0.000167441		0.000167441
cusA	copper / silver efflux transport system - membrane subunit		10	0.00173255			0.00386337	0.00153589			0.000375171		0.00785478	0.00240005					0.000433792	6.18716e-05	0.000334716	0.000115732	0.000350092
cusA_1	Cation efflux system protein CusA		1	0.000245688																			0.000245688
cusB	copper / silver efflux transport system - membrane fusion protein		9	0.000919762				0.00162684				0.000805828	0.000115271			0.00137284				0.0022691	0.000534751	0.000386268	0.000143934		0.00102303
cutA	copper binding protein CutA		4	0.000313849									4.49775e-05			0.000611872				0.000245502					0.000353043
cutC	Copper homeostasis protein CutC		3	0.000122716									8.24588e-05							0.000104408		0.00018128
cvaA	Colicin V secretion protein CvaA		5	0.00142453						0.00172962	5.97058e-05												0.000256711	0.00312551	0.0019511
cvaC	Colicin-V		3	0.00054699		0.000549979																		0.000413419	0.000677573
cvpA	membrane protein required for colicin V production		3	0.000147969								0.000109649										0.000190476			0.000143783
cvrA	YcgO CPA1 Transporter		2	9.68854e-05							0.000107395											8.63761e-05
cyaA	adenylate cyclase		5	0.000285268							0.000151612	8.55432e-05		0.000543526								0.000502673		0.000142985
cyaY	frataxin, iron-binding and oxidizing protein		8	0.000792176		0.000167317	0.000500712		0.00411978		0.000220256	0.000651961	2.9985e-05	0.000497883								0.00014951
cybC	Soluble cytochrome b562		8	0.000577703		0.000217081					0.000563719	0.000530167	8.56692e-05			0.00250343			0.000190388	0.000363159	0.000168012
cycA	serine / alanine / glycine / cycloserine:H+symporter		11	0.00099458							0.000603432	0.000182749		0.000586361		0.00235545		0.00319535		0.000400925	0.000197918	0.00159658	0.00136449	0.000158654	0.000298474
cycB	maltose ABC transporter - periplasmic binding protein		3	0.000158364																8.87046e-05		8.87632e-05			0.000297624
cydA	cytochrome bd-I terminal oxidase subunit I		3	0.000120448									0.000104948							8.12065e-05				0.00017519
cydB	cytochrome bd-I terminal oxidase subunit II		3	0.00015621								7.77137e-05								0.000229823			0.000161093
cydC	glutathione / L-cysteine efflux transporter - CydC subunit		5	0.000298961							0.000255589	7.97209e-05	8.3958e-05										0.000480276	0.000595263
cydD	glutathione / L-cysteine efflux transporter - CydD subunit		10	0.000428937			0.000631015				9.96715e-05	0.000166467	0.000923157			0.000306723			0.000273786	0.00158449	0.000119194	8.16327e-05		0.000103226
cynR	CynR DNA-binding transcriptional repressor		2	0.000386386										0.000551797											0.000220975
cyoA	cytochrome bo terminal oxidase subunit II		3	0.000439389												0.000133818						0.000355116		0.000829232
cyoB	cytochrome bo terminal oxidase subunit I		9	0.00115343			0.00286336				0.000971557		0.00419279	0.000557812					0.000289856	0.000109574		0.000188133	0.00106255		0.0001452
cyoC	cytochrome bo terminal oxidase subunit III		5	0.00129519									0.00336448							6.96056e-05		8.27682e-05	8.96018e-05	0.00286951
cyoE	heme O synthase		2	0.000213098								0.000368421								5.77754e-05
cysB	CysB-O-acetyl-L-serine DNA-binding transcriptional dual regulator		6	0.000734435			0.000183946	0.00073356			0.000283495		0.00243671						0.000461723				0.000307176
cysC	adenylylsulfate kinase		6	0.000701872								0.00194467				0.000366755		0.00118393		0.00045456		0.000158919	0.000102397
cysD	sulfate adenylyltransferase		10	0.000636579		0.000319039	0.00112793					0.000336565	0.00154754	0.000928347				0.000955621	0.000203412	0.000327236			0.000367776	0.00025233
cysE	serine acetyltransferase monomer		9	0.000771466			0.000574669			0.000934991								0.000747682	0.00269481	0.000388204		0.000722265	0.000167736	0.000570168	0.000142663
cysE_1	hypothetical protein		1	0.00626026													0.00626026
cysE_2	Serine acetyltransferase		3	0.000661869			0.000163043				0.00155461		0.000267952
cysG	uroporphyrin III C-methyltransferase [multifunctional]		7	0.000780054							6.3364e-05		0.002605			0.000280669				0.000147139	0.000401226	8.82368e-05			0.00187474
cysH	3'-phospho-adenylylsulfate reductase		7	0.00118932			0.00202978	0.000709598			0.00229325	0.000909854		0.00159463				0.000562088							0.000226011
cysH_2	hypothetical protein		3	0.000410534		0.00036109		0.000770802														9.97094e-05
cysI	sulfite reductase, hemoprotein subunit		10	0.000896718		0.000465537	0.00141606				6.11621e-05	0.000391291		0.000398736		0.00107577				0.00161618		0.00108755	0.00150003	0.00095486
cysJ	sulfite reductase, flavoprotein subunit		11	0.000818615			0.000104178	0.00129728			0.000378601	7.30994e-05	4.36253e-05			0.000476754				0.00316742	7.34619e-05	0.000547164	0.00175197		0.00109121
cysM	cysteine synthase B		6	0.000569792							0.00188187		8.43328e-05	0.000353355						8.68134e-05	0.000156043				0.00085634
cysN	sulfate adenylyltransferase		9	0.00078752		0.000472128				0.000574167			0.000443881	0.000446554		0.00177853		0.000869291	0.000354529			0.000472411	0.00167619
cysP	sulfate / thiosulfate ABC transporter - periplasmic binding protein CysP		9	0.0003753		0.000252433	0.000552671				0.000149507	0.000461669	5.997e-05			0.000258483					0.000107002	0.00120603	0.000329935
cysQ	adenosine-3'(2'),5'-bisphosphate nucleotidase		8	0.000612082			0.000191306				0.000173972	0.00120712	0.000271946			0.000365174				0.000625817		0.0017083			0.000353027
cysS	cysteinyl-tRNA synthetase		3	0.00115047			0.000300046				0.000124873										0.00302649
cysU	sulfate / thiosulfate ABC transporter - membrane subunit		12	0.00178072		0.000378567	0.000615732				0.00838477	0.000221141	0.00333129			0.000416443		0.000881404	0.00109771	0.00265641	0.00234232	0.000129576	0.000913324
cytR_2	CytR-cytidine		3	0.000401578							0.000502024		0.000224888												0.000477822
cytR_3	CytR-cytidine		3	0.00119143								0.000208855	0.000221253										0.00314417
dacA	D-alanyl-D-alanine carboxypeptidase, fraction A; penicillin-binding protein 5		4	0.000137689							8.49473e-05	7.89474e-05				0.000125571								0.00026129
dacB	D-alanyl-D-alanine endopeptidase		3	0.000222314							0.000192352												0.000223568	0.000251023
dacC	penicillin-binding protein 6		9	0.00143352		0.000151259					9.11498e-05	0.00372553	0.000436754							0.000153919		0.000158572	0.000225261	0.00222827	0.00573095
dadA	D-amino acid dehydrogenase		2	0.00019873																8.43704e-05				0.00031309
dadX	alanine racemase 2, PLP-binding		1	0.00016257		0.00016257
dam_2	DNA adenine methyltransferase		2	0.00379849															0.00735269				0.000244296
dam_3	hypothetical protein		6	0.000254177		0.000744615	8.15217e-05				0.000345953											8.14001e-05	9.93117e-05		0.000172262
damX	cell division protein DamX		9	0.000635537		0.0006251					6.79579e-05	0.000192308	8.95424e-05	0.000988104					0.00026383	0.000316386				0.00135243	0.00182418
dapA	4-hydroxy-tetrahydrodipicolinate synthase		1	0.000239777										0.000239777
dapB	dihydrodipicolinate reductase		4	0.000467511			0.000174517				0.00106766										0.000468118				0.000159751
dapD	tetrahydrodipicolinate succinylase subunit		5	0.000307294				0.000913676			7.64526e-05	7.79727e-05								6.18716e-05	0.000406499
dapE	N-succinyl-L-diaminopimelate desuccinylase subunit		11	0.000645514		0.000226785				0.00170501	0.000528344		0.000575195			0.000131718			0.000317808	0.000339687	0.00271721	0.000256489		0.000159181	0.000143217
dapF	diaminopimelate epimerase		3	0.00118666		0.000694691					0.00232836									0.000536939
dapH	2,3,4,5-tetrahydropyridine-2,6-dicarboxylate N-acetyltransferase		3	0.00605285				0.0012263				0.00321951					0.0137127
dbpA_2	ATP-dependent RNA helicase DbpA		4	0.000268438		0.000407008					0.000147808					0.000159817			0.00035912
dcd	dCTP deaminase		11	0.000432004		0.000255026	0.000409863			0.000493799	0.000163454		0.000238321	0.000380554						0.00051083	0.00175922	6.00516e-05	0.000356736	0.000124181
dcm_1	DNA-cytosine methyltransferase		17	0.00133934		0.00092471	0.000487058	0.0014524		0.000964245	0.000629851	0.00270868	0.00312887	0.00186406		0.000735189		0.00224469	0.000821592	0.00123088	0.001724	0.000326055	0.00127251	0.000317618	0.00193637
dctD	C4-dicarboxylate transport transcriptional regulatory protein DctD		2	0.000815862								6.57895e-05				0.00156593
dcuA_2	dicarboxylate transporter DcuA		4	0.00295055							0.000822953								0.00648173			0.00425964		0.000237867
dcuA_3	dicarboxylate transporter DcuA		9	0.00101253				0.000836634					0.000137581	0.000364458				0.0044231	0.00270846	5.9461e-05		0.000100436	0.000155615	0.000327005
dcuB	dicarboxylate transporter DcuB		5	0.000948047		0.00147471						0.000117481	0.000235519							0.000521702	0.00239082
dcuB_2	dicarboxylate transporter DcuB		3	0.00058492							0.00109416											0.000111854		0.000548745
dcuB_3	dicarboxylate transporter DcuB		2	0.000174925																		0.000203106		0.000146745
dcuD_2	YhcL DcuC transporter		7	0.00129711				0.000996501			0.000315554							0.00122754	0.00262074		0.00033355	0.00349007		9.58116e-05
dcuR_2	Transcriptional regulatory protein DcuR		8	0.00229904				0.00470159					7.49625e-05	0.00103656				0.00401731	0.00425549	6.18716e-05		0.00266027	0.00158423
ddlA	D-alanine-D-alanine ligase A		6	0.000434729							0.00037592		0.00124746			0.000354119				0.000238691		0.000283189		0.000109
deaD	DeaD, DEAD-box RNA helicase		10	0.000804844							7.64526e-05	0.00012201	0.00319261			0.000390065				0.00120709	0.00222838	8.88889e-05	0.000288281	0.000224534	0.000230126
dedA	hypothetical protein		4	0.000181033								6.66536e-05				0.000319245				8.67537e-05			0.000251481
dedD	cell division protein DedD		2	0.000169605									8.15069e-05										0.000257702
def_2	peptide deformylase		1	0.000100818							0.000100818
degP	serine protease Do		4	0.000170986									6.70048e-05			0.000406258					0.000107581			0.000103102
degS	DegS serine endoprotease		4	9.89646e-05		0.000167813	0.000111483				5.43663e-05											6.21963e-05
deoA	thymidine phosphorylase / uracil phosphorylase		8	0.00101346		0.00094901					0.000380047		0.000780588							0.00310028	0.000744929	0.000372072	0.00158998	0.000190756
deoB	phosphopentomutase		9	0.000689112		0.00174971	0.000106305					0.000171619	0.000188265	0.00079331		0.0018497				0.000703737	0.000428528			0.000210837
deoC	deoxyribose-phosphate aldolase		5	0.00113489		0.00168841						0.000116959				0.00243258				9.94365e-05		0.00133708
deoD	purine nucleoside phosphorylase deoD-type		6	0.00135171			0.000156156				0.00529775		0.000324071			0.00079765					0.00117005			0.000364585
deoR	DeoR DNA-binding transcriptional repressor		3	0.00040127									0.000688697						0.000373125				0.000141988
deoR_2	DeoR DNA-binding transcriptional repressor		1	0.000613785		0.000613785
der	50S ribosomal subunit stability factor		1	0.000256442																0.000256442
dfp	fused 4'-phosphopantothenoylcysteine decarboxylase and phosphopantothenoylcysteine synthetase		4	0.000388057						0.000484973	0.000157274					0.000705071							0.000204909
dfrD	Dihydrofolate reductase		2	9.97031e-05																4.94973e-05		0.000149909
dgaE	D-glucosaminate-6-phosphate ammonia lyase		2	0.000184248			0.000171774														0.000196722
dgkA	diacylglycerol kinase		1	8.57546e-05																		8.57546e-05
dgt	deoxyguanosine triphosphate triphosphohydrolase		8	0.00039908							7.64526e-05		0.000357648						0.000240939	0.00181498	0.000292085	7.19865e-05	0.000174069	0.000164478
dgt_2	deoxyguanosine triphosphate triphosphohydrolase		5	0.000611605		0.00218734						0.000192466								0.000141154		6.80272e-05			0.000469043
dhaK	dihydroxyacetone kinase subunit K		1	5.09684e-05							5.09684e-05
dhaM	dihydroxyacetone kinase subunit M		6	0.000581922			0.000399457				5.09684e-05		0.000282548			0.000375279				0.000422274				0.001961
dhaR	DhaR DNA-binding transcriptional dual regulator		2	0.000415921							0.000184596			0.000647246
diaA	DnaA initiator-associating factor for replication initiation		4	0.00103915							0.000195569	0.00256079									0.00110898				0.000291242
dicA	DicA DNA-binding transcriptional repressor		5	0.00103316							0.00287021							0.00157861				0.000342436	0.000287078	8.74552e-05
dicB	Qin prophage; cell division inhibition protein		3	0.000527391			0.000180336															8.06248e-05			0.00132121
dicC	Qin prophage; DNA-binding transcriptional regulator for DicB		6	0.000539121							8.91947e-05							0.00251087		3.21589e-05	0.000208186	0.000297491		9.68293e-05
dinB	DNA polymerase IV (Y-family DNA polymerase; translesion DNA synthesis)		9	0.000769954			0.000102302			0.000865529		0.000612146	5.997e-05			0.00163551				0.00235483	0.000918828		0.000167428	0.000213042
dinG_2	3'-5' exonuclease DinG		5	0.00342961		0.00065204			0.0107389	0.00202488	0.00247433		0.00125792
dinI	DNA damage-inducible protein I		1	9.91736e-05																	9.91736e-05
dinI_2	DNA damage-inducible protein I		11	0.000283607		0.000336194	8.15217e-05				0.000110785	0.000155238	0.000264042						0.000225584	4.64037e-05		0.000177431	0.000414525	0.00100542	0.000302527
dinJ	DinJ antitoxin of YafQ-DinJ toxin-antitoxin system and DNA-binding transcriptional repressor		1	0.000664432												0.000664432
djlA	chaperone with DnaK		1	0.000145512																				0.000145512
dld	D-lactate dehydrogenase		10	0.00078771		0.00129725					0.00107722	0.00179057	0.000710627			0.00017206			0.000266082	0.000924569	0.000188062	0.000150349		0.00130031
dltA	D-alanine--D-alanyl carrier protein ligase		1	6.06767e-05							6.06767e-05
dmlR_2	DmlR DNA-binding transcriptional regulator		1	0.000175324																				0.000175324
dmlR_3	hypothetical protein		1	0.00035113							0.00035113
dmsA	dimethyl sulfoxide reductase, chain A		7	0.00236608		0.000976381	0.000506899				0.000990454	0.00025641								0.000429676	0.0117338	0.0016689
dmsB	dimethyl sulfoxide reductase, chain B		4	0.000332219												0.000131913				0.000142069			0.000164809		0.000890083
dmsC	dimethyl sulfoxide reductase, chain C		2	0.000142869								0.000223867								6.18716e-05
dmsD	DMS reductase maturation protein		4	0.000670628			0.000224823									0.000125679				6.18716e-05					0.00227014
dmsD_2	DMS reductase maturation protein		1	0.000130463												0.000130463
dnaA	chromosomal replication initiator protein DnaA; DNA-binding transcriptional dual regulator		5	0.00221239			0.00489829					0.00579033	4.50146e-05									7.90514e-05			0.000249245
dnaB	primosome		5	0.000559917		0.000535807		0.000698604					0.000200262							0.000552243		0.000812669
dnaB_2	primosome		3	0.000244731							0.000122324					0.000311263							0.000300604
dnaC	chromosome replication; initiation and chain elongation		7	0.00114651			0.00029773				0.00327486			0.00044965		0.000533077			0.000578212	0.00260046			0.000291547
dnaE	DNA polymerase III, alpha subunit		12	0.000331793			0.000218578			0.000538684	9.86103e-05	0.000166135	4.49775e-05					0.000916395		8.89404e-05	0.000137096	0.000909786	0.00017485	0.000356537	0.000330928
dnaE_2	DNA polymerase III, alpha subunit		3	0.000124516									7.7047e-05			0.000132094								0.000164408
dnaG	DNA primase		4	0.000206603		0.000196934							0.00024344							0.000248892					0.000137143
dnaJ	chaperone with DnaK; heat shock protein		3	0.00033072																	0.000100901			0.000293255	0.000598002
dnaJ_2	Chaperone protein DnaJ		11	0.00185541			0.00106053					0.00426041	0.00645768	0.000685625		0.000136986			0.00075036	0.00110361		0.000372985	0.00360745	0.00113642	0.000837471
dnaK	chaperone Hsp70; DNA biosynthesis; autoregulated heat shock proteins		4	0.00031157															0.000664988		0.000218765		0.000255282	0.000107243
dnaN	DNA polymerase III, holoenzyme		5	0.00093942			0.000105758				0.00329491					0.00113986				7.34301e-05		8.31444e-05
dnaQ	DNA polymerase III, epsilon subunit		4	0.00065657							0.000225188		0.000252999								0.00200063			0.000147465
dnaT	primosome		2	0.000998628								0.00190779								8.94666e-05
dnaX	DNA polymerase III subunit tau		10	0.00074527			9.41088e-05			0.000590194	0.000279598		7.49625e-05			0.00107517			0.000314309	0.000321705	0.00450443	5.99866e-05		0.000138235
dosP_2	c-di-GMP phosphodiesterase, heme-regulated		4	0.000298076							0.000565145			0.000400384									9.98086e-05	0.000126964
dppA	dipeptide ABC transporter - periplasmic binding protein		10	0.000951031			0.000102302				0.000102831	0.000198286		0.000249453			0.00606854	0.00163342		0.00013353		0.000504732		0.000140894	0.00037632
dppB	dipeptide ABC transporter - putative membrane subunit		7	0.00123588							0.00021232		0.000171075				0.00788799			9.06591e-05		6.04686e-05	8.5087e-05	0.000143545
dppC	dipeptide ABC transporter - putative membrane subunit		3	0.000182121									0.000165685								0.00025974	0.000120937
dppD	dipeptide ABC transporter - putative ATP binding subunit		4	0.000909031									0.000107089							0.00140018		6.35676e-05		0.00206529
dppF	dipeptide ABC transporter - putative ABC binding subunit		8	0.000128647			7.8765e-05				5.09684e-05	9.10931e-05	4.83629e-05			0.000153257				0.000265164		0.000177749	0.000163821
dsbA	Thiol:disulfide interchange protein DsbA		3	0.000136988																5.96619e-05		0.000215488			0.000135813
dsbB	Disulfide bond formation protein B		1	0.000172254			0.000172254
dsbC_2	Thiol:disulfide interchange protein DsbC		6	0.000331675		0.000974056	9.51087e-05							0.00023237						0.000271823		0.000323814	9.28806e-05
dsbD	Thiol:disulfide interchange protein DsbD		7	0.00026372							0.000278009		8.93553e-05	0.000269119							0.000399055	8.22777e-05	0.000263699	0.000464521
dsrB	hypothetical protein; transcription is regulated by RpoS and DsrA RNA		1	0.000242013								0.000242013
dtd	D-Tyr-tRNATyr deacylase		2	0.0010215								0.00177164											0.000271364
dtpB	dipeptide / tripeptide:H+ symporter DtpB		9	0.000781177		0.000213309					0.00066955		0.000207725						0.000401577	0.00077881	0.00115517		0.00178171	0.0013875	0.000435233
dusA	tRNA-dihydrouridine synthase A		11	0.00149021					0.00952906		0.00307576	0.000439588	0.000134504	0.00046519						5.52425e-05	0.000159977	0.000858869	0.00103594	0.000176959	0.000461272
dusB	tRNA-dihydrouridine synthase B		1	9.61579e-05																	9.61579e-05
dut	deoxyuridine triphosphatase		1	0.000148148																		0.000148148
dxr	1-deoxy-D-xylulose 5-phosphate reductoisomerase		1	0.000271831							0.000271831
dxs	1-deoxyxylulose-5-phosphate synthase		10	0.00131185					0.00365167	0.000785811	0.000335817	7.79727e-05	0.000150721			0.0040515			0.000903937		0.00284111	7.20288e-05	0.000247975
dxs_2	1-deoxyxylulose-5-phosphate synthase		2	0.000153325							4.94239e-05														0.000257226
ecnB	entericidin B		2	0.00324026						0.00614176	0.000338758
eco	ecotin monomer; serine protease inhibitor		4	0.000466015																		8.71385e-05	0.000103547	0.00146889	0.000204484
ecoRIIR	Type-2 restriction enzyme EcoRII		11	0.00113996		0.00116158		0.00131059				0.000652542	0.000983468	0.000518434		0.000187215			0.00480982	4.00346e-05		9.84775e-05	0.00258887	0.00018853
eda	multifunctional 2-keto-3-deoxygluconate 6-phosphate aldolase and 2-keto-4-hydroxyglutarate aldolase and oxaloacetate decarboxylase		6	0.000885545							7.72248e-05	8.39632e-05				0.000278593				0.000353699	0.000222711		0.00429708
edd	phosphogluconate dehydratase		5	0.000175899							0.000192783									0.000340927	0.000194912	4.9363e-05	0.000101508
elaB	hypothetical protein		1	0.000417936									0.000417936
elmGT	Elloramycin glycosyltransferase ElmGT		1	0.00193091						0.00193091
emrA	EmrAB-TolC multidrug efflux transport system - membrane fusion protein	emrA (AP009048:2810083-2811256)	5	0.000798225							0.000877903		5.35447e-05	0.000231531		0.000536853									0.00229129
emrB	EmrAB-TolC multidrug efflux transport system - membrane subunit	emrB (U00096:2812616-2814155)	6	0.000462405			0.00115263						0.000427797	0.000267685								8.53675e-05	0.000609358	0.000231596
emrD	multidrug efflux transporter EmrD		2	0.000230652			0.000303527														0.000157776
emrE_2	multidrug efflux transporter EmrE	qacL (DQ149925.1:189-522); qacL (EXACTX)	11	0.00160173		0.000657652		0.00150102			0.000406453	0.00132553	0.00023446	0.00120054				0.000689492		9.64635e-05			0.00240287	0.00885597	0.000248536
endA	DNA-specific endonuclease I		7	0.000174507							0.000120116	0.00023586							0.000476481	8.55839e-05	8.09784e-05	7.85307e-05			0.000144
eno	degradosome		2	5.6265e-05									4.49775e-05									6.75526e-05
eno_2	degradosome		2	0.0139117					0.0200653	0.00775815
entE_2	enterobactin synthase multienzyme complex		3	0.000139963							8.15494e-05					0.000254297							8.40422e-05
envC	EnvC murein hydrolase		10	0.00107525		0.000164462	0.00301695			0.000694185	8.49473e-05		0.000750917			0.000789981				0.000204176	0.00468991	0.000110079		0.000246888
envZ	EnvZ sensory histidine kinase		5	0.000413711								0.00171318	8.09595e-05							8.12065e-05		6.04686e-05	0.000132743
epd	erythrose 4-phosphate dehydrogenase		1	0.000141551																0.000141551
epmA	EF-P-lysine lysyltransferase		2	9.42487e-05							7.64526e-05											0.000112045
epmB	lysine 2,3-aminomutase		4	0.000190192			0.000368729													4.64037e-05	0.000196743			0.000148892
epmC	EF-P-Lys34 hydroxylase		5	0.000250181		0.000253452	0.000396055													0.000193349	0.00019507		0.000212979
eptA	putative metal-dependent hydrolase	eptA (AP009048:4338625-4340269)	6	0.000208134							9.72675e-05	0.000397497	0.000110278						0.000222823	4.64037e-05					0.000374535
eptA_2	hypothetical protein		8	0.000874701				0.000793577				0.00045047		0.00102676				0.000781635				0.000236835	0.00288515	0.000121864	0.000701313
eptB	phosphoethanolamine transferase		2	0.000101458			0.000117636				8.52805e-05
eptC	hypothetical protein		12	0.000446895						0.000550815		6.51562e-05	0.000581025	0.000234036		0.000187002			0.000389583	0.000969392	0.00028216	0.000210841	0.000249305	0.000145197	0.00149823
era_1	GTP-binding protein		2	0.000157026									0.00014093									0.000173122
era_2	GTPase Era		1	0.0004712																			0.0004712
erm	rRNA adenine N-6-methyltransferase	ErmB (AF242872.1:2132-2879); erm(B)_1 (JN899585); erm(B) (BLASTX)	2	0.000169627							0.000176304												0.000162949
eutN_1	putative carboxysome structural protein		1	7.09567e-05																	7.09567e-05
eutS_2	putative structural protein, ethanolamine utilization microcompartment		1	0.00040557																	0.00040557
exbB	TonB energy transducing system - ExbB subunit		3	0.000132383		0.000160588					0.000163099										7.34619e-05
exbD	tonB energy transducing system - ExbD subunit		2	0.000252465									0.000113456								0.000391475
exoX	exonuclease X		2	0.00044587							0.000191881								0.000699859
exuR	ExuR DNA-binding transcriptional repressor		5	0.00015385			0.000287534				6.79579e-05		0.000215892							4.94973e-05		0.000148371
exuT_1	hexuronate transporter		1	8.84052e-05																			8.84052e-05
exuT_2	hexuronate transporter		1	0.00031257																	0.00031257
fabA	3-hydroxydecanoyl-[acp] dehydrase		1	0.000264997															0.000264997
fabB	hypothetical protein		4	0.000721298			9.66184e-05									0.000219178		0.000618956				0.00195044
fabD	malonyl-CoA-ACP transacylase		1	0.000147012								0.000147012
fabF	hypothetical protein		1	0.000262576																				0.000262576
fabG	3-oxo-acyl-[acyl-carrier-protein] reductase		1	0.000375102									0.000375102
fabH	hypothetical protein		3	0.000198798							0.000123093		0.000174158									0.000299142
fabI	enoyl-[acyl-carrier-protein] reductase		1	0.000375985							0.000375985
fadA	3-ketoacyl-CoA thiolase		7	0.001238		0.00178558				0.000753762	0.00249801	0.000605931				0.000125245				0.000413511	0.00248393
fadB	dodecenoyl-CoA delta-isomerase, enoyl-CoA hydratase, 3-hydroxybutyryl-CoA epimerase, 3-hydroxyacyl-CoA dehydrogenase		12	0.000300918		0.000253992	0.000207433				0.000199633	0.000236498	0.000522574			0.000132858				0.000638267	0.000475356	0.000111672	0.000195495	0.000211888	0.000425354
fadH	2,4-dienoyl-CoA reductase		16	0.00156166			0.00311648	0.00161961	0.00376514	0.00138158	8.91431e-05	0.00316528	0.0005827	0.000227244		0.00187618			0.00129972	4.64037e-05	0.000549134	0.00283262	0.00146968	0.00217277	0.000792825
fadH_2	2,4-dienoyl-CoA reductase		1	0.000131718												0.000131718
fadI	FadI monomer		10	0.000515908		0.000415121	0.000130892				0.000665809	0.000160158	4.49775e-05			0.000533163			0.000926049		0.000275952		0.000366198		0.00164076
fadJ	FadJ monomer		13	0.000590664		0.00150052	0.000389626	0.000728827			0.000116904	0.000136452	0.00108563	0.00051307						0.00118672	0.000746434	0.000338376	0.000439138	0.000167022	0.000329906
fau	5-formyltetrahydrofolate cyclo-ligase		4	0.000626293			0.000807019				5.09684e-05		0.000173229			0.00147396
fbaA	fructose bisphosphate aldolase monomer		8	0.00144433		0.000261403	0.000406805		0.00538627				0.00354869	0.000806372						0.000764753			0.000168555		0.000211771
fbp	fructose-1,6-bisphosphatase monomer		8	0.000683773		0.0012403					0.00234987	0.000671085	8.65282e-05							0.000190336		0.000111964		0.000162724	0.000657382
fdhE	formate dehydrogenase formation protein		1	0.000848844								0.000848844
fdoG_1	formate dehydrogenase-O, alpha subunit		8	0.00066889		0.000211661					7.64526e-05		0.0023916			0.000252518				3.22248e-05	0.00189633		0.000151608		0.000338724
fdoG_2	formate dehydrogenase-O, alpha subunit		1	0.000662309																		0.000662309
fdoI	formate dehydrogenase-O, gamma subunit		1	7.05941e-05																	7.05941e-05
fdtC	dTDP-3-amino-3,6-dideoxy-alpha-D-galactopyranose 3-N-acetyltransferase		6	0.000698656						0.00183515	0.00046554					0.000623537							0.000282908	8.60215e-05	0.00089878
fdx	2Fe-2S ferredoxin		3	0.000424956		0.000998309					7.96519e-05													0.000196909
fecB	ferric dicitrate ABC transporter - periplasmic binding protein		1	0.00025134																					0.00025134
fecC	ferric dicitrate ABC transporter - membrane subunit		1	7.44271e-05									7.44271e-05
fecD	ferric dicitrate ABC transporter - membrane subunit		2	0.00122187		0.000425248					0.00201849
fecD_1	ferric dicitrate ABC transporter - membrane subunit		1	0.0011365							0.0011365
fecI	RNA polymerase, sigma 19 factor		1	0.000301952																					0.000301952
fecR	regulator for fec operon, periplasmic		2	0.000111733									9.5952e-05											0.000127514
feoA	ferrous iron transport protein A		1	8.93701e-05																8.93701e-05
feoB	Fe(2+) transporter FeoB		9	0.000989841							0.000171825	0.00132215						0.000927079	0.000350653	0.000381494		0.000994464	0.000515379	0.00388096	0.00036456
feoC	putative DNA-binding transcriptional regulator		4	0.000117862							6.79579e-05								0.000239599			5.40643e-05	0.000109825
fepA_2	ferric enterobactin / colicin B / colicin D outer membrane porin FepA		1	0.0019847						0.0019847
fes_2	enterochelin esterase		1	0.00269634						0.00269634
ffh	protein component of the signal recognition particle (SRP)		8	0.000253011						0.000673189		0.000118421	7.93433e-05			0.000189322				4.64037e-05		8.06248e-05	0.000616776	0.000220007
fhuB	iron (III) hydroxamate ABC transporter - membrane subunit		15	0.00224897		0.000246483	0.0179595		0.00583677	0.00153767	0.00012566	0.000247593	0.000735317			0.000880868		0.000567772	0.00119336	0.000467962	0.00207641	0.000366364	0.00121575	0.000277131
fhuC	iron (III) hydroxamate ABC transporter - ATP binding subunit		5	0.000555229						0.000488978				0.000430649						0.00162365	7.34619e-05		0.000159408
fhuD	iron (III) hydroxamate ABC transporter - periplasmic binding protein		10	0.000647118		0.00131186	0.00012591				0.00173393	0.000157895	9.52024e-05			0.000205479			0.000399085	0.000276681		0.00207803	8.71076e-05
fhuF	acts in reduction of ferrioxamine B iron		7	0.000682757		0.00198879					0.000267483		0.000493159							8.66203e-05	0.00103465		0.000344933	0.000563662
fic	stationary-phase protein with possible role in p-aminobenzoate or folate biosynthesis		9	0.00102839							9.03616e-05		0.00384675	0.000452058				0.00114916	0.00104507	0.00118649		0.000384679		0.000103226	0.000997755
fieF	Zn2+ / Fe2+ / Cd2+ efflux transporter FieF		4	0.000353356												0.000135497			0.000650469				0.000126933	0.000500523
fimZ_2	FimZ transcriptional regulator		2	0.000186973							8.06533e-05										0.000293292
fimZ_3	FimZ transcriptional regulator		3	0.000258636									0.000123506	0.000582795						6.96056e-05
finO	Fertility inhibition protein		3	0.000442291								0.000670534				0.00040482						0.000251518
fklB	FKBP-type peptidyl-prolyl cis-trans isomerase (rotamase)		4	0.000331108							0.000397499	0.000163968								4.09445e-05					0.000722023
fkpA	peptidyl-prolyl cis-trans isomerase; in protein folding		3	0.000216371		0.000457093	0.000124553						6.74663e-05
fkpB	peptidyl-prolyl cis-trans isomerase		3	0.000291589			8.69565e-05				6.21486e-05										0.000725661
fldA	Flavodoxin 1		2	0.000390328															0.000213384	0.000567272
fldB	Flavodoxin 2		9	0.000637135		0.00113507	0.000105224				0.000183022	6.57895e-05		0.000302938				0.000895081		6.18716e-05	0.00285637		0.000128855
flgA	flagellar biosynthesis; assembly of basal-body periplasmic P ring		4	0.00100517			0.00333811				0.000356642											0.00023889	8.70295e-05
flgB	flagellar basal-body rod protein FlgB		1	0.00182066			0.00182066
flgB_2	flagellar basal-body rod protein FlgB		5	0.000195446								8.09717e-05		0.000302754						0.000340396	0.000187707	6.54016e-05
flgC	flagellar basal-body rod protein FlgC		3	0.00312161			0.00238342									0.00310501				0.0038764
flgC_2	flagellar basal-body rod protein FlgC		1	0.00010582																		0.00010582
flgE_2	flagellar hook protein FlgE		1	0.00012117																		0.00012117
flgG	flagellar basal-body rod protein FlgG		2	0.00148103							0.00280656											0.000155491
flgG_2	flagellar basal-body rod protein FlgG		3	0.00034062			0.00072153													3.5707e-05		0.000264622
flgH	flagellar L-ring protein FlgH; basal-body outer-membrane L (lipopolysaccharide layer) ring protein		3	0.000342191		0.000659873						8.56188e-05							0.000281082
flgH_2	Flagellar L-ring protein		2	0.000199919								0.000324251										7.55858e-05
flgI_2	flagellar P-ring protein FlgI		1	0.000807005								0.000807005
flgK_2	hypothetical protein		1	0.00021979																		0.00021979
flgL_2	flagellar biosynthesis; hook-filament junction protein		1	6.31364e-05																		6.31364e-05
flgM	anti-sigma factor for FliA (sigma 28)		3	0.00145074			0.00112655									0.000301703					0.00292395
flgN	flagellar biosynthesis protein FlgN		2	0.000173329			0.000204475				0.000142183
flhB_2	flagellar biosynthesis protein FlhB		1	0.000311715																0.000311715
fliA	RNA polymerase, sigma 28 (sigma F) factor		5	0.000221323		0.000346539					9.26698e-05										7.87482e-05		8.55457e-05		0.000503113
fliA_2	RNA polymerase, sigma 28 (sigma F) factor		4	0.00063512								0.000414396		0.000916331						0.000299833				0.000909918
fliC1	Flagellin 1		2	0.000558688								0.00103301								8.43704e-05
fliD_2	MotA protein, proton conductor component of motor; no effect on switching		2	9.51956e-05								0.000112646										7.77454e-05
fliE_2	Flagellar hook-basal body complex protein FliE		1	4.64037e-05																4.64037e-05
fliG_2	flagellar motor switch protein FliG		2	0.000129691			0.00022422													3.5162e-05
fliI_1	flagellum-specific ATP synthase FliI		1	0.00614225																	0.00614225
fliI_2	flagellum-specific ATP synthase FliI		3	9.83394e-05			0.000163043					6.57895e-05										6.61852e-05
fliN_1	hypothetical protein		1	6.80272e-05																		6.80272e-05
fliP_2	hypothetical protein		2	8.63613e-05																4.94973e-05		0.000123225
fliR_2	flagellar biosynthesis protein FliR		3	0.000321184			0.000838304													6.47794e-05		6.04686e-05
fliS	flagellar biosynthesis protein FliS		9	0.00135749		0.000374341	0.000713992			0.00063416	0.000840073		0.00342475							0.00200696	0.000195347		0.0011928	0.00283495
fliS_2	flagellar biosynthesis protein FliS		4	0.000283365			8.69565e-05						3.74813e-05	0.000576316										0.000432708
fliT	flagellar biosynthesis protein FliT		9	0.000440167		0.00023786					0.000393114	0.000129229	8.96562e-05					0.000768372	0.00164791		0.000413615	0.000113231			0.00016851
flmC_1	Protein FlmC		4	0.000831956										0.000444475				0.00268104			0.000126722	7.55858e-05
fmt	10-formyltetrahydrofolate:L-methionyl-tRNAfMet N-formyltransferase		4	0.000415533							0.000270185										0.000443988	0.000499943			0.000448014
fnr	FNR DNA-binding transcriptional dual regulator		2	0.000113888		0.000154676						7.30994e-05
folA_1	dihydrofolate reductase		4	0.000207813			0.000216207													6.18716e-05	0.000292214				0.000260957
folA_2	dihydrofolate reductase	dfrA14 (KF921535.1:618-1092); dfrA14_1 (KF921535); dfrA14 (EXACTX)	10	0.00165793		0.000306008		0.000746311			0.000827277	0.000263158		0.0011458				0.000764808	0.000806547	0.000984895			0.00321209		0.0075224
folC	bifunctional folylpolyglutamate synthetase / dihydrofolate synthetase		5	0.000776724								8.46945e-05										0.000513225	0.00183433	0.000610558	0.000840813
folE	GTP cyclohydrolase I monomer		4	0.00011228							0.000132045		4.49775e-05								0.000197115	7.49811e-05
folK	6-hydroxymethyl-7,8-dihydropterin pyrophosphokinase		7	0.000271345								0.000156642	0.000705698						0.000205233	0.000453685	0.000108409		8.76428e-05		0.000182103
folM	dihydromonapterin reductase / dihydrofolate reductase		3	0.000122244									4.01585e-05									8.73702e-05	0.000239204
folP_2	dihydropteroate synthase	sul2 (AY055428.1:20269-21085); sul2_2 (AY034138); sul2 (EXACTX)	1	0.00186356															0.00186356
folX	dihydroneopterin triphosphate 2'-epimerase monomer		5	0.000156396			0.000206953						8.867e-05			0.000136438				0.000150812		0.000199105
fosA	Glutathione transferase FosA	FosA3 (JF411006:952-1369); fosA3_1 (AB522970); fosA3 (ALLELEX)	12	0.00332158			0.000463032					0.000317906	7.94603e-05	0.00155436		0.000330558	0.0221803	0.0107727		0.000327146		0.000226757	0.000240198	0.000450177	0.00291634
fpr	flavodoxin NADP+ reductase		1	0.00169784																					0.00169784
frdA	fumarate reductase flavoprotein		5	0.000902151			0.00250935				0.000826351	0.000191697										7.25624e-05	0.000910797
frdC	fumarate reductase membrane protein		1	0.000543612																					0.000543612
fre	riboflavin reductase [NAD(P)H] / FMN reductase		3	0.00242996												0.00235485							0.00131413		0.0036209
frlD_2	fructoselysine 6-kinase		5	0.000428988			0.000287617					9.13743e-05	0.000173599							0.000391438			0.00120091
frlR	putative DNA-binding transcriptional regulator		1	0.000218882								0.000218882
frmA	formaldehyde dehydrogenase, glutathione-dependent		3	0.000826739			8.49332e-05			0.0022002		0.000195082
frsA	fermentation/respiration switch protein		9	0.00109256								7.01754e-05	0.000158744			0.000231515	0.00604145			8.69675e-05		0.00167884	0.000901474	0.000175316	0.000488525
fruA	fructose PTS permease - FruA subunit		11	0.000723524		0.000227146					0.000178286	0.000889157	0.00112402	0.000707192						0.00193066	0.0017685	0.000142782	0.000155503	0.000254352	0.000581167
fruB_1	fructose PTS permease - FruB subunit		5	0.000514229							6.79579e-05								0.00021553	6.834e-05		4.70958e-05			0.00217222
fruK	1-phosphofructokinase monomer		2	0.000350629		0.000378464							0.000322794
frwD	PTS system fructose-like IIB component 2		5	0.000612672			0.000130888				0.000231057	0.000221484				0.00140432								0.00107561
fryB	putative enzyme IIB component of PTS		4	0.000250255			0.000122803						0.000147475	0.000435626								0.000295117
fsaA	Fsa		4	0.00126978								0.000731344							0.000782179	7.92086e-05					0.00348639
fsr	fosmidomycin efflux transporter		6	0.000262406		0.000148727					9.45402e-05	8.37827e-05						0.000733009				0.000208568		0.000305808
ftnA	ferritin iron storage protein		6	0.000236135		0.000198369					8.73744e-05	0.000389864	8.91454e-05			0.000498407								0.00015365
ftsA	essential cell division protein FtsA		4	0.000177451		0.000296966					0.000284776		6.90656e-05							5.89966e-05
ftsE	cell division protein FtsE		5	0.00105956												0.000398291						5.85469e-05	0.00207364	0.00259024	0.000177111
ftsH	ATP-dependent zinc metalloprotease FtsH		1	8.51732e-05																	8.51732e-05
ftsI	essential cell division protein FtsI; penicillin-binding protein 3		5	0.000930583							0.00046816								0.000226823	0.000433101			0.00147033	0.0020545
ftsK	essential cell division protein FtsK		3	0.000510312						0.00124984	9.58293e-05														0.000185263
ftsP	cell division protein required during stress conditions		7	0.00196142			0.000604713						4.83906e-05	0.00119948		0.0106937					0.000221596	0.000619693		0.000342375
ftsQ	essential cell division protein FtsQ		2	0.000672944							0.000617471													0.000728417
ftsW	essential cell division protein FtsW; lipid II flippase		2	0.000212701									8.22446e-05							0.000343158
ftsX	cell division protein FtsX		4	0.00049654										0.000255095				0.000568498				0.000958651			0.000203916
ftsY	SRP receptor		9	0.00194756								0.000460501	0.00319429						0.00121335	0.00894172	0.000700415	0.00110532	0.00110488	0.000583945	0.000223651
ftsZ	essential cell division protein FtsZ		4	0.000509455								0.000170953	3.85836e-05			0.00020167								0.00162661
fucA	L-fuculose-phosphate aldolase		9	0.000364237		0.000403182	0.00177641				0.000183969	0.000205019	8.46636e-05							0.000130578	0.000157895	0.000125711	0.000210704
fucA_2	L-fuculose-phosphate aldolase		2	0.000386153							0.000181221													0.000591085
fucK	L-fuculokinase		2	0.00115936			0.0022047																	0.000114021
fucK_1	L-fuculokinase		2	0.000358142																0.000467499				0.000248785
fucP_2	fucose:H+ symporter		1	0.000126812			0.000126812
fumA	fumarase A monomer		8	0.000408564			0.000163043	0.000966536					8.92522e-05	0.000640766						0.000425215	0.000496938			0.00026154	0.000225218
fumB	fumarase B monomer		7	0.000432237		0.00149821				0.000700487	6.79579e-05		0.00013993							4.23208e-05		9.09549e-05			0.000485797
fur	Fur-Fe2+ DNA-binding transcriptional dual regulator		2	0.000131541									0.000185743							7.73395e-05
fusA_2	elongation factor G	tetM (AB039845.1:26-1946); tet(M)_4 (X75073); tet(M) (BLASTX)	8	0.000917065		0.000573027	8.73961e-05												0.000705735	0.000376643	0.00476328	6.04686e-05	0.000232301	0.000537668
fxsA	inner membrane protein; overproduction inhibits F exclusion of bacteriophage T7		2	0.000704231			0.00132351				8.49473e-05
fyuA	Pesticin receptor		6	0.000271146		0.000166574					0.000656352					0.000160219						0.000307705	0.000221331	0.000114695
gabP	4-aminobutyrate:H+ symporter		1	0.00075177										0.00075177
gadB	Glutamate decarboxylase beta		1	4.61355e-05																4.61355e-05
gadW_2	GadW DNA-binding transcriptional dual regulator		4	0.00093837		0.00341061						0.000149695	7.87106e-05							0.000114462
galE	UDP-glucose 4-epimerase monomer		5	0.00134926			9.51087e-05					6.23782e-05								6.18716e-05	0.00597554			0.000551383
galE_1	UDP-glucose 4-epimerase monomer		5	0.00120711						0.00410449			0.000128936						0.000386136	0.000333076					0.00108293
galK	galactokinase		3	0.00163795									0.000180887							0.00296716		0.00176581
galM	galactose-1-epimerase		5	0.000529889			0.00190078				8.15494e-05	0.000248966	0.000177587	0.000240566
galR	GalR DNA-binding transcriptional dual regulator		5	0.000454269			0.000969449									0.000696523				4.64037e-05		6.9107e-05	0.000489864
galS	GalS DNA-binding transcriptional dual regulator		5	0.000187765							5.57497e-05		0.000168666							0.000114644	9.91736e-05			0.00050059
galS_2	GalS DNA-binding transcriptional dual regulator		10	0.00085305								0.000638095	5.29735e-05	0.00205003		0.00023407			0.00244894		0.000455564	0.000349323	0.00139874	0.000218793	0.000683969
galT	galactose-1-phosphate uridylyltransferase		1	0.00015411												0.00015411
galU	UTP--glucose-1-phosphate uridylyltransferase		2	0.000211115									0.000224888	0.000197341
ganB	Arabinogalactan endo-beta-1,4-galactanase		3	0.000427337														0.000901244	0.000201692						0.000179076
garK	glycerate kinase I		4	0.000735255							0.000181122	0.00222771		0.000315333		0.00021686
gatB_2	galactitol PTS permease - GatB subunit		2	0.000399221									0.000467274							0.000331169
gatC_2	galactitol PTS permease - GatC subunit		1	8.96057e-05																				8.96057e-05
gcvA	GcvA DNA-binding transcriptional dual regulator		6	0.00033728			0.000306062									0.000159817			0.000258718		0.000130984	0.000195742	0.00097236
gcvH	Glycine cleavage system H protein		2	0.000112667			0.000156573					6.87606e-05
gcvT	aminomethyltransferase		4	0.000348501			0.000100932					0.000316016							0.00032308					0.000653976
gdhA	glutamate dehydrogenase		2	0.000805119			0.00145584													0.000154398
gfcE_2	putative exopolysaccharide export protein		1	0.000813763																	0.000813763
ghrB_2	Hydroxypyruvate reductase		1	8.24513e-05																		8.24513e-05
glcA	glycolate / lactate:H+ symporter		1	0.000159864																	0.000159864
glcC	GlcC transcriptional dual regulator		1	0.00655496																	0.00655496
glcE	glycolate oxidase, predicted FAD-binding subunit		1	0.000195898																	0.000195898
glcF	glycolate oxidase, predicted iron-sulfur subunit		1	0.003358																	0.003358
gldA	L-1,2-propanediol dehydrogenase / glycerol dehydrogenase		4	0.00173822		0.00228719					0.00017637										0.00143711	0.00305219
glf	UDP-galactopyranose mutase		4	9.82681e-05									3.44828e-05							9.39324e-05	0.00013706		0.000127597
glgA	glycogen synthase		6	0.000601297		0.000180595					0.000423726								0.000975205	0.00158304		0.000269888	0.000175323
glgB	1,4-alpha-glucan branching enzyme		9	0.00082851			0.000286279					8.40643e-05	0.000131549			0.00034939			0.000313145	0.00222021		0.00184652	0.000132743	0.00209269
glgC	glucose-1-phosphate adenylyltransferase		2	9.24836e-05								9.10335e-05											9.39336e-05
glgP	glycogen phosphorylase		3	0.00111755							0.000208836	0.00053353										0.00261028
glgX	glycogen phosphorylase-limit dextrin alpha-1,6-glucohydrolase		6	0.000838191								0.00161602	0.00155516	0.00066434						8.58458e-05		0.000814959		0.000292824
glk	glucokinase		7	0.000898339								0.000914669	0.000205644			0.00079148				0.000189961	0.00223994	6.80272e-05		0.00187865
glmM	phosphoglucosamine mutase		2	7.58987e-05									5.997e-05								9.18274e-05
glmM_2	Phosphoglucosamine mutase		10	0.00145715							0.000569754	0.000500121	0.000263677	0.00111633				0.00223106	0.00411823	0.00116955		0.00100625		0.000271657	0.00332488
glmS	L-glutamine:D-fructose-6-phosphate aminotransferase		8	0.000712401		0.00128468					9.94872e-05		7.96707e-05	0.000610715		0.000401826				9.36215e-05		0.00199373		0.00113547
glmS_2	Glutamate mutase sigma subunit		1	0.00066525							0.00066525
glmU	fused N-acetylglucosamine-1-phosphate uridyltransferase and glucosamine-1-phosphate acetyltransferase		4	0.000224618			0.000217995													7.6695e-05		0.000484237		0.000119545
glnD	[protein-PII] uridylyltransferase		11	0.000944972		0.0003603	9.34959e-05				0.001072	0.000247079	4.49775e-05							0.00295042	0.00269751	0.00238559	0.000195836	0.000183915	0.000163564
glnE	glutamine synthetase adenylyltransferase [multifunctional]		10	0.000915985			0.00268666	0.00153601				0.000140351	0.000725813			0.00279235			0.000316265		0.000134033		0.000254839	8.57678e-05	0.000487755
glnG	DNA-binding transcriptional regulator NtrC		6	0.000529869			9.66184e-05				6.79579e-05										0.000741725	0.000302343		0.00180554	0.000165029
glnH	glutamine ABC transporter - periplasmic binding protein		1	7.71043e-05									7.71043e-05
glnK	Nitrogen regulatory protein P-II 2		1	0.00132325			0.00132325
glnL	NtrB		3	0.00091812									0.000999074									6.50419e-05	0.00169025
glnQ_2	glutamine ABC transporter - ATP binding subunit		2	0.00028733									6.91419e-05			0.000505519
glnS	glutaminyl-tRNA synthetase		4	0.00104795							0.000137615		0.000663586			0.0026378				0.000752794
gloA	glyoxalase I		1	0.000107152									0.000107152
glpD	glycerol-3-phosphate dehydrogenase, aerobic		15	0.00151513		0.000153234	0.00169741	0.00156469	0.00327111	0.00454077	0.00539063	0.000647274	0.000436167	0.000217309					0.000322193	0.000287012	0.00329429	8.36067e-05	0.000434816		0.000386457
glpG_1	intramembrane serine protease GlpG		1	0.000967814																		0.000967814
glpK	glycerol kinase		5	0.000321724							8.38038e-05	0.00102254	0.000186389			0.000121766								0.000194121
glpR	GlpR DNA-binding transcriptional repressor		5	0.000764563									0.000158323									0.000367059	0.000123357	0.00284493	0.000329143
glpX	fructose 1,6-bisphosphatase II		1	0.00221857																		0.00221857
gltA	citrate synthase monomer		4	0.000765908								8.22244e-05		0.00101338						0.00184044	0.000127592
gltB	glutamate synthase, large subunit		13	0.000787453		0.000368927	0.000437284				0.000284201	0.00538657	0.000852003			0.000196238		0.00067684	0.000297777	8.926e-05	0.000208699	0.000718943	0.000579889		0.00014026
gltC	hypothetical protein		1	0.00010417								0.00010417
gltD	glutamate synthase, small subunit		3	0.000436302				0.00068759			0.00012252	0.000498796
gltI	glutamate / aspartate ABC transporter - periplasmic binding protein		8	0.000963247		0.000245415							0.00070677	0.000276036		0.00335056				7.73395e-05			0.000549699	0.00228436	0.000215804
gltS	glutamate:sodium symporter		3	0.00078862									5.76635e-05							0.00179518				0.000513014
gltS_2	glutamate:sodium symporter		2	0.000771683																	0.000585123	0.000958243
gltX	glutamyl-tRNA synthetase		3	0.000613729			0.0010243						0.000170214									0.000646668
glyA	serine hydroxymethyltransferase		4	0.000481744						0.00124419						0.000255495					0.000124333			0.00030296
glyG	putative glycosyl transferase		1	7.95492e-05																7.95492e-05
glyQ	glycyl-tRNA synthetase, alpha subunit		2	0.000159573			0.000270957													4.81885e-05
glyS	glycyl-tRNA synthetase, beta subunit		3	0.000106943							0.000203368	7.74803e-05	3.998e-05
gmhB	D,D-heptose 1,7-bisphosphate phosphatase		3	0.00012524								0.000118421	3.38013e-05							0.000223496
gmk	guanylate kinase		4	0.000209133		0.000163803					8.03148e-05					0.000379347						0.000213068
gnsB	Qin prophage; predicted protein		2	0.0020179						0.00329801	0.000737784
gntK	D-gluconate kinase, thermostable		2	0.000114215																7.57927e-05			0.000152637
gntP	gluconate / fructuronate transporter GntP		1	0.00145496																	0.00145496
gntR	GntR DNA-binding transcriptional repressor		10	0.000651344		0.000287071	0.000111166					0.000124756	8.71933e-05	0.00128275		0.00109899				0.000677798	0.00194055	0.000559591	0.000343573
gntR_2	GntR DNA-binding transcriptional repressor		1	0.000823328																					0.000823328
gntT	gluconate transporter GntT		3	0.000209425			0.000277174														0.000154482			0.000196621
gntX	protein involved in utilization of DNA as a carbon source		5	0.00100275		0.00134765					0.000336387					0.000432363						0.00265026		0.000247086
gpFI	Putative prophage major tail sheath protein		1	0.00143582						0.00143582
gph	phosphoglycolate phosphatase		7	0.000690877				0.000827215				0.00173241	9.5952e-05							0.000579685		0.00127563	0.000191214	0.000134041
gpmA	2,3-bisphosphoglycerate-dependent phosphoglycerate mutase monomer		5	0.000371284								0.000810388	8.86116e-05	0.000223242						4.64037e-05		0.000687777
gpmM	2,3-bisphosphoglycerate-independent phosphoglycerate mutase		10	0.000681419						0.00069909	0.000145624	0.000191278	0.00101568	0.000361038						0.00272565		0.00102038	0.000108407	0.000400081	0.000146957
gpsA	glycerol-3-phosphate dehydrogenase		6	0.000352266			0.000488329					0.000809598				0.000315277			0.000243931			0.000102863			0.0001536
gpt	xanthine-guanine phosphoribosyltransferase		3	0.000369637																			0.000519233	0.000141193	0.000448484
greA	transcription elongation factor GreA		2	0.000414213												0.000592889								0.000235537
greB	transcription elongation factor GreB		2	0.000177935							0.000282287										7.35842e-05
groL	GroEL, chaperone Hsp60, peptide-dependent ATPase, heat shock protein		9	0.000744355		0.000240921	0.00310005			0.00124457		0.000311734	4.7976e-05							8.93184e-05		5.00775e-05	0.00132617	0.000288377
groS	GroES, chaperone binds to Hsp60 in pres. Mg-ATP, suppressing its ATPase activity		1	0.000302343																		0.000302343
group_10001	hypothetical protein		7	0.000604032		0.000382365	0.00154118				0.000306151			0.000207107		0.000128506		0.00115763						0.00050528
group_10008	hypothetical protein		2	0.000100896									0.000121439							8.03527e-05
group_1001	hypothetical protein		7	0.000257902			0.000102226					0.000209614	0.000426552					0.000710869			0.000170187	8.56639e-05	0.000100201
group_10015	Tyrosine recombinase XerC		4	0.000221476									0.000235568							0.000276213			0.000129056	0.000245068
group_10018	hypothetical protein		1	0.000269706																0.000269706
group_1002	hypothetical protein		3	0.000169237			0.000212042					0.000237571										5.80973e-05
group_1003 (Putative cmlA)	multidrug efflux transporter Bcr		1	0.00200047															0.00200047
group_1004 (Putative casA)	Cascade subunit A		1	0.00200748																	0.00200748
group_10052	Sulfofructosephosphate aldolase		1	0.000233952																0.000233952
group_1007	hypothetical protein		2	0.000572917								0.000894652									0.000251182
group_10106 (Putative abi)	hypothetical protein		1	0.000206957																	0.000206957
group_10110	hypothetical protein		1	7.18463e-05								7.18463e-05
group_1012	hypothetical protein		1	0.0003603																0.0003603
group_1013	hypothetical protein		1	8.7007e-05																8.7007e-05
group_1015	hypothetical protein		1	0.000160901																			0.000160901
group_10153	hypothetical protein		1	0.000699009						0.000699009
group_10164	hypothetical protein		2	0.000428469							0.000214835										0.000642103
group_10165	hypothetical protein		2	0.000209013							0.000337885										8.01402e-05
group_10166	hypothetical protein		1	0.000165122		0.000165122
group_10167	hypothetical protein		2	0.000554652												0.000267415					0.000841889
group_10168	hypothetical protein		2	0.000350896		0.000171864															0.000529927
group_10175	hypothetical protein		1	0.000242329									0.000242329
group_10218	hypothetical protein		3	0.000452609		0.00112779	0.000177908													5.21288e-05
group_10219	hypothetical protein		1	4.94973e-05																4.94973e-05
group_10220	Qin prophage; toxin of the RelE-RelB toxin-antitoxin system and cofactor to enhance the repressor activity of RelB		4	0.000296434		0.000384777							6.74663e-05			0.000134945				0.000598549
group_10233	hypothetical protein		1	0.000208972		0.000208972
group_10247	hypothetical protein		5	0.000153676		0.000173231							9.995e-05							0.00011929		0.000122449			0.000253459
group_10248	hypothetical protein		5	0.000226409									0.000108803							0.000109601	0.000123853	0.000304418		0.000485369
group_10249	hypothetical protein		7	0.000481135		0.000275985							0.000325847							0.000252198	0.00164251	0.000320593	0.00027045		0.000280364
group_10251	hypothetical protein		6	0.00100337								0.00289727				0.00016634		0.00128198			0.000332109			0.000687192	0.00065533
group_10256	hypothetical protein		2	0.000938165															0.0015569			0.000319433
group_10257	hypothetical protein		2	0.00016866												0.000252363							8.49558e-05
group_10258	hypothetical protein		2	0.0015251		0.00278827								0.000261939
group_10280	hypothetical protein		3	0.000244012		0.000251025	0.000242629						0.000238381
group_10287	hypothetical protein		5	0.00104586		0.00150687							0.000698651	0.00130576		0.000466309					0.00125169
group_10333	hypothetical protein		2	0.000120258									8.44405e-05							0.000156076
group_10337	hypothetical protein		5	0.000359377								0.000750152	0.000254715							0.00032775			0.000204804	0.000259466
group_10338	hypothetical protein		5	0.000522379							0.00010158		0.0001804							0.000894282			0.0001618	0.00127383
group_10343	hypothetical protein		2	0.000988214																0.00127798				0.000698444
group_10344	5-keto-D-gluconate 5-reductase		4	0.000556742												0.000383449				0.000292014		0.000150956			0.00140055
group_10345	hypothetical protein		5	0.000534654									0.000233698			0.00026908						0.000254946		0.000554007	0.00136154
group_10369	hypothetical protein		2	0.00075225		0.0011817					0.0003228
group_10393	hypothetical protein		1	0.000472924																	0.000472924
group_1040 (Putative yhbP)	hypothetical protein		1	0.00165251																	0.00165251
group_10466	hypothetical protein		2	0.00111781		0.00181041						0.000425214
group_10489	hypothetical protein		2	8.14532e-05									0.00011994							4.29664e-05
group_10493	hypothetical protein		4	0.000667185		0.000359207															0.000284665	0.00121753	0.000807341
group_10497	acetyl-CoA:acetoacetyl-CoA transferase, alpha subunit		1	0.000453949																0.000453949
group_10498	acetyl-CoA:acetoacetyl-CoA transferase, beta subunit		1	0.00101136												0.00101136
group_10500	hypothetical protein		1	0.000547502																0.000547502
group_10504	hypothetical protein		4	0.000374554							5.60652e-05							0.00107767	0.000212233		0.00015225
group_10506	hypothetical protein		7	0.000205945		0.000313876	0.00011743				0.00019503			0.000243761		0.000131507			0.00037954			6.04686e-05
group_10507	hypothetical protein		3	0.000431464			0.000390331							0.000829815						7.42459e-05
group_10508	hypothetical protein		3	0.000127108							5.77642e-05			0.00023102										9.25383e-05
group_10509	hypothetical protein		2	9.79564e-05							0.000135943		5.997e-05
group_1051	hypothetical protein		3	0.000909602									7.49625e-05								0.00259337	6.04686e-05
group_10510	hypothetical protein		4	0.000211755							0.000175962	0.000150376		0.000474278						4.64037e-05
group_10511	hypothetical protein		4	0.000323622		0.000167321					0.0001076					0.000681098				0.000338469
group_10512	hypothetical protein		4	0.000485865										0.000941882				0.000861146		9.09572e-05		4.94743e-05
group_10513	hypothetical protein		4	0.000372074									0.000187104						0.000541703			0.000595052		0.000164438
group_10514	hypothetical protein		1	6.04686e-05																		6.04686e-05
group_10520	ISL3 family transposase ISKox3		2	0.000172472								0.000182281													0.000162664
group_10522	hypothetical protein		6	0.000508932			0.000153123				0.000205841			0.000633315				0.000928893		9.12096e-05		0.00104121
group_10524	hypothetical protein		3	0.000236474			8.15217e-05				6.27286e-05							0.000565172
group_10527	hypothetical protein		1	7.34619e-05																	7.34619e-05
group_10534	hypothetical protein		2	0.000192963																		0.000211326			0.000174601
group_1062	hypothetical protein		3	0.00138325		0.000343408				0.00291843	0.000887925
group_10738	hypothetical protein		2	0.000356808									4.65677e-05			0.000667048
group_10754	hypothetical protein		1	0.000109532			0.000109532
group_10755	hypothetical protein		1	0.00092666		0.00092666
group_10757	hypothetical protein		1	0.000123188			0.000123188
group_10759	hypothetical protein		3	0.000165854								0.000182559	5.80737e-05						0.000256929
group_10760	hypothetical protein		1	0.000230726								0.000230726
group_10769	hypothetical protein		1	0.00107267									0.00107267
group_10770	IS3 element protein InsF		1	3.79667e-05																3.79667e-05
group_10772	CPS-53 (KpLE1) prophage; prophage CPS-53 integrase		2	0.000127126									8.01115e-05									0.000174141
group_10813	hypothetical protein		1	0.000224959		0.000224959
group_10818	hypothetical protein		1	0.000675337		0.000675337
group_10822	GntR DNA-binding transcriptional repressor		1	0.000225963		0.000225963
group_10825	hypothetical protein		1	0.000670605							0.000670605
group_1084 (Putative yidR)	hypothetical protein		7	0.00111041		0.000303183	0.000632107						0.000179205							0.00104312	0.000102235	0.00438851		0.00112451
group_10849	hypothetical protein		1	0.00034455		0.00034455
group_10850	hypothetical protein		2	0.00045719									0.000102998							0.000811381
group_10851	hypothetical protein		3	0.000259234		0.000279163							0.000289218								0.000209321
group_10852	hypothetical protein		2	7.91917e-05									0.000110195							4.81885e-05
group_10864	hypothetical protein		6	0.00127759		0.000508473					0.00264062		0.00224438							0.000709963	0.00146901			9.30876e-05
group_10865	hypothetical protein		9	0.00108691		0.00097469	8.15217e-05						0.0015951	0.00171928						0.000832511	0.00191589	0.000339056		0.000264581	0.0020596
group_10879	dimethyl sulfoxide reductase, chain A		3	0.000283151							0.000327897									0.000414283			0.000107273
group_10881	dimethyl sulfoxide reductase, chain B		3	0.000151702									7.88567e-05							0.000175268	0.00020098
group_10962	hypothetical protein		1	0.000448015																					0.000448015
group_10963	hypothetical protein		2	0.000312102																9.28074e-05			0.000531396
group_10971 (Putative lamB1)	maltose outer membrane porin / phage lambda receptor protein		3	0.000153124								8.63974e-05							0.000190803						0.000182171
group_10977	hypothetical protein		1	0.000144543																			0.000144543
group_11	hypothetical protein		2	0.0028234												0.00224866			0.00339814
group_1101	IS91 family transposase ISSbo1		7	0.00337584				0.00284017				0.000851147		0.000486508		0.00466149	0.0141459					0.000113367	0.000532257
group_1103	hypothetical protein		4	0.00337887																8.99072e-05			0.000905222	0.0120753	0.000445074
group_11031	e14 prophage; site-specific DNA recombinase		2	0.000124164							0.000100238		0.00014809
group_1105	hypothetical protein		3	0.000155327		0.000201691					0.000149507										0.000114784
group_11063	hypothetical protein		1	0.000103608								0.000103608
group_1108	hypothetical protein		1	0.00112552						0.00112552
group_1109 (Putative lysC)	hypothetical protein		2	0.00114991						0.00122525														0.00107456
group_1112	SOS mutagenesis; error-prone repair; processed to UmuD'; forms complex with UmuC		5	0.000304096							0.000127421							0.000840308	0.000225292		0.000141224			0.000186235
group_1114 (Putative doc)	hypothetical protein		7	0.00246947			0.00604189					0.00106941				0.00410931						0.000220187	0.00485958	9.319e-05	0.000892763
group_1115	hypothetical protein		6	0.00113885				0.0031466					0.00225755			0.000234018		0.000766787				0.000270698	0.000157427
group_1116	hypothetical protein		9	0.00109758		0.0021254	0.000384058					0.000299854		0.000328231				0.00429096	0.000356413	0.000163016			0.00160779		0.000322504
group_1120	hypothetical protein		3	0.000374176							0.00025081												0.000369756		0.000501963
group_1122	hypothetical protein		2	0.000210544		0.000252348							0.00016874
group_1123	hypothetical protein		1	0.000291751		0.000291751
group_1130	hypothetical protein		5	0.000811501								0.000168899	5.75848e-05	0.0011422						0.00251876		0.000170056
group_1131	hypothetical protein		2	0.000170819									0.000266285									7.53532e-05
group_1132	hypothetical protein		5	0.000231949								0.000114704	0.000547921							3.31455e-05				0.000174236	0.00028974
group_1136	hypothetical protein		5	0.000912271										0.00370134					0.000248262	9.02294e-05			0.000336605		0.000184919
group_1137	hypothetical protein		5	0.00438616		0.000641283	0.000104117		0.0182885	0.00260832													0.000288596
group_1138 (Putative istB)	IS21 family transposase IS21		11	0.000530636			0.000287406	0.00121444					0.000535976	0.000306052		0.000257991			0.000466905	0.000558864		0.000314136	0.00109847	0.000139956	0.0006568
group_1141	hypothetical protein		4	0.000945982		0.000168184		0.00140511				0.00121516							0.000995473
group_1142	hypothetical protein		1	0.000188018																					0.000188018
group_1146	hypothetical protein		6	0.000425517			0.000136755				0.000132631	0.00100422								0.00104359			9.18993e-05	0.000144009
group_1148	hypothetical protein		2	4.78872e-05								6.57895e-05	2.9985e-05
group_1149	hypothetical protein		2	0.00264891		0.00112711				0.00417071
group_1150 (Putative ygcB)	protein involved in CRISPR R-loop formation and dissociation		1	0.000206783										0.000206783
group_11511	hypothetical protein		3	0.000439538										0.000870858					0.000349805		9.79492e-05
group_11512	hypothetical protein		5	0.000246006									5.997e-05	0.000383975						8.12065e-05		0.000596327		0.000108551
group_11513	hypothetical protein		3	0.000281789							8.06239e-05			0.000583338								0.000181406
group_11514	hypothetical protein		1	0.000132181							0.000132181
group_11515	hypothetical protein		4	0.000422677			0.000210504					0.000352593										0.000588125	0.000539486
group_11516	hypothetical protein		1	7.25624e-05																		7.25624e-05
group_11517	hypothetical protein		1	0.000293562										0.000293562
group_1152 (Putative mbeD)	hypothetical protein		2	0.000266395		0.000467001						6.57895e-05
group_1153	Mobilization protein MbeC		7	0.000477362								0.000223684	0.00038081	0.00123133						0.000177266		0.000537066	0.000394258	0.000397123
group_1154	hypothetical protein		1	9.82962e-05							9.82962e-05
group_1156 (Putative traH)	hypothetical protein		5	0.000363192		0.00101217					0.000227111					0.000155251						0.000139456			0.000281976
group_1159	hypothetical protein		5	0.000270063			0.000163867						0.000161409	0.000234946							0.000131123	0.000658968
group_117	hypothetical protein		6	0.0010914		0.00396666				0.00195675										6.96056e-05		0.000185941		0.000185356	0.000184073
group_1170	hypothetical protein		4	0.000164711		0.000174107														0.000243619			8.60509e-05		0.000155068
group_1180	hypothetical protein		1	9.21659e-05																				9.21659e-05
group_11852	hypothetical protein		4	0.000239242								8.2368e-05				0.000156556		0.000604612		0.000113431
group_1219	CP4-57 prophage; integrase		8	0.000429182			9.17688e-05					0.000193963	0.000497856			0.00020714			0.00027125		0.000269191	0.00115619		0.000746098
group_1223	ssDNA-binding protein		5	0.000464115		0.000910307						0.000153833									0.00056933	0.00026577	0.000421334
group_1224	hypothetical protein		2	0.000203033		0.000228047										0.000178018
group_12251	hypothetical protein		1	8.87681e-05			8.87681e-05
group_1250	hypothetical protein		1	0.0001591		0.0001591
group_1251	hypothetical protein		1	4.95122e-05							4.95122e-05
group_1258	hypothetical protein		1	0.000126183			0.000126183
group_12602 (Putative traM)	Relaxosome protein TraM		2	0.000361163																		0.000633933		8.83935e-05
group_1265	hypothetical protein		2	0.000154662																	0.000240426	6.88994e-05
group_128	hypothetical protein		9	0.000385444		0.000199611	0.000105525					0.000150619		0.000239945						7.18803e-05		0.0019462	0.000247746	0.000100358	0.000407114
group_1291	hypothetical protein		2	0.0032875										0.000640042				0.00593495
group_1302	hypothetical protein		3	0.00172678								0.000141863		0.000645543				0.00439292
group_1304	hypothetical protein		3	0.00287406										0.00162852				0.00268921	0.00430444
group_1306	hypothetical protein		8	0.00113719								0.000593031	3.5982e-05	0.00136166				0.00270984	0.00151905	9.94179e-05				0.00224777	0.000530743
group_1307	hypothetical protein		3	0.00185817								0.000356933		0.000302193									0.00491538
group_1308	IS4 family transposase ISVsa5		4	0.00237748						0.00823982			0.000153588									0.000128195			0.000988328
group_1310	hypothetical protein		1	0.000404806																	0.000404806
group_1311	hypothetical protein		7	0.000331844		0.000254159	9.96377e-05									0.000283857					0.0001797	8.4722e-05		0.000114695	0.00130614
group_1315	hypothetical protein		6	0.000183205							7.64526e-05		0.00032686							6.12529e-05	0.000107132	0.000242072			0.000285462
group_1316	hypothetical protein		1	7.93651e-05																		7.93651e-05
group_1319	hypothetical protein		5	0.000544138										0.000398209						3.31455e-05	0.000889383		9.09305e-05	0.00130902
group_1321	hypothetical protein		6	0.000952982		0.00151213					0.000104875		3.5982e-05			0.00016895								0.0033316	0.000564351
group_1322	hypothetical protein		6	0.000770353		0.00249762					0.00039874		0.000124079										0.000199285	0.000525966	0.000876426
group_1329	hypothetical protein		1	9.05797e-05			9.05797e-05
group_1330 (Putative dgoD)	D-galactonate dehydratase		2	0.00263949				0.0027506						0.00252837
group_1334	hypothetical protein		5	0.000530983		0.000231989					0.00202355		0.000122564							5.72312e-05				0.000219583
group_1337 (Putative darA)	hypothetical protein		4	0.000723273								0.00224954				0.000189172			0.000314593					0.000139785
group_1338	hypothetical protein		7	0.00046446		0.000271618					0.000265761					0.000311481		0.00157757	0.000227123			0.00047943	0.000118234
group_1339	hypothetical protein		6	0.00111076			0.00142875	0.00140123				0.000116959				0.0030451							8.40708e-05		0.000588436
group_1340 (Putative incB)	hypothetical protein		5	0.000349489			0.000351151					0.000163743	0.000116942			0.00085481									0.0002608
group_1341	hypothetical protein		5	0.0010906			0.00429753						0.000155883			0.000142694			0.000217816						0.000639091
group_1342	hypothetical protein		8	0.00107577				0.000726606					9.37031e-05	0.000196054		0.000417616						0.000127809	0.0022423	0.00273704	0.00206503
group_1344	hypothetical protein		8	0.00030737			0.000111284	0.000930948				7.30994e-05				0.000155187		0.00077172	0.000242977	4.40132e-05		0.000129735
group_1347	hypothetical protein		13	0.000523655		0.000583149	9.78261e-05	0.000802472				0.000216937	0.00017217	0.000256398				0.00204046	0.000458334	0.000264501		0.000112863	0.000510674	0.0008623	0.000429429
group_1349	IS110 family transposase IS5075		3	0.00108068								0.00256795		0.000368327											0.000305751
group_1353	hypothetical protein		3	0.000195068							5.09684e-05										0.000195886			0.000338351
group_1355 (Putative fliC)	flagellar biosynthesis; flagellin, filament structural protein		6	0.000186716							0.000100392	7.79727e-05				0.000433279				7.42459e-05		6.9107e-05		0.000365297
group_1356	hypothetical protein		5	0.000444186									0.000330629						0.000521344	0.000207092			0.000122911		0.00103896
group_1357	hypothetical protein		5	0.000893035		0.00206196	0.000275721						0.000291504			0.000322104				0.00151389
group_1358	hypothetical protein		11	0.000843187		0.00102807						0.000543067	0.00011994	0.000219912				0.00102128	0.000709698	6.18716e-05	0.000152595		0.00168396	0.00234557	0.0013891
group_1360	Tyrosine recombinase XerC		1	0.000440027																			0.000440027
group_1361	hypothetical protein		1	0.000706377												0.000706377
group_1363 (Putative traE)	hypothetical protein		3	0.00181205																			0.00433699	0.000561939	0.000537214
group_1364	IS91 family transposase ISEc37		3	0.000347584							0.000125032										0.000245862				0.000671858
group_1365	hypothetical protein		7	0.000889463										0.000489914		0.00075636				0.000766214	0.00190368	0.00067077	0.000936789	0.000702509
group_1367	hypothetical protein		3	0.000679697		0.000276419				0.00168921											7.34619e-05
group_1369 (Putative yfcQ)	putative fimbrial-like adhesin protein		1	7.67544e-05								7.67544e-05
group_1373 (Putative yfeS)	hypothetical protein		1	8.15494e-05							8.15494e-05
group_1374	hypothetical protein		5	0.000434806									4.49775e-05			0.000146091				9.1285e-05	0.00174173			0.000149943
group_1375	hypothetical protein		3	0.000142746			9.96377e-05					6.53171e-05	0.000263282
group_1378	Tyrosine recombinase XerC		4	0.000248436										0.000408535							0.000138576	0.000313627		0.000133005
group_1382	hypothetical protein		3	0.0011167		0.000665535		0.00221382						0.000470754
group_1383	hypothetical protein		7	0.000406676				0.000980899											0.000441199	0.000104619	0.000341212	9.22147e-05	0.000663179	0.000223406
group_1385	hypothetical protein		4	0.00013384																	0.00010101	0.000116304	0.000189257	0.00012879
group_1386	hypothetical protein		3	0.000281854			0.000209392														0.00031558			0.00032059
group_1387	hypothetical protein		4	0.000189607		0.000158572						0.000138158				0.000263662						0.000198035
group_139	hypothetical protein		1	0.000157832							0.000157832
group_1392	hypothetical protein		2	0.000111335																	0.000123967	9.87032e-05
group_1393	hypothetical protein		15	0.00642711			0.00235255	0.00473451	0.0224172			0.00488987	0.000806217	0.0111579		0.00606114	0.0338525	0.00110936	0.0041865	0.000929958		0.00012005	0.000460856	0.00256706	0.000760937
group_1394	hypothetical protein		1	0.000192928																			0.000192928
group_1395	Rac prophage; predicted integrase		1	0.000270913		0.000270913
group_140	hypothetical protein		1	6.06767e-05							6.06767e-05
group_1400	hypothetical protein		1	0.000901229		0.000901229
group_1402 (Putative mbeB)	hypothetical protein		1	0.000285876																				0.000285876
group_1404	hypothetical protein		3	0.000361684		0.000305769										0.000626948								0.000152336
group_1405	hypothetical protein		9	0.000600386		0.000261838				0.00297655	0.00015873							0.000843752	0.000225423	0.000528491		7.64496e-05	0.000246222	8.60215e-05
group_1407	hypothetical protein		2	0.000644197								7.16374e-05				0.00121676
group_1412	hypothetical protein		1	8.89889e-05									8.89889e-05
group_1414	hypothetical protein		2	0.000177981																			0.000168467	0.000187496
group_1415	hypothetical protein		4	0.000128026			9.18737e-05				0.00026718	7.06628e-05										8.23885e-05
group_1416	hypothetical protein		5	0.000476282				0.000790391				6.6454e-05		0.00129093							0.00017316	6.04686e-05
group_1417	hypothetical protein		2	0.000595031												0.000203638									0.000986424
group_1426	hypothetical protein		2	0.000428962						0.000792134		6.57895e-05
group_1435 (Putative yjfM)	hypothetical protein		2	0.00027511			0.00019824														0.00035198
group_144 (Putative repA)	hypothetical protein		2	0.000286453								0.000340826											0.000232079
group_1443	hypothetical protein		1	0.000176514							0.000176514
group_145	hypothetical protein		6	0.000487941		0.000174483	0.000225181				5.60652e-05							0.00125959					0.000779358	0.000432975
group_1468	hypothetical protein		3	9.22257e-05									4.49775e-05									0.000145087	8.66127e-05
group_1469	hypothetical protein		4	0.000601819							6.49612e-05											0.000133031	0.000790528	0.00141876
group_147 (Putative traX)	hypothetical protein		4	0.000301375								7.17968e-05										0.000325667	0.000381551		0.000426484
group_1485	hypothetical protein		2	0.000318252						0.000520376														0.000116129
group_1487	hypothetical protein		2	0.000367713		0.000638808	9.66184e-05
group_1488	hypothetical protein		1	0.000120541			0.000120541
group_1494	hypothetical protein		4	0.00178828		0.000658667				0.00277035	0.00280138														0.000922705
group_1495	DNA-binding transcriptional regulator, prophage P2 remnant		3	0.000848658		0.000915205				0.00151655	0.000114215
group_15099	hypothetical protein		4	0.00342659												0.000121766		0.00636967	0.00498027				0.00223464
group_1531	hypothetical protein		1	0.000292018																			0.000292018
group_1546	hypothetical protein		3	0.000471768		0.000961668							0.000343445								0.000110193
group_1548	hypothetical protein		3	0.00147758								0.000699338							0.00353312				0.000200294
group_155	hypothetical protein		3	0.000627029						0.000927257											0.000181838			0.000771992
group_1550	hypothetical protein		10	0.00258431							0.000285596	0.000201754	8.9955e-05	0.00579174			0.0101627	0.00573534				0.00236615	0.000662228	0.00036211	0.000185566
group_1551	hypothetical protein		3	0.00253293				0.000924511														0.000177211	0.00649707
group_1555 (Putative ydaT)	Rac prophage; predicted protein		1	0.000237356															0.000237356
group_1556	hypothetical protein		7	0.00034389			0.000183924						0.000121189	0.000245013		0.000373599				4.64037e-05		4.7619e-05		0.00138948
group_1557	Qin prophage; predicted protein		3	0.000238304																7.42459e-05		7.25624e-05			0.000568102
group_1560	hypothetical protein		2	0.00327735						0.00102748														0.00552722
group_1562 (Putative yrhA)	hypothetical protein		1	0.000506434																				0.000506434
group_1564	hypothetical protein		3	0.000897629						0.00141654														0.00101075	0.000265597
group_1568	hypothetical protein		2	0.000300381																3.79667e-05		0.000562796
group_1569	hypothetical protein		1	0.00298981								0.00298981
group_1570	hypothetical protein		4	0.000274977								0.000324814	0.000284053									0.000308995	0.000182048
group_1574	hypothetical protein		3	0.000138765							5.09684e-05								0.00025282				0.000112505
group_1575	hypothetical protein		7	0.000208676			0.000588059				6.71833e-05		8.9955e-05	0.000313077							9.18274e-05	0.000199007		0.000111623
group_1576 (Putative murD)	hypothetical protein		8	0.000690839		0.00015498		0.000945728			0.00207924		0.000110302	0.000419267						0.000357716	0.00118329			0.00027619
group_1577	hypothetical protein		9	0.000420017			0.000224746					0.000106725	0.00062709	0.000300844		0.000136986			0.00119965	0.000440835			0.000581273	0.000162007
group_158 (Putative darB)	hypothetical protein		7	0.00096748				0.00189116						0.000256129				0.00110843	0.000245956			8.45481e-05		0.0025588	0.000627333
group_1580	hypothetical protein		8	0.00104721			0.00307813					0.000149123		0.00263453				0.000549317	0.000267168	3.18197e-05	0.000296996				0.00137058
group_1581 (Putative pacA)	hypothetical protein		5	0.000244359			0.000152226						4.76547e-05	0.000222261					0.000672015		0.00012764
group_1593	hypothetical protein		7	0.00171556			9.05797e-05					0.00258854	0.000143352			0.0050435				0.000195165			0.0037729	0.00017491
group_1594	IS6 family transposase IS6100		8	0.00187236				0.000867643						0.00103212				0.00139833	0.000846796			0.0041938	0.00257439	0.000298145	0.00376766
group_1597	hypothetical protein		1	7.53624e-05																7.53624e-05
group_1601	hypothetical protein		9	0.000599287		0.000367865	8.7984e-05				0.000190298	0.000211418				0.000123288			0.000553834	0.000177422			0.00357993	0.000101546
group_1604	IS110 family transposase ISEc21		6	0.000494527		0.00081583	0.000133152						0.000616662			0.000341441			0.000353557				0.000706518
group_1609	hypothetical protein		6	0.000218075			0.000117754					0.000241974		0.000235774							0.000115702			0.000107592	0.000489653
group_1610 (Putative Rz1)	DLP12 prophage; predicted murein endopeptidase		6	0.000792314				0.00111113											0.0014828	0.000977021	0.000262002		0.000212389		0.00070854
group_1611	KpLE2 phage-like element; predicted integrase		2	0.000108236									5.35447e-05												0.000162927
group_1613	hypothetical protein		8	0.000691724			0.000808282					0.000153509	0.000450525			0.000979452				0.000590727			0.00056862	0.000793061	0.00118962
group_1615	hypothetical protein		4	0.00124912																	0.00332275	8.46561e-05		0.00133243	0.000256641
group_1620 (Putative yadC)	putative fimbrial-like adhesin protein		1	7.01754e-05								7.01754e-05
group_1621	hypothetical protein		5	0.000408912									0.000373656					0.000781766		0.000491238		0.000260057			0.000137845
group_1622	hypothetical protein		5	0.000967686			0.00125636				0.000190384		0.00264796	0.000416103		0.000327626
group_1623	hypothetical protein		1	0.000615049												0.000615049
group_1626	hypothetical protein		3	0.000292915									0.000223359			0.000354375									0.000301011
group_1627	hypothetical protein		1	0.000140281								0.000140281
group_1628 (Putative ea10)	hypothetical protein		1	0.000221989																	0.000221989
group_1629	hypothetical protein		4	0.00110427						0.00134882						0.00278068					0.000134389			0.000153204
group_1630	IS630 family transposase IS630		5	0.000292259		0.000205194							0.000231181									5.08825e-05	8.64992e-05		0.00088754
group_1631	hypothetical protein		4	0.000517822		0.00119756															0.000371362		0.000304443		0.000197926
group_1632 (Putative ninB)	hypothetical protein		14	0.00143055		0.00226464	0.000247221	0.00103213			0.000120813		0.000476712			0.000457016	0.0103674	0.00075469	0.000403922	0.000480458	0.00165888	8.78465e-05	9.65356e-05	0.00157951
group_1635	hypothetical protein		3	0.00027753							0.000310432					0.000195695						0.000326462
group_1636	hypothetical protein		3	0.000126982			0.000203333					0.00013192	4.56914e-05
group_1637	hypothetical protein		5	0.000160231								7.98279e-05								0.00022889		9.97732e-05	0.000227916	0.00016475
group_1638	hypothetical protein		9	0.000334718								0.000159222	5.23375e-05	0.000268306				0.00126494	0.00029489	0.000156859	0.000106373	0.000249301		0.000460237
group_1640	hypothetical protein		7	0.000668768		0.00146204	0.000839658						5.86037e-05	0.000435178								9.50221e-05	0.00161644	0.000174432
group_1643 (Putative yhiS)	hypothetical protein		2	0.000261088																7.73395e-05					0.000444837
group_1647	hypothetical protein		1	0.000110793																			0.000110793
group_1649	hypothetical protein		6	0.000596089									0.000633865						0.00109838		7.43802e-05	0.000540008		0.000372896	0.000857006
group_1652	Mobilization protein MbeC		5	0.00029172							0.0003138			0.000439678		0.00027022					0.000157418				0.000277486
group_1653	hypothetical protein		2	0.000188495		0.000216766						0.000160224
group_1654	hypothetical protein		3	0.00138684								0.00262199											0.000760008		0.000778514
group_1657	hypothetical protein		1	0.000203265																0.000203265
group_1658	hypothetical protein		1	0.000128928												0.000128928
group_1659	hypothetical protein		5	0.000299067																9.10888e-05	0.00088156	5.10646e-05	0.00023532	0.0002363
group_1662	hypothetical protein		2	0.000206406								0.000111738												0.000301075
group_1663	hypothetical protein		1	7.34619e-05																	7.34619e-05
group_1666	hypothetical protein		5	0.00106986		0.000932337				0.00365947	0.000285134			0.000283464								0.000188886
group_1672	hypothetical protein		3	7.95319e-05								8.42016e-05								6.59964e-05				8.83977e-05
group_1674	hypothetical protein		1	0.000108188			0.000108188
group_1679	hypothetical protein		3	0.00064577															0.00170782	0.00012372	0.000105769
group_1714	hypothetical protein		2	0.00114339							0.000743745										0.00154304
group_1718	hypothetical protein		1	0.000387429							0.000387429
group_1727	hypothetical protein		1	0.000124511			0.000124511
group_173	hypothetical protein		3	0.000603149		0.000702457				0.00103903	6.79579e-05
group_1740	hypothetical protein		2	0.000183293		0.00021092	0.000155666
group_1787 (Putative ppdB)	hypothetical protein		1	0.000241347			0.000241347
group_1788	hypothetical protein		1	0.00110191																	0.00110191
group_179	hypothetical protein		2	0.00199789		0.000233005																0.00376277
group_18	hypothetical protein		5	0.000715098								0.000480829		0.000757799				0.00111101	0.000724756				0.000501091
group_1808	hypothetical protein		2	0.000651424												0.000523574							0.000779273
group_1810	hypothetical protein		1	0.0034277																	0.0034277
group_1813	hypothetical protein		3	0.000288049								0.000124269		0.000642631									9.72479e-05
group_1814	hypothetical protein		1	0.000185075																			0.000185075
group_1818 (Putative yhdN)	hypothetical protein		2	0.00292303			0.00357746													0.0022686
group_182	hypothetical protein		4	0.000235183		0.000144916					0.00015331								0.000554011				8.84956e-05
group_1823	haemolysin expression modulating protein		4	0.000100447								8.62052e-05	3.86918e-05			0.000175967							0.000100925
group_1824	IS3 family transposase IS1222		3	0.000332539			0.000102657														0.000467307		0.000427654
group_1826	hypothetical protein	APH(6)-Id (AF024602:3156-3993); aph(6)-Id_1 (M28829); aph(6)-Id (EXACTX)	1	0.000218187															0.000218187
group_1829	hypothetical protein		1	0.000119991			0.000119991
group_183	hypothetical protein		2	0.000400982							0.000459918										0.000342046
group_1831	hypothetical protein		3	0.00145621				0.000778619														8.46561e-05	0.00350535
group_1833	hypothetical protein		1	0.000158959								0.000158959
group_1834 (Putative int)	Tyrosine recombinase XerC		5	0.00039801			0.000808976			0.000755967											0.000107489			0.00016129	0.000156327
group_1838	hypothetical protein		5	0.00302417		0.01142					0.000423729										8.39564e-05			0.00271647	0.000476636
group_1839	hypothetical protein		7	0.000698923		0.00158183				0.0021956	0.000483926		6.81477e-05							6.96056e-05	9.18274e-05				0.000401522
group_1840 (Putative yfdM)	hypothetical protein		5	0.000514698								6.78024e-05										8.16327e-05	0.00194993	0.000229142	0.000244981
group_1843	hypothetical protein		4	0.00201743						0.000786132	0.000230185													0.00580447	0.00124894
group_1844	hypothetical protein		2	0.000797688								0.00151273									8.26446e-05
group_1847	hypothetical protein		5	0.000132501									0.000146593						0.000240451	7.42459e-05		6.03025e-05		0.000140913
group_1853	hypothetical protein		7	0.000927367							0.00314745		0.000369994	0.000239084				0.000645603			0.00163962	0.000180542		0.000269283
group_1854	hypothetical protein		2	0.00216876			0.00376498																0.000572538
group_1856 (Putative yubE)	hypothetical protein		5	0.000526826				0.00107491						0.000782861							0.00010072	8.16911e-05	0.000593951
group_1857	hypothetical protein		1	0.0001788																			0.0001788
group_1860 (Putative ssb)	ssDNA-binding protein		5	0.000310297							0.000163099		7.49625e-05	0.000513661								0.000172212			0.000627552
group_1865	hypothetical protein		8	0.000339474							0.000436603	0.000151655	0.00067581			0.000130552				0.000261408		0.000367767	0.000463432	0.000228564
group_1866	hypothetical protein		6	0.000183637			0.00025873						0.000279729	0.000266909						9.74478e-05		0.00010582		9.319e-05
group_1867	IS1182 family transposase ISCfr1		8	0.000466526			0.000185771						0.000547226						0.000362346	0.000552047		0.000166498	0.00033839	0.000121864	0.00145807
group_1868	ISL3 family transposase ISPst2		6	0.000413615							0.0015656		4.49775e-05					0.000554507		6.82408e-05	7.34619e-05	0.000174902
group_1869	hypothetical protein		4	0.00135536						0.000931359											0.00015978			0.0035941	0.000736211
group_187	hypothetical protein		1	0.000221572																		0.000221572
group_1870	hypothetical protein		4	0.0008362						0.00181093	0.00020586										0.000272858				0.00105516
group_1872	hypothetical protein		2	0.00200157						0.00124008														0.00276305
group_1873	hypothetical protein		1	0.000155576																		0.000155576
group_1874	hypothetical protein		3	0.00010717		0.000165913					6.79579e-05													8.76377e-05
group_1875	hypothetical protein		5	0.000265902		0.000375534					0.000177241											0.000238425	0.00020649		0.000331817
group_1877	hypothetical protein		4	0.000328044		0.000790067					9.42915e-05											0.00011599		0.000311828
group_1880	hypothetical protein		10	0.000873473			0.000559022	0.00119246		0.00110359	0.000137313			0.00297051					0.000238893		0.000174444		0.000390027	0.0012312	0.000737287
group_1881 (Putative yjhR)	hypothetical protein		2	0.000681316						0.00111138												0.000251251
group_1889	hypothetical protein		1	9.63804e-05									9.63804e-05
group_1890	hypothetical protein		1	0.000107461																0.000107461
group_1891	hypothetical protein		1	0.0001728																					0.0001728
group_1892	hypothetical protein		8	0.000202291		0.000800588					6.96568e-05		6.36111e-05			0.000143836				0.000165727		0.000106324	0.000118416		0.000150172
group_1894	hypothetical protein		4	0.00217718					0.00368203	0.00481846	0.000102293		0.000105947
group_1896	hypothetical protein		4	0.000623623							0.000789744												0.00017067	0.00102937	0.000504703
group_1897	hypothetical protein		1	0.000136077								0.000136077
group_1902 (Putative nmpC)	outer membrane porin protein; locus of qsr prophage		7	0.00103286									9.22616e-05	0.000397976			0.00630063				7.13354e-05	0.000105388	9.03605e-05	0.000172043
group_1903	hypothetical protein		5	0.000534658		0.000796569													0.00136106	0.000150953			0.000167021		0.00019769
group_1909 (Putative ea22)	hypothetical protein		1	5.75848e-05									5.75848e-05
group_1911	hypothetical protein		5	0.000172632			0.000123985				0.000242587										7.34619e-05			0.000188806	0.000234321
group_1913	hypothetical protein		4	0.000233389			8.09336e-05					0.000223844		0.00047731											0.000151467
group_1914	Putative prophage major tail sheath protein		5	0.00026219			0.000188428							0.000501546						0.000186818			0.00020226		0.0002319
group_1916	hypothetical protein		1	0.000158002							0.000158002
group_1918 (Putative yubO)	hypothetical protein		3	0.000481187									0.000494753							0.000232019		0.000716789
group_1919	hypothetical protein		2	0.000561266		0.00102166					0.00010087
group_19193	hypothetical protein		2	0.000287271																			0.000184238		0.000390304
group_1920	hypothetical protein		1	0.000162111		0.000162111
group_1927	hypothetical protein		4	0.000361557				0.000962377											0.000259396	0.000111369		0.000113084
group_1928	hypothetical protein		3	0.000417847									0.000338098									0.000175952		0.000739491
group_1937	hypothetical protein		7	0.000422865			0.0001284						0.000270409						0.00118007	0.000299339	0.000211871	0.000245074			0.000624896
group_1943	CPS-53 (KpLE1) prophage; prophage CPS-53 integrase		3	0.000313368		0.00058924										0.000256986							9.38794e-05
group_1949 (Putative Rz1)	DLP12 prophage; predicted murein endopeptidase		4	0.00019384							0.00022967	0.000116959										0.000330855		9.78768e-05
group_1952	hypothetical protein		1	8.24564e-05								8.24564e-05
group_1953	hypothetical protein		2	0.000349948												0.000125571						0.000574325
group_1955	hypothetical protein		4	0.000329262		0.00014571						9.71708e-05									0.000947654	0.000126511
group_1959	hypothetical protein		3	0.000236559							0.000245519		0.000417754							4.64037e-05
group_1960	hypothetical protein		1	0.000100083							0.000100083
group_1965	Endonuclease YhcR		10	0.000268366		0.000358309	0.000199275				0.000285761	0.000165086	0.000101949			0.000666863				0.000114644		0.000283833	0.000143068		0.000364866
group_1966	hypothetical protein		1	6.456e-05							6.456e-05
group_1967	hypothetical protein		5	0.000355867							0.000101937							0.00128517	0.000221889	4.64037e-05		0.000123937
group_198 (Putative dam)	DNA adenine methyltransferase		1	0.000385258							0.000385258
group_1980	hypothetical protein		6	0.000287334									4.89755e-05					0.000795896		0.000109682		6.04686e-05	8.80596e-05		0.00062092
group_199	hypothetical protein		2	0.000800829		0.000285342					0.00131632
group_1992	hypothetical protein		1	7.95492e-05																7.95492e-05
group_202	IS6 family transposase ISRle7		4	0.00223475			0.00377008					0.00310488	0.00156242							0.000501602
group_20246	hypothetical protein		3	0.000196141								8.57257e-05		0.000201105											0.000301593
group_2030	hypothetical protein		1	0.000232642							0.000232642
group_2031 (Putative rzoQ)	hypothetical protein		2	0.0022998						0.0041547	0.000444894
group_20497 (Putative yeeX)	hypothetical protein		1	0.00028105		0.00028105
group_20518 (Putative ybjD)	hypothetical protein		4	0.000916193		0.000251884							0.00180134									0.000286312	0.00132523
group_2056	hypothetical protein		1	0.000308334												0.000308334
group_2057	ATP-dependent RecD-like DNA helicase		2	0.000314474								0.000334077	0.00029487
group_2060	putative fimbrial-like adhesin protein		1	0.000608852							0.000608852
group_20608 (Putative yjaH)	hypothetical protein		1	0.00011378																			0.00011378
group_20629 (Putative yafK)	hypothetical protein		5	0.000642062														0.00119712	0.00113812	8.45799e-05			0.00031731		0.000473174
group_20739 (Putative yigA)	hypothetical protein		3	0.00104737							0.0028751	0.000164459	0.000102549
group_20805 (Putative ybeL)	hypothetical protein		1	0.00147653												0.00147653
group_20838 (Putative yeiH)	hypothetical protein		4	0.000281344									6.85372e-05							0.00044743		0.000225645			0.000383762
group_20866 (Putative yicG)	hypothetical protein		6	0.000466607		0.000334223	0.00153974				0.000304073	0.000110571							0.000276148					0.000234893
group_2089 (Putative ybaV)	hypothetical protein		1	0.000132743																			0.000132743
group_209	IS5 family transposase IS903		1	0.00902291				0.00902291
group_20996 (Putative yhhN)	hypothetical protein		6	0.000289406		0.000170186	0.000427108													7.73395e-05	0.000388763		0.000364516		0.000308523
group_21017 (Putative yhbW)	hypothetical protein		8	0.000292704							0.000411145	0.000118421	8.54573e-05			0.000417656			0.000255024	0.000841883	0.000125935	8.61134e-05
group_2103	hypothetical protein		5	0.000350626							0.000927258		0.000120714								0.000200751	0.000199719		0.000304688
group_2105	hypothetical protein		1	0.000294908			0.000294908
group_21085 (Putative yhfK)	hypothetical protein		8	0.000837661								0.00104129	0.00421313	0.000517465					0.000193219	0.00012529		7.25624e-05		0.000310632	0.000227705
group_21114 (Putative yggE)	hypothetical protein		3	0.000140564							0.000139643											0.000129			0.00015305
group_2112	hypothetical protein		1	0.000141174							0.000141174
group_21159 (Putative creA)	hypothetical protein		4	0.000694565		0.000360711													0.000221653		0.00212925	6.66469e-05
group_21203 (Putative ypfJ)	hypothetical protein		11	0.000805314		0.00148011			0.00332967	0.000802574	8.76171e-05		6.33433e-05			0.000530373				4.01571e-05	0.000449602	0.00173033	0.000180358	0.000164321
group_2126	hypothetical protein		1	5.52856e-05																		5.52856e-05
group_21287 (Putative yiiR)	hypothetical protein		3	0.000296891			0.000611887					0.000104358										0.000174429
group_21304 (Putative ycfP)	hypothetical protein		4	0.0013163							0.0028514									0.00103654	0.000874047	0.000503205
group_2139	hypothetical protein		1	0.000338732							0.000338732
group_214	hypothetical protein		4	0.000274419								0.000193536										0.00021164	0.000189503	0.000502998
group_2140	hypothetical protein		1	0.00033							0.00033
group_21421 (Putative yjiX)	hypothetical protein		1	0.000635576																			0.000635576
group_21423 (Putative yiiQ)	hypothetical protein		2	0.000229767																				0.000199078	0.000260455
group_21474 (Putative dcrB)	hypothetical protein		1	0.000344037							0.000344037
group_21530 (Putative yicC)	hypothetical protein		9	0.00107097						0.000803562	0.000317906	0.000143275		0.00128028		0.000577544				8.86105e-05		0.0028298	0.00296495	0.000632784
group_21531 (Putative yjbQ)	hypothetical protein		1	0.000396794							0.000396794
group_21594 (Putative yehS)	hypothetical protein		7	0.000993847							0.00254606	7.5188e-05	0.000117315	0.000830604						0.00197556	0.00127534		0.000136857
group_2164	hypothetical protein		2	0.0018823										0.00020648					0.00355811
group_2165	hypothetical protein		8	0.000850633							0.00254607		0.000532234	0.00155363				0.000758239		0.000600155		0.000426304	0.000227139	0.00016129
group_21682 (Putative yobD)	hypothetical protein		2	0.000662809							0.000143997										0.00118162
group_21688 (Putative ybjX)	hypothetical protein		1	0.000756044																	0.000756044
group_21697 (Putative yaeH)	hypothetical protein		1	9.50193e-05									9.50193e-05
group_21698 (Putative yhdP)	hypothetical protein		12	0.000472394			0.000380215				9.684e-05	8.52902e-05	0.000437859	0.00195279		0.000256849			0.000274894	0.000277553	0.00110612	8.27806e-05	0.000374584		0.000342944
group_21714 (Putative ybiX)	hypothetical protein		2	0.000869853								0.00121924													0.000520466
group_2172	hypothetical protein		3	0.000723951							0.00189989					0.000159817						0.000112142
group_2175	hypothetical protein		2	0.00144501												0.000119863		0.00277016
group_2176	hypothetical protein		7	0.00175821			0.000251208					0.000122636		0.000305369							0.000263018	0.000119386		0.010139	0.00110683
group_21766 (Putative ycjF)	hypothetical protein		1	0.00013949																		0.00013949
group_21777 (Putative yhfL)	hypothetical protein		2	0.000973476												0.00150773					0.000439222
group_21786 (Putative trhO)	hypothetical protein		7	0.000159353			0.000299762				9.48814e-05	0.000188361							0.000234554		0.00010101	8.76795e-05		0.000109221
group_2180	hypothetical protein		2	0.00612826									0.00478127							0.00747525
group_2182	hypothetical protein		1	0.00095547																					0.00095547
group_2187	hypothetical protein		1	0.000127854												0.000127854
group_2192	hypothetical protein		7	0.00105593		0.00188506					0.000129181		8.83195e-05							0.000116445	0.000607025			0.00178457	0.00278093
group_2195	hypothetical protein		1	0.000107624																	0.000107624
group_2198	hypothetical protein		2	0.000786823						0.00124312	0.000330522
group_2200	hypothetical protein		3	0.000264922										0.000262259						0.000435274				9.72337e-05
group_2203	hypothetical protein		1	0.000158193																				0.000158193
group_2205	hypothetical protein		1	5.78282e-05									5.78282e-05
group_2206	hypothetical protein		3	7.75237e-05							0.000101937		3.62526e-05										9.43818e-05
group_2215	hypothetical protein		8	0.000415714				0.000802181			0.00100371		0.000177411					0.000756766		6.96056e-05	0.000160596	0.000135456		0.000219986
group_2216	hypothetical protein		5	0.00111242										0.0037197		0.000127646		0.00124761				0.000195913	0.000271247
group_2217	hypothetical protein		5	0.000393668							0.00151958		0.000110195							5.23815e-05	0.000200014	8.61678e-05
group_2220	hypothetical protein		5	0.000162162								0.00016604		0.000252149						8.7007e-05		0.000113379			0.000192234
group_2221 (Putative ADH1)	hypothetical protein		5	0.000275222								8.18973e-05		0.00022088				0.000764092				8.57751e-05			0.000223465
group_2222 (Putative cin)	e14 prophage; site-specific DNA recombinase		4	0.00017443							8.15494e-05		4.49775e-05	0.000195488					0.000375704
group_2223	hypothetical protein		4	0.00220296			0.00325783							0.00189547		0.00268185									0.000976688
group_2225	hypothetical protein		9	0.000829386		0.0021023	0.00136066				0.000133495	0.00206762	9.24538e-05			0.000251142				0.000578819			0.000715758		0.000162223
group_2227	hypothetical protein		7	0.000216132		0.000288633	8.70983e-05				0.000231715			0.000356408					0.000239487				0.000139984		0.0001696
group_2228	hypothetical protein		7	0.000291305			0.000617807				0.000148462		0.000510046	0.000550229						7.11547e-05		4.85146e-05	9.29204e-05
group_2229	hypothetical protein		6	0.000466681			0.00118874	0.000686105											0.000547491		0.000168962	5.91848e-05	0.0001496
group_2230	Type IV secretion system protein virB4		4	0.000164305			0.000114759						8.64714e-05							0.000341098		0.00011489
group_2231	hypothetical protein		5	0.0001613									0.000219908	0.00026686					0.000194367	6.18716e-05		6.34921e-05
group_2233	hypothetical protein		1	0.000294885										0.000294885
group_2234	hypothetical protein		4	0.000866332				0.000807475											0.000240989			6.01129e-05		0.00235675
group_2235 (Putative sulI)	dihydropteroate synthase	sul1 (JF969163:1054-1894); sul1_2 (U12338); sul1 (EXACTX)	7	0.00213992						0.00532318								0.00241202	0.000722557			0.00204065	0.0013552	0.00105052	0.00207535
group_2236	hypothetical protein		3	0.000541449							0.00141235									7.08209e-05		0.000141178
group_2240	hypothetical protein		4	0.0011074				0.000866257				0.00042331							0.00288929		0.000250754
group_2245	hypothetical protein		3	0.000187226																		0.000305131	0.000114021	0.000142526
group_2246	hypothetical protein		3	0.00114724						0.00308035	0.000192547											0.000168819
group_2249	hypothetical protein		9	0.00261861			0.000326776	0.0119803			0.000115528			0.00387877		0.00475732			0.00142436	0.000229598			0.000400629	0.000454133
group_2259	hypothetical protein		6	0.000758417		0.000357399		0.00119654			0.00196608		5.52289e-05						0.000588452						0.000386802
group_2261	hypothetical protein		9	0.00100088			0.00052795						0.000904673						0.000922428	0.000689869	0.000564126	0.000983894	0.00119174	0.0019616	0.00126165
group_2262	hypothetical protein		2	0.000127734							8.91947e-05										0.000166273
group_2270	LexA repressor		1	0.00199305										0.00199305
group_2280	hypothetical protein		5	0.000184776								0.00013197	0.000323227	0.000233369								0.0001075	0.000127815
group_2281	hypothetical protein		4	0.000268809			0.000108696					0.000139933								0.000619821					0.000206788
group_2282	hypothetical protein		7	0.00049631								0.00095308	0.000210395	0.00132939		0.000128928				0.000196135		0.000342935		0.000313302
group_2283 (Putative yubH)	hypothetical protein		5	0.000558713							0.000334761							0.000886415	0.00067291					0.000396519	0.000502961
group_2284	hypothetical protein		7	0.000627654							0.000246785	0.00210381	0.00068006	0.000217525					0.000526796	0.000531533		8.70656e-05
group_2289	hypothetical protein		4	0.000131962		0.000250064					5.09684e-05												0.000117848	0.000108969
group_2290	hypothetical protein		3	0.000187074								0.000251794		0.000229764							7.96656e-05
group_2291	hypothetical protein		3	0.000431106		0.000500829																	0.000459253	0.000333236
group_2294	YicJ GPH transporter		1	0.000111513							0.000111513
group_2295	hypothetical protein		2	0.00188429						0.00198279															0.00178578
group_2298	hypothetical protein		1	0.000448299		0.000448299
group_2300	hypothetical protein		4	0.000205016		0.000484321							5.74713e-05						0.00020674	7.15309e-05
group_2301	hypothetical protein		7	0.000261147								0.000108435	0.000150052	0.000267055						0.00026732	0.000128558	0.000404148	0.000502464
group_2303	hypothetical protein		2	8.51104e-05								8.47635e-05	8.54573e-05
group_2310	hypothetical protein		3	0.000119614							6.62161e-05					0.000128928							0.000163698
group_2312 (Putative traP)	hypothetical protein		9	0.000626279			0.00210023					0.000227638	0.00017991			0.000261601				0.000601378		0.000407931	0.00144722	0.000104259	0.000306345
group_2313	IS256 family transposase IS406		11	0.0019855		0.00128646	8.69565e-05	0.00219145					0.000547365	0.00146629				0.000952603	0.000348153	0.000122032			0.00331583	0.0108828	0.000640511
group_2315	hypothetical protein		2	0.000260026		0.000391557																0.000128496
group_2317 (Putative ybfO)	hypothetical protein		2	0.0018221							0.00347629										0.000167913
group_2320 (Putative insE)	IS3 element protein InsE		6	0.000554945		0.000909075		0.00179852					0.000108991	0.000362283						7.73395e-05	7.34619e-05
group_2322	YdeO DNA-binding transcriptional dual regulator		2	0.00037621		0.000351412																			0.000401007
group_2323	hypothetical protein		2	8.27307e-05									9.19995e-05								7.34619e-05
group_2326	putative HTH-type transcriptional regulator		2	9.93487e-05																4.65912e-05			0.000152106
group_2329	hypothetical protein		3	0.000228124								8.43455e-05				0.000183178				0.000416847
group_2330	hypothetical protein		5	0.000599208		0.000231774				0.00220606		9.69497e-05		0.000396945								6.43166e-05
group_2331	hypothetical protein		2	0.000174881									0.000168673							0.00018109
group_2332	hypothetical protein		4	0.000449614		0.0002158		0.000855506			0.000213874		0.000513278
group_234	hypothetical protein		2	0.00218807														0.00373052	0.00064563
group_2341	hypothetical protein		5	0.000119891							0.000179603	8.60198e-05								8.94727e-05		7.7291e-05	0.000167069
group_2343	hypothetical protein		4	0.000120495									7.71043e-05						0.000227688	9.05788e-05			8.66086e-05
group_2344	hypothetical protein		6	0.000288094			8.41148e-05					0.000117109	0.000468906					0.000637902		9.17829e-05				0.000328748
group_2345	hypothetical protein		2	0.000115386																		6.34921e-05			0.000167279
group_2348	hypothetical protein		1	7.66817e-05									7.66817e-05
group_235	hypothetical protein		2	0.00161717																		0.00310528	0.00012907
group_2350	host modification; DNA methylase M		5	0.000362139		0.000403297						9.16793e-05	6.85372e-05	0.000609234								0.000637946
group_2351	hypothetical protein		7	0.000483677		0.00153331						0.000519632	0.000242256	0.000382144						5.48448e-05		0.000202354			0.000451198
group_2353 (Putative rsxC)	hypothetical protein		2	0.00132756												0.00191132					0.000743802
group_2357	hypothetical protein		4	0.000252723							0.000182554								0.000535985				0.000142576	0.000149779
group_2358	hypothetical protein		3	0.000728132									0.000473975						0.00108157					0.000628851
group_2359	hypothetical protein		5	0.000364924			0.0003007				7.87693e-05			0.000857876						3.7123e-05		0.000550151
group_2361	hypothetical protein		3	0.000141355									8.80657e-05							8.91712e-05			0.000246827
group_2362	hypothetical protein		2	0.000324249												0.000488871					0.000159627
group_2371 (Putative dhfrVII)	dihydrofolate reductase	dfrA17 (DQ838665:1-475); dfrA17_1 (FJ460238); dfrA17 (EXACTX)	6	0.000511938			0.000231993									0.000160037					0.000102847	9.74081e-05	0.000428956		0.00205039
group_2372	hypothetical protein		1	0.000202137																0.000202137
group_2373	2-methoxy-6-polyprenyl-1,4-benzoquinol methylase, mitochondrial		2	0.000745918							0.000172063													0.00131977
group_238	hypothetical protein		8	0.00183176			0.000103755	0.00111733			0.000231785								0.00199204		0.000576493	0.00614044	0.000448196	0.00404408
group_2387	IS3 element protein InsF		4	0.000224557		0.000193398						0.000110485	0.000140122							0.000454225
group_2405	putative fimbrial-like adhesin protein		1	0.00081181							0.00081181
group_2415 (Putative zorA)	hypothetical protein		1	0.000858183																	0.000858183
group_2425	hypothetical protein		1	0.000152905							0.000152905
group_2430 (Putative yibV)	hypothetical protein		3	0.000652766								0.00013753							0.000954886				0.000865883
group_2436 (Putative ydfO)	Qin prophage; predicted protein		1	0.000230329							0.000230329
group_2437 (Putative ydfR)	Qin prophage; predicted protein		6	0.00068691		0.000232862				0.00352167	0.000133792		7.1661e-05								0.00010101	6.04686e-05
group_2442 (Putative ydhQ)	hypothetical protein		2	0.000193112								0.000131579		0.000254644
group_2451 (Putative ynjA)	hypothetical protein		1	0.000214972																		0.000214972
group_2493	hypothetical protein		1	0.000388809							0.000388809
group_2495	hypothetical protein		3	0.000780104							0.000152009											0.000164103			0.0020242
group_2501	hypothetical protein		1	0.000405655																		0.000405655
group_2502	e14 prophage; predicted repressor protein		5	0.000320871			0.000748577						0.000320047	0.000219159		0.000228311								8.8264e-05
group_2503 (Putative kil)	hypothetical protein		7	0.000228679			0.000207593					0.000337564	0.000268957			0.000125571			0.000317165			8.42242e-05	0.00025968
group_253 (Putative psiA)	hypothetical protein		4	0.000327249								0.000174393										0.000633473	0.000383407	0.000117721
group_254	hypothetical protein		4	0.00206518		0.00337355					0.000343696											0.00139368		0.0031498
group_2548	hypothetical protein		3	0.000490146								0.000968692	0.000106447												0.000395299
group_2554 (Putative tapT)	hypothetical protein		8	0.00118431							8.91947e-05		0.00176136	0.000207721				0.000734209	0.00130649	0.00296063		0.00025466		0.00216017
group_2559	hypothetical protein		1	5.09684e-05							5.09684e-05
group_258 (Putative ant)	hypothetical protein		5	0.000190593		0.000409302							6.01063e-05							0.000116009		7.25624e-05	0.000294985
group_26	hypothetical protein		8	0.00104188		0.00134472					0.000187564	0.000921053	0.00222536							0.00154918	0.00117262	0.000744651		0.000189897
group_2630	hypothetical protein		2	0.00365929														0.0055829					0.00173567
group_2631	hypothetical protein		3	0.00209979										0.000526042					0.00369312				0.0020802
group_2632	hypothetical protein		1	0.00206253										0.00206253
group_2635	hypothetical protein		3	0.004102												0.0024696		0.00277016	0.00706623
group_2641	hypothetical protein		3	0.00026021								9.5834e-05				0.000219515			0.000465281
group_2646	hypothetical protein		1	3.7123e-05																3.7123e-05
group_2649	IS66 family transposase ISEc49		1	0.00115866		0.00115866
group_2653	hypothetical protein		5	0.000876002								0.000506403						0.00203541			0.00127254	0.000405173	0.000160484
group_2654 (Putative yafZ)	hypothetical protein		4	0.00121251							0.000141013											0.00219976	0.00160339	0.000905874
group_2655	P fimbrial regulatory protein KS71A		3	0.000262284								6.97577e-05									8.65801e-05	0.000630514
group_2657	hypothetical protein		7	0.000212708			0.000153986						0.000248138						0.000228781	0.000170147		0.000116906	0.000136957	0.000434044
group_2658	hypothetical protein		5	0.000902798									7.82942e-05					0.00303862	0.00029005			6.04686e-05		0.00104655
group_2660	hypothetical protein		6	0.000497177				0.00100671				0.000118788							0.000465005	4.33101e-05		0.000179662		0.00116959
group_2661	hypothetical protein		5	0.000344725			8.22185e-05	0.000955054											0.000329575	4.64037e-05	0.000310376
group_2663	hypothetical protein		2	0.000146786																			0.000120101		0.00017347
group_2664	hypothetical protein		6	0.000313297			9.26773e-05			0.000637161		0.000294834								0.000247744	0.000204087		0.000403276
group_2666	hypothetical protein		2	0.000139766									0.000170242										0.00010929
group_2668	hypothetical protein		2	0.000105263								8.33252e-05				0.000127202
group_2669	hypothetical protein		1	6.59769e-05																		6.59769e-05
group_2671	hypothetical protein		6	0.000829582		0.0021385					0.000291086									0.000153769			0.000387405	0.00181953	0.0001872
group_2673	hypothetical protein		1	7.64526e-05							7.64526e-05
group_2674	hypothetical protein		1	0.000104997			0.000104997
group_2678	hypothetical protein		6	0.000146846								8.15171e-05	8.3958e-05							0.000222451	9.96237e-05	0.000129974	0.000263554
group_2683	hypothetical protein		3	0.000252879							0.000390649									0.000212684			0.000155303
group_2684	hypothetical protein		2	4.71801e-05									4.49775e-05									4.93827e-05
group_2685	hypothetical protein		2	8.36714e-05									7.73477e-05							8.99951e-05
group_2687	hypothetical protein		1	0.00015954																0.00015954
group_2689	hypothetical protein		1	0.000151707																			0.000151707
group_269	hypothetical protein		1	0.000127202												0.000127202
group_2692	hypothetical protein		13	0.00149919		0.00211867	0.00166214				0.000513005		0.0010998	0.00106895				0.0053492	0.000876246	0.00175903	0.000826446	0.000681075	0.000661294	0.000708722	0.00216488
group_2693	hypothetical protein		7	0.000312454		0.000217877					0.0006759		0.000405214							0.00022973		6.04686e-05	0.000154197	0.00044379
group_2694	hypothetical protein		7	0.000326971		0.000612646					0.00108989		4.94753e-05	0.000230535							0.000107569	7.77454e-05	0.000120944
group_2695 (Putative pndA)	small toxic membrane polypeptide		8	0.000733641			8.23452e-05	0.00180109						0.00238339		0.000329849		0.000658653	0.000287847			0.000196157	0.000129794
group_2697	hypothetical protein		4	0.000307715									7.44271e-05			0.000386677		0.000596837				0.000172921
group_2700	hypothetical protein		5	0.000211207							6.98554e-05		7.49625e-05								0.000264463	4.83749e-05			0.000598381
group_2701	hypothetical protein		5	0.000155199									8.9955e-05	0.000217451		0.000325879					9.54713e-05	4.72411e-05
group_2703	hypothetical protein		6	0.00189852								0.00251398		0.000489311		0.00673732			0.000252696	0.000117114					0.00128068
group_2704 (Putative pacB)	hypothetical protein		6	0.000279179								9.97865e-05	0.000126341								0.000534798	7.0812e-05	0.000165455		0.000677881
group_2705 (Putative mod)	hypothetical protein		2	0.000204082		0.00036465														4.35141e-05
group_2707	hypothetical protein		6	0.000763114			8.58892e-05					6.57895e-05	0.00229324	0.00177297					0.000202901				0.000157891
group_2708	hypothetical protein		6	0.000660961							0.000396947		8.74563e-05	0.00232898					0.000904325	7.42459e-05	0.000173806
group_2709	hypothetical protein		9	0.000360341		0.000290017					0.00056077	0.000112782	0.000347076	0.000545807						0.000189482		0.000409366	0.000369192	0.000418577
group_2711	hypothetical protein		8	0.000507667				0.00084884					8.30354e-05	0.000495866		0.000310394					0.000434364	0.000122017		0.00073442	0.0010324
group_2712	hypothetical protein		13	0.00106092		0.000615797	0.000102814	0.000687151				0.000348321	0.000352178	0.0016534		0.00274459		0.00112107	0.000497249	0.000759635			0.000193084	0.0043629	0.000353829
group_2715	hypothetical protein		4	0.00118573						0.000540473	0.000814097										0.000231488			0.00315685
group_2716	hypothetical protein		2	0.00050546									9.45956e-05								0.000916324
group_272	hypothetical protein		6	0.00151865			0.000114734	0.00540858										0.0021875	0.000442993			0.000735702		0.000222388
group_2722	hypothetical protein		5	0.00046354			0.000159794			0.00102855										0.000247852				0.000195965	0.000685542
group_2723	CP4-57 prophage; predicted protein		4	0.00038184							0.000121353					0.000233379			0.000264371						0.000908258
group_2726 (Putative ypjB)	hypothetical protein		2	0.000165224							4.81368e-05								0.000282311
group_2728	hypothetical protein		1	7.19852e-05																7.19852e-05
group_273 (Putative rhsB)	hypothetical protein		11	0.00287502		0.00160066	0.00101975	0.00550402				0.00253655	0.00213397	0.00453541		0.000745093						0.00340259	0.00217185	0.00236046	0.00561485
group_2734	hypothetical protein		6	0.000989212							5.09684e-05	0.00136174	0.00134933					0.000816118		0.000886324		0.0014708
group_2736	IS2 element transposase InsAB'		8	0.0016684		0.000237502			0.00864789	0.00256503		0.000131579	0.000825259			0.000259163			0.000513082		0.000167663
group_274	hypothetical protein		2	0.00115892		0.000308924				0.00200891
group_2742	hypothetical protein		1	0.000113487																0.000113487
group_2746	hypothetical protein		8	0.00547662			0.00306129	0.00340877				8.47953e-05		0.00757114		0.000224886	0.0263791	0.00234389					0.000739134
group_2750	hypothetical protein		3	0.00221006					0.00552474	0.000969523	0.000135916
group_2752	hypothetical protein		4	0.000369684							0.000732827					0.000200669				0.000379906					0.000165333
group_2755	hypothetical protein		12	0.00220848		0.000155554	0.000426501	0.00533273	0.00986965	0.00723662		6.14035e-05	6.74663e-05	0.00162217				0.00084042	0.000248751	0.000156273			0.000484197
group_2757	RNA chaperone ProQ		1	0.000360259							0.000360259
group_277	hypothetical protein		6	0.000205176		0.000265534	0.000137681					9.4977e-05				0.00020711			0.000420755	0.000105
group_2770	hypothetical protein		4	0.00042268										0.000502254				0.000681576		8.35267e-05	0.000423362
group_2772	hypothetical protein		4	0.000947524		0.00319306								0.000201736						0.000247805			0.000147493
group_2774	hypothetical protein		6	0.000115352			0.000107631				0.000100083		6.74663e-05			0.000131713					0.000109121	0.000176096
group_2775	hypothetical protein		4	0.000187902			0.000104167						8.61573e-05						0.000417698				0.000143585
group_2776	hypothetical protein		6	0.000393129							0.000948646		8.87394e-05	0.000772558						0.000183099				0.000185618	0.00018011
group_2777	hypothetical protein		3	0.000400928									8.70683e-05							0.00102407		9.16458e-05
group_2778 (Putative traJ)	Protein TraJ		9	0.000748359			0.000163043	0.000925221			0.000749462	0.000108553		0.00124446								0.000375582	0.00148132	0.000914272	0.000773311
group_2779	hypothetical protein		5	0.000390288							0.000146789		0.000166273						0.00138164	8.66203e-05			0.000170121
group_2783	hypothetical protein		1	0.000109034																	0.000109034
group_2784	hypothetical protein		1	0.000133811																				0.000133811
group_2788	hypothetical protein		8	0.00046132			0.000381269				0.00017669		0.00147309	0.000763803		0.000127202				7.07104e-05		8.24572e-05		0.000615331
group_2789	hypothetical protein		3	0.000273133			0.000307119				0.000104619													0.000407659
group_2791	hypothetical protein		7	0.000223225							5.09684e-05			0.000326449					0.000292572		0.000172116	0.000454034		0.000117563	0.000148869
group_2792	hypothetical protein		4	0.000175731								8.47953e-05		0.000299756									0.000206545	0.000111828
group_2793	hypothetical protein		1	0.000668216		0.000668216
group_2795	hypothetical protein		4	0.000582649		0.00171702															0.000136823		0.000114558		0.000362195
group_2802 (Putative ugd)	UDP-glucose 6-dehydrogenase		3	0.000570625									0.000943909										0.000303656		0.000464311
group_2803	hypothetical protein		2	0.00110895		0.000490578		0.00172732
group_2804	hypothetical protein		5	0.00075499		0.000470802		0.00110396			0.000223681	0.000105263		0.00187125
group_2805	hypothetical protein		4	0.000361581									0.000991303							0.000250549	0.000109092			9.53799e-05
group_2806	hypothetical protein		1	0.000614191														0.000614191
group_2817	hypothetical protein		1	0.00813934							0.00813934
group_2820	DNA relaxase MbeA		4	0.000264648								0.000109649	5.88991e-05						0.000270575				0.000619469
group_2822	hypothetical protein		7	0.000356506			9.96377e-05	0.00150504				8.13543e-05	0.000206397						0.000367355	0.000106729				0.000129032
group_2824 (Putative ygbF)	putative endoribonuclease		1	0.00242927																	0.00242927
group_2829	hypothetical protein		1	5.82208e-05							5.82208e-05
group_2830	ISL3 family transposase ISKox3		7	0.000524665									0.000143928	0.000284383						0.000150439	0.000713386	0.000101684	0.000174256	0.00210458
group_2838	hypothetical protein		3	0.00118295		0.00303895						0.000169102				0.000340791
group_2840	hypothetical protein		4	0.000332736										0.000303285							0.000796013	9.67936e-05	0.00013485
group_2841	hypothetical protein		3	0.000302623										0.000388458						0.000432971			8.64396e-05
group_2843 (Putative traD)	hypothetical protein		6	0.000300484		0.000897048	9.96377e-05					0.000221719									0.000193392			0.000119105	0.000272
group_2849	hypothetical protein		1	8.98691e-05																		8.98691e-05
group_2851	hypothetical protein		1	0.000137726																			0.000137726
group_2856 (Putative traR)	hypothetical protein		6	0.000523945		0.00111257						0.000194463				0.000178082			0.000752657				0.000245533	0.000660365
group_2857	hypothetical protein		6	0.000553014			0.000301856					0.000930421	0.000175292							0.00118099		0.000577157	0.000152371
group_286	hypothetical protein		2	0.000142766																	0.000128558		0.000156974
group_2866	hypothetical protein		2	0.000190083		0.000343043														3.7123e-05
group_2867	hypothetical protein		7	0.000682832		0.000807831				0.00321969		0.000263547	8.22446e-05							0.000126274		0.000142533		0.000137703
group_2868	IS110 family transposase ISEc32		3	0.000135653		0.000262459						6.57895e-05	7.87106e-05
group_2869	hypothetical protein		2	0.000326976		0.000295601													0.000358351
group_2870 (Putative rsxC)	hypothetical protein		2	0.000556354												0.000613166					0.000499541
group_2872	hypothetical protein		3	0.000267372										0.000685992						4.00346e-05		7.60897e-05
group_2876	hypothetical protein		1	0.00633862													0.00633862
group_2877 (Putative repA)	hypothetical protein		3	0.000198253			0.00013418					0.000239234										0.000221344
group_2878	hypothetical protein		6	0.000384704			0.00030599				8.1064e-05	0.000585292							0.000890133	0.000336395		0.000109348
group_2879	hypothetical protein		6	0.000172615			0.000108696							0.000296053					0.000234151	0.000160378		0.000136054		0.000100358
group_2880	hypothetical protein		1	0.000196649																					0.000196649
group_2881	hypothetical protein		4	8.42343e-05							7.17419e-05		3.67998e-05								8.74546e-05	0.000140941
group_289 (Putative rhsE)	hypothetical protein		1	0.00504118						0.00504118
group_2894	outer membrane receptor involved in uptake of ferric dihyroxybenzoylserine		2	0.001537																				0.000246077	0.00282792
group_2918	hypothetical protein		1	0.000251786																				0.000251786
group_2966 (Putative yjjA)	hypothetical protein		6	0.000867416								0.000410904				0.000133359				4.64037e-05		0.000363895	0.00261428	0.00163565
group_2976 (Putative yjfL)	hypothetical protein		3	0.000213837			0.000104814																0.000227116	0.000309579
group_2978	hypothetical protein		1	5.63559e-05																		5.63559e-05
group_298 (Putative ybcO)	DLP12 prophage; predicted protein		1	0.000486114		0.000486114
group_2986	ferric dicitrate ABC transporter - membrane subunit		1	0.00066245							0.00066245
group_2995 (Putative ydfW)	ISNCY family transposase ISEsa1		2	0.000811783							7.61568e-05								0.00154741
group_300	hypothetical protein		8	0.000453011			0.000100924					8.14738e-05	0.00259149	0.000338571					0.000189524	8.94929e-05	0.000100881			0.000131732
group_3076 (Putative ybaP)	hypothetical protein		4	0.000260949			0.00011646			0.000508401			0.000214854									0.000204082
group_3096	hypothetical protein		5	0.000138314							5.55798e-05		0.000111516								0.000253245	9.34407e-05		0.000177789
group_3097	hypothetical protein		2	0.000255813		0.000243767	0.000267859
group_3098	hypothetical protein		1	0.000143375			0.000143375
group_3112	hypothetical protein		2	0.000956163		0.000155262				0.00175706
group_3113	hypothetical protein		3	0.000108646							8.21158e-05		4.49775e-05								0.000198844
group_3114 (Putative fil)	hypothetical protein		4	0.00018181		0.000229668							0.000167702									5.24402e-05		0.000277429
group_3116	hypothetical protein		1	7.9799e-05							7.9799e-05
group_313	hypothetical protein		10	0.00043052			0.00035268	0.000850065				8.11404e-05		0.000356965				0.00137994		0.000111369	0.000115912	0.000156849		0.000218638	0.000681638
group_3137 (Putative yggU)	hypothetical protein		2	0.000499785												0.000701536					0.000298034
group_314	hypothetical protein		5	0.00157358				0.00154949					0.000133175					0.00209438				0.00348976		0.000601107
group_3170 (Putative yidQ)	hypothetical protein		1	9.73033e-05							9.73033e-05
group_3180	hypothetical protein		2	6.55712e-05																3.59043e-05				9.52381e-05
group_3182 (Putative yneG)	hypothetical protein		3	0.000749219									5.997e-05	0.000344468				0.00184322
group_3198	hypothetical protein		1	0.00070131														0.00070131
group_3199	hypothetical protein		6	0.003096				0.00206828				0.000363275				0.00140955		0.00602558	0.000725103				0.00798419
group_32 (Putative insO2)	IS3 family transposase ISLad1		1	0.000843575		0.000843575
group_3209 (Putative tnpA)	hypothetical protein		6	0.000540737			8.69565e-05			0.00178428	0.000161535		0.0001547			0.000563916				0.000493031
group_3211	hypothetical protein		1	0.000835909																	0.000835909
group_3213	hypothetical protein		5	0.000685648				0.00100174				0.00054866		0.000278242				0.000602652					0.000996946
group_3214	hypothetical protein		5	0.0018827								0.000209298		0.00118591				0.00120921	0.00421564				0.00259343
group_3215	hypothetical protein		14	0.0247712			0.00643872	0.03001				0.000988928	0.00616589	0.0183608	0.159701	0.00790723	0.0909709	0.00180101	0.00660953	0.00565687		0.00124051	0.00298756	0.00795823
group_3216	hypothetical protein		14	0.0022066			0.000173913	0.00228244				0.00510453	0.000599867	0.000203786		0.000510461	0.0079665	0.00109871	0.00270875	0.000936188		0.000145868	0.00636188	0.000761216	0.00203828
group_3222	hypothetical protein		2	0.00232575								0.00217171											0.00247978
group_3224	hypothetical protein		3	0.000625799								0.000251101		0.00142517									0.000201126
group_3227	hypothetical protein		12	0.00284737							6.57735e-05	0.000381579	0.00040549	0.00751612		0.00104504	0.0150026	0.00455629		0.000439288		0.00318726	0.000267825	0.000474345	0.000826874
group_3229	hypothetical protein		9	0.00255428				0.00425299				0.000113988		0.000988928			0.0105187		0.000289201			0.000180531	0.00440247	0.00159053	0.0006512
group_3235	hypothetical protein		4	0.000391349		0.000374155						9.23147e-05										0.000856608			0.000242321
group_3241	hypothetical protein		3	0.000470174												0.000461049							0.000823513	0.00012596
group_3242	hypothetical protein		3	0.000181983									8.9955e-05						0.000345515		0.000110479
group_3243	hypothetical protein		3	0.000424965									6.8199e-05						0.000769422		0.000437273
group_3249	hypothetical protein		5	0.000388787		0.000394878	9.05797e-05				0.000125141			0.000302119									0.00103122
group_3257	hypothetical protein		2	0.000123626			0.000174689															7.25624e-05
group_3261	hypothetical protein		2	0.000253497																	9.72712e-05	0.000409722
group_3262	hypothetical protein		2	0.000108027								0.000148026										6.80272e-05
group_3266	lipopolysaccharide core heptose (II) kinase		2	0.000701213			0.000215062							0.00118736
group_3268	hypothetical protein		2	6.44277e-05									7.71043e-05							5.1751e-05
group_3269	hypothetical protein		2	0.000202516							0.000207271								0.00019776
group_327 (Putative yubK)	hypothetical protein		12	0.00148609			0.000215192					0.00156896	0.000288499	0.000479212			0.0104409	0.00127916	0.00052786	0.00153364		0.000332612	0.000403794	0.000441635	0.0003216
group_3271	hypothetical protein		1	0.000110563																				0.000110563
group_3273	hypothetical protein		1	0.000501584																				0.000501584
group_3274	hypothetical protein		1	0.00016137																	0.00016137
group_3276	hypothetical protein		2	0.000249503																	0.000403295			9.57118e-05
group_3277	thymidylate synthase		3	0.000359715							5.09684e-05							0.000909838		0.000118338
group_3278	hypothetical protein		3	0.000313122			0.000309841					0.000140977				0.000488546
group_3279	hypothetical protein		2	0.000103924																4.64037e-05	0.000161445
group_3281	hypothetical protein		4	8.69111e-05								8.09717e-05	8.30354e-05			0.000121766				6.18716e-05
group_3282	hypothetical protein		3	0.000358616							0.000172025										7.08383e-05			0.000832985
group_3286	hypothetical protein		8	0.000774842			9.93789e-05				0.000379649		0.000267587	0.000263051						7.73395e-05	0.00470877		0.000159713	0.000243241
group_3287	hypothetical protein		10	0.000435129			0.000112578				0.00244532	0.000116959	8.69565e-05	0.000281568						0.000396113	0.000110193	9.75744e-05	0.00011673	0.000587301
group_3292	hypothetical protein		3	0.000248775																		6.50038e-05		8.69773e-05	0.000594344
group_3294	hypothetical protein		4	0.000284665		0.000879494						7.85297e-05	8.99381e-05							9.06982e-05
group_3295 (Putative res)	hypothetical protein		2	0.000159177								0.000139767	0.000178587
group_3296	haemolysin expression modulating protein		6	0.000276881								0.000227273	0.00078009			0.000146119				8.03226e-05		0.000109529	0.000317952
group_3297	hypothetical protein		5	0.000679125				0.00251724				0.000164197	4.16458e-05	0.000621499						5.10441e-05
group_3300	hypothetical protein		6	0.000880211				0.00174813			0.000127421	0.000171784	0.00158754						0.00159779			4.85948e-05
group_3302 (Putative yuaX)	hypothetical protein		6	0.000208924			9.31677e-05						0.000168916			0.000367455				0.00011946		0.000108239			0.000396308
group_3304	hypothetical protein		1	0.000261018																					0.000261018
group_3305	hypothetical protein		6	0.000372347				0.000690772			0.00083686		6.21118e-05			0.000156012				0.00020775			0.000280577
group_3306	hypothetical protein		5	0.000273908							0.000594252	8.48896e-05								0.000173988	0.000417815			9.85941e-05
group_3307	hypothetical protein		8	0.000507728							0.00210094	0.000110693	0.000166723					0.000602161		0.000181715	0.00056085	0.000198247		0.000140502
group_3308	hypothetical protein		8	0.000329104		0.000344233					0.000179892		0.000155262			0.000222707		0.000613972				0.000498595	0.000449401	0.000168766
group_3309	hypothetical protein		6	0.00149879										0.000268612				0.00737355	0.000397557	0.000193069				8.60215e-05	0.000673908
group_331	hypothetical protein		8	0.00100994			0.000100932						0.00256813					0.00212493	0.00105555			0.000207072	0.00141373	0.000226472	0.000382724
group_3310	hypothetical protein		6	0.000478555		0.000211047	0.000125086											0.00119628			0.000422205		0.000166762		0.000749947
group_3312	hypothetical protein		6	0.000268348			9.88142e-05			0.000633607	6.43173e-05	0.000121043												0.000543652	0.000148655
group_3317	hypothetical protein		1	0.000127215							0.000127215
group_332	hypothetical protein		8	0.000385208			0.00089851				0.000654094	0.000313243	4.36146e-05							0.000291111		7.54942e-05		0.000345141	0.000460456
group_3320	hypothetical protein		1	0.00127607		0.00127607
group_3321	hypothetical protein		2	0.000130129							8.82145e-05													0.000172043
group_3325 (Putative silC)	Cation efflux system protein CusC		1	0.000121391												0.000121391
group_3329	hypothetical protein		5	0.00252691				0.00158028	0.00764787	0.00227633	0.000882115								0.000247943
group_3330	hypothetical protein		2	0.0009053										0.00169582							0.000114784
group_3333	hypothetical protein		2	8.23507e-05									3.01614e-05										0.00013454
group_3334	hypothetical protein		8	0.000340764		0.000344558					5.42045e-05		0.000337331	0.000759589		0.000205479			0.000595949	0.00021514			0.000213864
group_3336	putative hydrolase		2	0.00899774					0.0147691	0.00322639
group_3339	hypothetical protein		15	0.000909578		0.000428806	0.000331687	0.00298132			6.88073e-05	0.000111738	0.000435513	0.000750198		0.000159817		0.00363933	0.000490489	0.000251143	0.000113866		0.00348995	0.000251802	0.0001392
group_3341	hypothetical protein		5	0.000571849			8.46097e-05							0.000911626		0.00122831							0.000152844		0.000481853
group_3342	hypothetical protein		2	0.000713109							0.00113378										0.000292435
group_3343	hypothetical protein		2	0.00297109					0.00350007		0.00244212
group_3344	hypothetical protein		2	0.00017279							0.000224504												0.000121076
group_3346	hypothetical protein		1	0.000148892								0.000148892
group_3347 (Putative ssb)	Single-stranded DNA-binding protein		3	6.69759e-05							7.64526e-05	6.62768e-05	5.81982e-05
group_3354	hypothetical protein		8	0.00212656		0.00144555	0.000167572		0.00867752	0.00611053	5.14832e-05	0.000157443								0.000229929			0.000172437
group_336	hypothetical protein		2	0.000807414																		0.000916056	0.000698771
group_3360	hypothetical protein		5	0.00103703			0.000211482							0.000611094				0.00170631	0.00178791						0.00086833
group_3361 (Putative tnpR)	e14 prophage; site-specific DNA recombinase		1	0.000702192		0.000702192
group_3364	hypothetical protein		11	0.000957996		0.000176347		0.00126494					5.09745e-05	0.00123713		0.000252525			0.00241122	0.000108275		0.000291761	0.00258005	0.000516064	0.00164865
group_3368	hypothetical protein		9	0.000378668		0.00023352							7.49625e-05			0.000329353			0.000665164	0.000163778		6.315e-05	9.93972e-05	0.000961978	0.00081671
group_337	hypothetical protein		9	0.00485877			0.000922763					0.00251116	0.000541577	0.00900725		0.00114393		0.023281	0.00596114	0.000100242		0.000259839
group_3376	hypothetical protein		1	4.95955e-05							4.95955e-05
group_3378 (Putative repA)	Regulatory protein RepA		4	0.000872741		0.000754939				0.00230984	4.93061e-05													0.000376877
group_3384	hypothetical protein		3	7.57765e-05									5.997e-05							6.18716e-05	0.000105488
group_3387	hypothetical protein		1	9.95685e-05							9.95685e-05
group_3388	hypothetical protein		3	0.000247536															0.000461014	0.000162125			0.000119469
group_3390	hypothetical protein		2	0.000169495			8.15217e-05						0.000257468
group_3391	hypothetical protein		6	0.000633302			8.59254e-05					0.000128135	0.00202078						0.000435772	0.000909139		0.000220056
group_3392 (Putative traY)	hypothetical protein		9	0.000900077							0.000785059	0.000512585	3.29835e-05	0.00108203		0.000200913				0.000195467			0.000143068	0.00467399	0.000474593
group_3394	hypothetical protein		3	0.000137896															0.000235036	9.01558e-05			8.84956e-05
group_3397	hypothetical protein		2	8.80332e-05																8.8686e-05		8.73805e-05
group_3399	hypothetical protein		5	0.000574364								0.00176771	0.000432074	0.000318023							0.000104039		0.000249967
group_34	hypothetical protein		2	0.000737885							0.00136765										0.000108118
group_3401	hypothetical protein		3	0.00070419												0.000450229							0.000100913		0.00156143
group_3404 (Putative dicC)	Qin prophage; DNA-binding transcriptional regulator for DicB		1	9.55657e-05							9.55657e-05
group_3405	hypothetical protein		3	0.00159398								0.0021008							0.00172569				0.00095546
group_3406	hypothetical protein		7	0.00525356				0.0012864				0.00019172		0.00507295		0.00487625		0.00552491	0.015966				0.00385675
group_3407	hypothetical protein		4	0.000460604		0.00116032						0.000122807	0.00051289							4.64037e-05
group_3408	hypothetical protein		5	0.000565798			0.000415671					0.00168489	0.000467523	0.000199035						6.18716e-05
group_341 (Putative int)	KpLE2 phage-like element; predicted integrase		5	0.000631212							0.000152905			0.000291419					0.000627848	0.000422046			0.00166184
group_3411	hypothetical protein		2	0.000123165							0.000101937													0.000144393
group_3412	hypothetical protein		4	0.000832789		0.000986498						0.0011295							0.000536552				0.00067861
group_3414	hypothetical protein		4	0.000194953			9.021e-05				0.000170961									0.000320578	0.000198063
group_3415	hypothetical protein		3	0.000532304		0.00106625																		0.000107243	0.000423423
group_3416	hypothetical protein		5	0.00128976			0.000139493			0.0032733				0.000276775								0.00249151			0.000267709
group_3418	Replication initiation protein		9	0.000460277		0.000305547	0.000169082	0.000856409					0.0017138	0.000412128						7.96142e-05		0.000229133	0.000127481	0.0002493
group_3423	hypothetical protein		3	0.00073794		0.000207226		0.00181413											0.000192466
group_3424	hypothetical protein		4	0.00051114		0.000366551		0.00110289				0.000216413		0.000358706
group_3434	hypothetical protein		3	0.000788195		0.00175518													0.000200933	0.000408474
group_3438	hypothetical protein		3	8.87911e-05			0.000104457						7.49625e-05										8.69538e-05
group_344 (Putative yfdT)	hypothetical protein		7	0.00114044			0.000251812	0.00231008										0.00162492	0.000437219	0.000452778		0.000354686	0.00255159
group_3443 (Putative rfaJ)	UDP-glucose:(glucosyl)LPS alpha-1,2-glucosyltransferase		1	0.000285561																0.000285561
group_3445	hypothetical protein		1	7.73395e-05																7.73395e-05
group_3446	hypothetical protein		1	0.000290077																				0.000290077
group_3452	hypothetical protein		1	0.000321129								0.000321129
group_3455	hypothetical protein		12	0.00206785			0.000108696	0.00114237				0.00110595	0.0016876	0.00241651		0.000133012	0.0150851		0.000971086	0.000116009		0.000332235	0.00027302		0.00144262
group_3457	dihydropteroate synthase	sul3 (FJ196385:8532-9324); sul3_2 (AJ459418); sul3 (EXACTX)	10	0.00197594				0.000983547				0.000261868		0.00225682		0.00251265		0.000977951	0.000990362	6.18716e-05			0.000664482	0.0106728	0.000377073
group_346 (Putative traF)	hypothetical protein		1	0.00025059																					0.00025059
group_3462	hypothetical protein		6	0.000252451									0.000209895	0.0005186						3.86698e-05		0.000311413	0.000321435	0.000114695
group_3466 (Putative ygbT)	multifunctional nuclease		1	8.49473e-05							8.49473e-05
group_347	Qin prophage; predicted protein		6	0.000419041				0.000821079										0.000718946	0.000348074	3.85508e-05		0.000145759	0.000441837
group_3471 (Putative aacC3)	SPbeta prophage-derived aminoglycoside N(3')-acetyltransferase-like protein YokD	AAC(3)-IId (EU022314.1:1-862); aac(3)-IId_1 (EU022314); aac(3)-IId (EXACTX)	7	0.00201021				0.000717888			0.000670855			0.000359931				0.00796071	0.000406526			0.000803585			0.00315198
group_3476	hypothetical protein		3	8.42398e-05							9.52582e-05		6.74663e-05							8.99951e-05
group_3478	hypothetical protein		4	0.00017938		0.000162331										0.000132855							0.000256687		0.000165647
group_3483	hypothetical protein		1	5.13248e-05							5.13248e-05
group_349	hypothetical protein		3	0.000422317		0.000237807					0.000181392										0.000847751
group_3490	hypothetical protein		1	0.00118392														0.00118392
group_3494	hypothetical protein		1	0.000306889															0.000306889
group_3496	hypothetical protein		3	0.000458671		0.000249723						0.000100251				0.00102604
group_3497	hypothetical protein		3	0.000315089		0.000728014						0.000136179									8.10737e-05
group_350	hypothetical protein		3	0.000617107																	0.00142249		0.000105337	0.000323491
group_3501	hypothetical protein		4	0.00046522		0.0010688													0.000239222				0.000280452	0.000272401
group_3502	hypothetical protein		3	0.000356086		0.000823163						0.000100591								0.000144503
group_3505	hypothetical protein		6	0.00038079						0.00110697			8.32084e-05			0.000189063			0.000379371			5.60941e-05	0.000470035
group_3506	hypothetical protein		10	0.000705009			0.00145543	0.00192962				0.000116959	0.00028405	0.00127614					0.000966945	0.00030527	0.000165073			0.000381798	0.0001688
group_3508	hypothetical protein		11	0.00107408			0.000655073	0.00561165					0.00147772					0.00125725	0.00137999	0.000226863	0.000201175	0.00015873	0.000530637	0.000154625	0.000161143
group_3509	hypothetical protein		3	0.000737091									0.000188238			0.0018285									0.000194532
group_3511	hypothetical protein		3	0.000100355																	9.86488e-05	7.93651e-05	0.000123051
group_352	hypothetical protein		12	0.00053659		0.000189626	0.000152174	0.00231993				0.000142544	0.000883594	0.000745913		0.00101416			0.000292215	0.000179318		0.000161754	0.000112516	0.000245342
group_3525	hypothetical protein		2	0.000264342							6.88073e-05	0.000459877
group_353	protein phosphatase 1 modulates phosphoproteins, signals protein misfolding		2	0.000637577							0.000997042										0.000278112
group_3533	IS3 family transposase IS1351		2	5.58619e-05							5.60652e-05											5.56586e-05
group_3540	hypothetical protein		2	0.000188661																	0.00015579		0.000221532
group_3558	hypothetical protein		1	6.96056e-05																6.96056e-05
group_3563	hypothetical protein		7	0.000605887			0.00101224	0.00108462			7.64526e-05			0.00085717					0.000308576		8.08081e-05				0.000821345
group_3564	hypothetical protein		2	0.000287571										0.000434328										0.000140815
group_3573	hypothetical protein		4	0.000275319		0.000527142															9.79492e-05		0.000118977		0.000357207
group_3574	hypothetical protein		2	0.00506313													0.0095077	0.000618555
group_3576	hypothetical protein		5	0.000285764		0.000202944	8.77329e-05				0.000225698			0.000659706										0.00025274
group_3577	hypothetical protein		4	0.000442506							0.000101937			0.000593476				0.000964417			0.000110193
group_3578	hypothetical protein		4	0.000308277							0.000130576			0.000402442				0.000632063				6.80272e-05
group_3580	Outer membrane protein PagN		4	0.000109257									9.3835e-05							8.61783e-05		0.000114243	0.000142773
group_3583	hypothetical protein		2	0.000107569							9.40955e-05												0.000121043
group_3586	hypothetical protein		3	0.000230773							0.000143394			0.000502521						4.64037e-05
group_3597	haemolysin expression modulating protein		10	0.000537235		0.000182569					0.000132518	8.73568e-05	2.9985e-05	0.00132108		0.000894977			0.000499833	0.00096187		6.04686e-05	0.00120169
group_3599	Streptomycin 3''-adenylyltransferase	aadA5 (AF137361:64-853); aadA5_1 (AF137361); aadA5 (EXACTX)	3	0.000849837		0.000236165																6.35793e-05			0.00224977
group_360 (Putative abc2)	hypothetical protein		4	0.000160615		0.000294479					0.000101937		0.0001133										0.000132743
group_3600	IS110 family transposase ISEc21		1	0.000166188		0.000166188
group_3605	hypothetical protein		2	0.000144051									0.000122812								0.000165289
group_3606	hypothetical protein		6	0.00100987								0.000891813	0.00105997						0.00227259	0.000972455		0.000444867	0.000417511
group_3616	hypothetical protein		2	0.000393269		0.000442396													0.000344142
group_362	hypothetical protein		1	0.0010283																	0.0010283
group_3626	hypothetical protein		2	0.000371574									5.76335e-05												0.000685514
group_363	hypothetical protein		1	6.79579e-05							6.79579e-05
group_3634	hypothetical protein		1	0.000499014		0.000499014
group_3644	hypothetical protein		6	0.000372442							5.09684e-05			0.000244295				0.000630885	0.000705931			0.000473539		0.000129032
group_3658	hypothetical protein		1	8.5875e-05									8.5875e-05
group_3685 (Putative tnpA)	hypothetical protein		3	0.00109361		0.00024735										0.000938356									0.00209514
group_371	IS3 family transposase IS629		1	0.0015923																				0.0015923
group_373 (Putative ymfQ)	hypothetical protein		3	0.00159989		0.00123874																		0.00243541	0.00112552
group_374	hypothetical protein		5	0.00209044		0.00303745							0.000346099										0.001048	0.00571503	0.0003056
group_375	hypothetical protein		3	0.000986054						0.000493898											0.00169898			0.000765285
group_3757	putative outer membrane usher protein		1	0.000255155							0.000255155
group_376	hypothetical protein		4	0.000272512								0.000184837	0.000131061	0.000330626									0.000443526
group_3774 (Putative yjjB)	hypothetical protein		7	0.00186616								0.00023249	0.00355768			0.000569489				0.00373258			0.00244263	0.00237861	0.000149648
group_3775 (Putative yjiK)	hypothetical protein		1	9.13105e-05																9.13105e-05
group_3779	hypothetical protein		1	0.00131165																	0.00131165
group_378	hypothetical protein		1	8.24588e-05									8.24588e-05
group_3802	hypothetical protein		1	0.000302151							0.000302151
group_3808 (Putative lpfB)	periplasmic chaperone, required for type 1 fimbriae		1	0.000683886							0.000683886
group_381	hypothetical protein		4	0.000937714				0.00269314				9.67105e-05							0.000885422			7.55858e-05
group_3817	O-antigen ligase		1	0.000809266							0.000809266
group_3818	hypothetical protein		1	0.000129969							0.000129969
group_382	hypothetical protein		5	0.000157253			0.000186748					0.000140854								9.19542e-05		7.40741e-05	0.000292637
group_3820 (Putative yicH)	hypothetical protein	0.0586105	8	0.000610264							0.00102016	0.000431935	0.00116884	0.000689226		0.000304224				0.000713152	8.56211e-05		0.00046896
group_39	hypothetical protein		2	0.0001547							5.38e-05											0.000255599
group_3906 (Putative ybjQ)	hypothetical protein		1	0.000458844																		0.000458844
group_3910	CP4-57 prophage; predicted protein		4	0.000186129									5.62359e-05							4.79175e-05	0.000330579	0.000309782
group_3911	hypothetical protein		4	0.00123095			0.000912085					0.000228516	0.000482801			0.00330039
group_3912	hypothetical protein		4	0.000482367			8.15217e-05					0.00071632	0.000770768											0.00036086
group_3923	hypothetical protein		8	0.000500226		0.000688868	0.00113813					0.000150334	0.000231447			0.000219178					0.000246162	0.00101089	0.0003168
group_3924 (Putative kil)	hypothetical protein		9	0.000807906		0.00300307	0.00217544				7.64526e-05		0.000161886			0.000240764				8.73528e-05		0.000754674	0.000384797	0.000386717
group_3925	hypothetical protein		4	0.00051235		0.00122532							6.25937e-05								0.000585505	0.000175981
group_395	hypothetical protein		3	0.000133778							6.52929e-05										0.000129265				0.000206777
group_3978	hypothetical protein		4	0.00294232		0.00317143						0.00445422	0.00243358							0.00171005
group_400	hypothetical protein		2	0.00308589												0.000731355					0.00544043
group_4007	hypothetical protein		2	0.000410598						0.000643982														0.000177215
group_4008	hypothetical protein		2	0.0019096						0.00364278	0.000176429
group_4009	hypothetical protein		2	0.000160339			0.000107551																		0.000213126
group_4010	hypothetical protein		1	8.15217e-05			8.15217e-05
group_4044 (Putative yiiS)	hypothetical protein		1	0.000258328																	0.000258328
group_4057	hypothetical protein		1	0.000571209							0.000571209
group_4058	hypothetical protein		1	0.000129776												0.000129776
group_4067	hypothetical protein		1	4.95303e-05																		4.95303e-05
group_407 (Putative rhsD)	hypothetical protein		11	0.00132543			0.000256211					0.000982727	0.00102506	0.00130978		0.000486195			0.00142935	0.000125953		0.000917611	0.000181416	0.00646199	0.00140341
group_4077 (Putative yqfB)	hypothetical protein		3	0.000152177												0.000190265					0.000185513	8.0754e-05
group_410	hypothetical protein		2	0.000145359																	7.34619e-05	0.000217255
group_4118	hypothetical protein		1	0.00181256																	0.00181256
group_414 (Putative ref)	hypothetical protein		7	0.00109943			0.00138151	0.000833169				0.000515076	3.74813e-05			0.00464292						8.07688e-05			0.000205101
group_4143	hypothetical protein		2	0.00153671								0.00251521				0.00055821
group_4144	hypothetical protein		2	0.00317059															0.00436598				0.0019752
group_4145	hypothetical protein		2	0.000825598														0.00151881					0.000132384
group_4146 (Putative terB)	hypothetical protein		1	0.00136953																			0.00136953
group_4148	hypothetical protein		3	0.00120831								0.000189525				0.00193959							0.00149582
group_4153 (Putative ycaP)	hypothetical protein		1	8.63184e-05			8.63184e-05
group_4158	hypothetical protein		1	6.57895e-05								6.57895e-05
group_4159	hypothetical protein		3	0.00218559						0.00452469		0.00169014		0.000341943
group_4161	hypothetical protein		1	0.00211052																			0.00211052
group_4162	hypothetical protein		2	0.00307871															0.00349532				0.00266209
group_4173	hypothetical protein		1	0.000325446												0.000325446
group_4174	hypothetical protein		1	0.000590723												0.000590723
group_4178 (Putative tnpA)	hypothetical protein		8	0.000609916		0.000217117	0.000120418			0.00207254		0.0007376	0.00028499			0.00114384				8.48586e-05	0.000217969
group_4180 (Putative brxA)	hypothetical protein		1	0.000830055																	0.000830055
group_4184	hypothetical protein		1	8.30354e-05									8.30354e-05
group_4189	hypothetical protein		2	0.00014851							0.000128322		0.000168698
group_419	hypothetical protein		4	0.00114282						0.000886121									0.000915509			0.00229025		0.000479412
group_4190	hypothetical protein		4	0.00105151								0.000112231		0.000374757		0.000223744			0.00349532
group_4196	hypothetical protein		2	0.000459474								8.27635e-05											0.000836184
group_4197	hypothetical protein		3	0.00189951										0.000210066				0.00275431					0.00273416
group_4198	hypothetical protein		2	0.00119496								0.00224537											0.000144543
group_42	hypothetical protein		2	0.00363929							0.0040368														0.00324178
group_4201	hypothetical protein		5	0.000903196								0.000413424		0.00149418				0.00123273	0.00126982			0.00010582
group_4202	hypothetical protein		9	0.000781253				0.00224092				0.00117243	0.000233455	0.00111841							0.000132231	0.000402489	0.000184933	0.000198732	0.00134768
group_4208	hypothetical protein		5	0.0003792				0.00104794					0.000237513						0.000331534			6.52598e-05	0.000213756
group_4209	hypothetical protein		7	0.000465077				0.000785343				6.79577e-05	7.80973e-05							5.60788e-05	0.000116247		0.000185667	0.00196615
group_4210	hypothetical protein		5	0.000492121			0.000102087						9.49525e-05						0.000532379			0.000252603		0.00147858
group_4216	hypothetical protein		2	0.000110691									0.000134933									8.64505e-05
group_4217	hypothetical protein		1	6.04686e-05																		6.04686e-05
group_4218	hypothetical protein		2	0.000140838								0.000168702									0.000112974
group_4221	hypothetical protein		1	0.000100932			0.000100932
group_4227	hypothetical protein		6	0.00152622		0.00247312				0.00190389	0.000189311		0.000102806											0.00362126	0.000866962
group_4228	hypothetical protein		3	0.00151861		0.00264502																		0.000959512	0.000951294
group_4229	hypothetical protein		1	6.04686e-05																		6.04686e-05
group_4230	hypothetical protein		3	0.000347381		0.000601016						0.000278401									0.000162727
group_4231	hypothetical protein		1	0.000125369																			0.000125369
group_4235 (Putative ykiD)	hypothetical protein		1	0.000329171							0.000329171
group_4236	hypothetical protein		1	0.0011321						0.0011321
group_4240	hypothetical protein		2	9.56709e-05																	0.000130873	6.04686e-05
group_4246	hypothetical protein		2	0.000577629										0.000203474					0.000951785
group_4247	hypothetical protein		1	0.00319179			0.00319179
group_425	hypothetical protein		1	0.000373177							0.000373177
group_4250	hypothetical protein		2	0.00133827												0.00247924			0.000197293
group_4251	hypothetical protein		1	8.18575e-05																	8.18575e-05
group_4253	hypothetical protein		2	7.88799e-05																6.96056e-05	8.81543e-05
group_4254	hypothetical protein		4	0.000252048								0.000225564	0.000153223			0.000517819						0.000111586
group_4257	hypothetical protein		2	0.000407038			0.000612607												0.00020147
group_4258	hypothetical protein		3	7.48367e-05			9.05797e-05														7.34619e-05	6.04686e-05
group_4261	hypothetical protein		1	3.11913e-05									3.11913e-05
group_4262	hypothetical protein		2	0.000256105															0.000424056		8.81543e-05
group_4265	hypothetical protein		2	0.00015857							8.5403e-05								0.000231737
group_4266	hypothetical protein		3	0.000124209												0.000134298							8.81996e-05	0.000150128
group_4267	hypothetical protein		3	8.94926e-05									4.49775e-05								7.08383e-05			0.000152662
group_427	hypothetical protein		4	0.000147374									4.49775e-05							0.000178465		0.000276448		8.96057e-05
group_4271	hypothetical protein		7	0.000283655			8.69565e-05					0.000190546	0.00013943	0.000381183									0.000132743	0.000188118	0.000866611
group_4274	hypothetical protein		8	0.000579174							0.00121732		0.000109006	0.000285459				0.000691609			0.00178535	0.000273621	0.000162008	0.000109018
group_4275	hypothetical protein		7	0.000902211		0.00109869					0.00255145			0.000222921						0.000790779	0.00132063	0.000196144	0.00013485
group_4276	hypothetical protein		9	0.000238585		0.000175899							0.000325337	0.000307461				0.000647832		0.000246549	9.70746e-05	0.000121762	8.77111e-05	0.000137634
group_4277 (Putative exc)	hypothetical protein		8	0.00066579							0.00095872		9.63619e-05	0.000243933		0.000277017		0.000851658		0.000660287	0.00179228			0.000446066
group_4279	hypothetical protein		1	0.000260501																	0.000260501
group_4280	hypothetical protein		8	0.000777099							0.0016458		0.00030276	0.000302372				0.000950704		0.000627553	0.00204559	7.55773e-05	0.000266438
group_4282	hypothetical protein		6	0.000330198		0.000305448					0.000500539		0.000477261			0.000371677				0.000238221			8.80418e-05
group_4283	N-acetyl-alpha-D-glucosaminyl L-malate deacetylase 1		2	0.000170816			0.000281164															6.04686e-05
group_4284 (Putative ygiS)	hypothetical protein		1	0.000421751			0.000421751
group_4288	hypothetical protein		9	0.000235987							0.000139314		5.41396e-05	0.000661721		0.000148402				6.96056e-05	0.000164722	5.36917e-05	0.000125338		0.00070695
group_4289	hypothetical protein		5	9.04405e-05							0.000118926	0.000111529								7.96142e-05		4.83749e-05		9.37582e-05
group_4290	hypothetical protein		5	0.000139213			9.25762e-05					8.68839e-05										0.0002359	9.21829e-05	0.000188522
group_4291	hypothetical protein		1	0.000157895								0.000157895
group_4292	hypothetical protein		3	0.00120239				0.00165373										0.00180465							0.0001488
group_4293	hypothetical protein		7	0.000830867			0.00332746					0.000255183	8.66888e-05	0.000242981				0.00134181	0.000399657						0.000162286
group_4297	hypothetical protein		6	0.000770142								6.57895e-05	0.000225192	0.00113419				0.0016051	0.00151753		7.30635e-05
group_4298	hypothetical protein		7	0.000704756			0.000169082						0.00232739	0.00168488		0.000170877				0.00013685	0.000277349		0.000166864
group_4299	Replication initiation protein		6	0.00038789			9.96377e-05				0.0002217	0.000114453							0.00171729			5.92177e-05	0.000115044
group_4301	hypothetical protein		3	0.000605232												0.000752604				0.000567389	0.000495703
group_4302	hypothetical protein		3	0.0002384									0.000174383								0.000368704				0.000172114
group_4303	hypothetical protein		5	0.00052561								0.000168871						0.00177986			0.000226839	0.000193058			0.000259428
group_4304	hypothetical protein		4	0.00028351			0.00021915									0.000235367				0.000578512	0.00010101
group_4305	hypothetical protein		6	0.000461998				0.00177072			0.000273441	0.000141813								0.000263806	0.00012436	0.000197849
group_4306	Type IV secretion system protein VirB11		5	0.000598279				0.00160321				0.000511341	0.000413249						0.000347936				0.000115656
group_4312	hypothetical protein		9	0.000653023		0.000198618					0.00342937	0.000130832	0.000235382	0.000535145				0.000742918		0.000100316	0.000114345		0.000390285
group_4313	hypothetical protein		6	0.000321777		0.000162886							0.00077356	0.000312357								0.000206418	0.000276634	0.000198805
group_4314	hypothetical protein		9	0.000443037		0.000396652					0.000476594			0.000204501				0.000718291		0.00126969	7.08326e-05	7.66295e-05	0.000156902	0.000617242
group_4315	hypothetical protein		2	0.00011697								7.28745e-05	0.000161065
group_4316	hypothetical protein		7	0.000722355									0.000305583	0.00061197					0.00185843		0.00010652	0.000237633		0.000586217	0.00135012
group_4317 (Putative neo)	Aminoglycoside 3'-phosphotransferase	APH(3')-IIa (V00618.1:151-946); aph(3')-IIa_2 (V00618); aph(3')-IIa (EXACTX)	8	0.00121801									0.00167751	0.000435238				0.0043712	0.0014226	0.00129783	0.000175784	7.77454e-05			0.000286168
group_4318	hypothetical protein		4	0.000947635				0.00249256			0.000845833												0.000287597	0.000164551
group_4319	hypothetical protein		4	0.000668515						0.00189096	0.000203114													0.000128601	0.00045139
group_4320	hypothetical protein		4	0.000631664			0.000908028					0.000160083		0.00117033					0.000288211
group_4325 (Putative rusA)	endodeoxyribonuclease RUS (Holliday junction resolvase)		1	0.000509069																		0.000509069
group_4326	hypothetical protein		1	0.000260324							0.000260324
group_4333 (Putative ytfB)	putative cell envelope opacity-associated protein		2	0.000691015						0.000584539								0.00079749
group_4338 (Putative sgcA)	PTS permease - unknown specificity		2	0.000134958																	0.000204557	6.53595e-05
group_4340 (Putative hsdM)	host modification; DNA methylase M		2	0.00112721		0.0013													0.000954427
group_4341 (Putative hsdR)	host restriction; endonuclease R		1	0.000206954																		0.000206954
group_4345 (Putative yneE)	hypothetical protein		4	0.00029218		0.000592293						8.71606e-05	0.000210103									0.000279164
group_4347	CP4-57 prophage; integrase		3	0.000217366			0.000208015													0.000120368					0.000323713
group_4348	hypothetical protein		3	0.00161263		0.00269806										0.00108537						0.00105445
group_4350	hypothetical protein		3	0.000231044												0.000318044				4.64037e-05					0.000328686
group_4351	Pentapeptide repeat protein	QnrS1 (DQ485529.1:1-658); qnrS1_1 (AB187515); qnrS1 (ALLELEX)	3	0.00263467						0.00459585	0.00262021														0.000687952
group_4356	hypothetical protein		3	0.000812938		0.00127314										0.00013746				0.00102822
group_4359	hypothetical protein		2	8.16052e-05								7.89474e-05											8.4263e-05
group_4361	hypothetical protein		2	0.000104702									8.63568e-05										0.000123047
group_4362	hypothetical protein		1	0.000579234												0.000579234
group_4363	hypothetical protein		5	0.00010274		0.000143874	0.000173395				7.30547e-05		8.72828e-05							3.60918e-05
group_4364	hypothetical protein		4	0.000136611		0.000197063							5.01859e-05	0.000213174										8.60215e-05
group_4367	IS110 family transposase ISKpn42		1	0.000120306																0.000120306
group_4368 (Putative pinR)	Rac prophage; predicted site-specific recombinase		7	0.000234353		0.000511312	0.00015528				0.000125862										0.000356553	0.000157596	0.000150621	0.000183247
group_4372	hypothetical protein		4	0.00103593		0.000235293		0.00189313				0.00188687				0.000128425
group_4373	hypothetical protein		3	0.000228233																		0.000120937	9.68017e-05		0.00046696
group_4374	hypothetical protein		7	0.00208602			0.00106662			0.00497533	0.00619794					0.000437215		0.000647867					0.000259268		0.00101787
group_4375	hypothetical protein		7	0.000641531		0.00137575					0.000220356		0.0003405	0.00149285				0.000656801						0.000265153	0.000139311
group_4377	hypothetical protein		4	0.000620977				0.00183427											0.000286419		0.000275431		8.77932e-05
group_4379	hypothetical protein		6	0.000823663								0.000376368	5.24738e-05						0.000300332	0.00190724			0.000176254		0.00212931
group_438 Putative (ninF)	hypothetical protein		1	0.000945076																	0.000945076
group_4380	hypothetical protein		4	0.000327665		0.000283551	0.000310431													0.000125305	0.000591372
group_4381 (Putative mcjC)	hypothetical protein		3	9.48187e-05							9.26698e-05	7.45322e-05	0.000117254
group_4384	hypothetical protein		7	0.000398645		0.000184869					0.000348217	0.000109533	0.000660995	0.00100354						0.000296984				0.00018638
group_4386	hypothetical protein		1	0.00138884																	0.00138884
group_4393	hypothetical protein		1	8.26432e-05									8.26432e-05
group_4402 (Putative xis)	DLP12 prophage; predicted integrase		4	0.00150854		0.00560727						0.000124269	6.31879e-05								0.000239411
group_4411	hypothetical protein		1	0.000167884		0.000167884
group_4413 (Putative yfcR)	putative fimbrial-like adhesin protein		1	8.81543e-05																	8.81543e-05
group_4414	hypothetical protein		5	0.000180316								8.63902e-05		0.000383792		0.000144009						0.000155491		0.0001319
group_4426 (Putative prpB)	hypothetical protein		3	0.00076559							0.000265036											0.000775539			0.00125619
group_4428	hypothetical protein		2	0.000208976									8.61574e-05									0.000331794
group_443	hypothetical protein		6	0.000109498								9.48204e-05								7.42459e-05	0.000149737	7.55858e-05	0.000149951	0.000112647
group_4437	hypothetical protein		4	0.000174786								0.000128435	8.90854e-05							0.000394072		8.75511e-05
group_4438	hypothetical protein		5	0.000371288								0.000251618	0.000353122						0.000871766	0.000271848			0.000108085
group_4439	hypothetical protein		8	0.000279558			0.000195762				0.000390809	0.000197314	0.000266025	0.000258502								0.000700547	0.000142596	8.4906e-05
group_444	hypothetical protein		1	5.83536e-05							5.83536e-05
group_4440	hypothetical protein		5	0.000630698		0.000787399	0.000197761				0.000311085			0.000459327								0.00139792
group_4441	hypothetical protein		2	8.00923e-05							7.64526e-05	8.37321e-05
group_4442	hypothetical protein		3	0.0003339								0.00079918	8.49575e-05											0.000117563
group_4446	hypothetical protein		4	0.000243737								6.57895e-05	7.48887e-05						0.000608818				0.000225453
group_4448	hypothetical protein	linG (DQ836009.1:1310-2132); lnu(F)_1 (EU118119); lnu(F) (BLASTX)	11	0.00209855		0.000726326	0.00156166	0.00797955			0.00198023	0.000878381	0.000138962			0.00192852		0.0041223	0.00183204	0.000146393			0.00178967
group_4463	DicA DNA-binding transcriptional repressor		1	0.000605243						0.000605243
group_4464	hypothetical protein		1	0.000159315		0.000159315
group_4465	hypothetical protein		3	0.000314613			0.000350242				0.000533935									5.96619e-05
group_4466	hypothetical protein		4	0.000269732							0.000543655	0.000177518		0.000226496								0.00013126
group_4467	hypothetical protein		5	0.00089268			0.000786768				0.000348884		8.94196e-05						0.0031632	7.51298e-05
group_4468	hypothetical protein		3	0.000116764			9.21325e-05					0.000156874										0.000101285
group_4469	hypothetical protein		4	0.000900532		0.000777295	0.00051411				0.00214145													0.000169275
group_4470	hypothetical protein		9	0.000802129		0.000625907					0.000229476	8.18713e-05	0.00192872	0.000264223				0.00251147		0.00136939		8.06248e-05	0.000127476
group_4471	hypothetical protein		4	0.000270902		0.000488865					0.0001076		0.000230413											0.000256729
group_4472	hypothetical protein		8	0.00022979			0.000265399				0.000169804		4.44421e-05	0.000299433		0.000316077				0.000531632		6.80272e-05		0.000143506
group_4473	hypothetical protein		3	0.000206196		0.00029362								0.000236473									8.84956e-05
group_4475	hypothetical protein		9	0.000672514		0.000355657	0.000354187	0.00169477			6.79579e-05	0.000626324		0.00176318				0.000597698		0.000439692			0.000153165
group_4479 (Putative yubL)	CP4-6 prophage; predicted protein		10	0.000641479		0.000230434	8.15217e-05			0.00331125		0.000102688	0.000404798	0.000365315					0.000727634	0.000350143		0.000322405		0.000518604
group_4481	hypothetical protein		2	0.000202										0.000315338										8.86625e-05
group_4482	hypothetical protein		1	0.000161156									0.000161156
group_4483	hypothetical protein		4	0.000427628						0.00140019	6.06767e-05	0.000150585												9.90551e-05
group_4484	hypothetical protein		1	0.00030653															0.00030653
group_4485	hypothetical protein		3	0.000121289							0.000111105	0.000151624											0.000101138
group_4486	IS110 family transposase ISSfl8		1	0.000221812							0.000221812
group_4487	outer membrane receptor involved in uptake of ferric dihyroxybenzoylserine		4	0.000827089		0.000391315						0.000227904		0.00157876					0.00111038
group_4489	hypothetical protein		5	0.000469876		0.000699328										0.000268297					0.000131731			0.000861683	0.000388341
group_4492	hypothetical protein		2	0.000133147		0.000215325					5.09684e-05
group_4495	hypothetical protein		5	0.000630454		0.00145786						6.57895e-05		0.00125912					0.000196152			0.000173348
group_4496	hypothetical protein		4	0.000805359				0.00228148				0.000283379	5.24738e-05						0.000604107
group_4500	hypothetical protein		2	0.000143166							9.88352e-05		0.000187496
group_4506	hypothetical protein		2	0.000350813														0.000589132		0.000112494
group_4507	hypothetical protein		2	7.33811e-05																4.64037e-05				0.000100358
group_4509	hypothetical protein		4	0.000163063								7.94171e-05								8.55256e-05		0.000151764	0.000335546
group_4514	hypothetical protein		1	0.000472031																0.000472031
group_4523	hypothetical protein		13	0.00114549		0.000863037	0.000125	0.00181084			0.00124566	0.000180098	0.000134251					0.000965019	0.000461423	0.000496746	0.000196402		0.000687444	0.00741461	0.000310875
group_4525 (Putative bla)	Beta-lactamase OXA-10	OXA-10 (AF205943:7512-8313); blaOXA-10_1 (J03427); blaOXA-10 (ALLELEX)	12	0.000989922			0.00334035	0.00104395		0.00328105	7.2532e-05	0.00104858	8.24588e-05	0.000515319		0.000442585				4.14933e-05			0.000685659	0.000348451	0.000976638
group_4546	hypothetical protein		1	0.000206104		0.000206104
group_4548 (Putative casE)	crRNA endonuclease		1	0.000334255							0.000334255
group_4550	hypothetical protein		1	0.000165195		0.000165195
group_4552	Carnitine monooxygenase reductase subunit		1	8.43328e-05									8.43328e-05
group_4567	HTH-type transcriptional regulator CdhR		1	0.000368768							0.000368768
group_457	hypothetical protein		2	0.0020547		0.00394094																			0.000168458
group_4581	hypothetical protein		2	0.000583329																0.000982672		0.000183985
group_4582	hypothetical protein		4	0.00051643							5.43663e-05			0.00121911									0.000333719		0.000458522
group_4583	hypothetical protein		4	0.000168444									0.000110399	0.000348985						0.000119942	9.4451e-05
group_4584	hypothetical protein		6	0.00102881		0.00236122							0.00104603	0.000598801						0.000788357				0.00108386	0.000294588
group_4589	hypothetical protein		1	0.000192423																				0.000192423
group_4594	hypothetical protein		4	0.000233256		0.000521555							0.000161169							3.53552e-05				0.000214944
group_4596	IS21 family transposase ISEc12		5	0.000477735		0.000370018		0.00107816					8.82251e-05											0.000658363	0.000193905
group_4597	hypothetical protein		4	0.000105197		0.000149484						8.02005e-05	4.49775e-05							0.000146126
group_4598	hypothetical protein		2	7.52483e-05									6.89655e-05							8.1531e-05
group_46	hypothetical protein		5	0.00132514		0.000461484				0.00537757										0.000303767		0.000153497		0.000329358
group_4600	hypothetical protein		2	0.000403877		0.000769084														3.86698e-05
group_4601	hypothetical protein		3	9.82763e-05								9.71178e-05	5.997e-05								0.000137741
group_4602	hypothetical protein		9	0.000378366							0.000211376	0.000155941		0.000373434					0.000981773		0.000301194	0.000176403	0.000690915	0.000100973	0.000413281
group_4604 Putative (ybcW)	DLP12 prophage; predicted protein		1	4.03125e-05																4.03125e-05
group_4606	hypothetical protein		7	0.000196496		0.000393383						6.57895e-05									7.50911e-05	5.84911e-05	0.000299182	0.000127954	0.000355581
group_4607	hypothetical protein		2	0.000103829									8.9663e-05										0.000117994
group_4610 (Putative imm)	hypothetical protein		3	0.000173385																0.000177825				9.13255e-05	0.000251005
group_4611	hypothetical protein		4	0.000232347			0.000150966						4.1979e-05	0.000598846		0.000137598
group_4633	Regulatory protein rop		1	9.45024e-05								9.45024e-05
group_4642	hypothetical protein		3	0.000292498							0.000134245									0.000427499					0.000315751
group_4650	hypothetical protein		1	0.000479938		0.000479938
group_4651	hypothetical protein		2	9.2457e-05									5.07603e-05			0.000134154
group_4655	hypothetical protein		2	0.000136704			0.00015096															0.000122449
group_4659	hypothetical protein		5	0.000309598							0.00015217		0.000357536			0.000257121				0.000576364					0.0002048
group_468	hypothetical protein		6	0.00144931		0.000236137	0.00320799	0.00139216				0.00156385		0.000943529									0.00135217
group_4687	hypothetical protein		3	0.000418536		0.00105737						0.000105037								9.32024e-05
group_469	hypothetical protein		1	0.000412468										0.000412468
group_4690	hypothetical protein		7	0.00114048		0.000321727						0.000114035	0.00102063	0.000439701		0.00298354			0.00038001		0.00272372
group_470	hypothetical protein		1	0.000159817												0.000159817
group_4713	hypothetical protein		1	0.000105685																	0.000105685
group_4733	hypothetical protein		5	0.000270873							0.000192186								0.000747995	0.00012057		0.000103838		0.000189776
group_4734	hypothetical protein		6	0.000331437			0.000130435				9.76395e-05			0.000762806		0.000452427						0.000450692		9.46237e-05
group_4735	hypothetical protein		4	0.000259307			0.000125988				0.000183486								0.000323738		0.000404016
group_4736	hypothetical protein		5	0.00028412			7.69928e-05						0.000366696	0.000486555		0.000244581						0.000245774
group_4737	hypothetical protein		4	8.38745e-05		0.000166864							6.68237e-05							4.13415e-05		6.04686e-05
group_4738	hypothetical protein		5	0.000126872										0.000232237		0.000149619				7.73395e-05		6.04686e-05		0.000114695
group_4739	hypothetical protein		2	0.000337796			0.000372681												0.000302911
group_4740	hypothetical protein		5	0.00044698										0.000597557				0.000646652		0.00030196	0.000106373	0.000582356
group_4741	hypothetical protein		1	0.000187282																0.000187282
group_4742	hypothetical protein		1	0.000175127																		0.000175127
group_4759	e14 prophage; predicted integrase		1	0.00020602																	0.00020602
group_4770	hypothetical protein		2	0.000404092		0.000651032					0.000157153
group_4775	hypothetical protein		4	0.000134718		0.000170378					7.64526e-05	8.80403e-05							0.000203999
group_4804 (Putative yafL)	hypothetical protein		1	0.000266573			0.000266573
group_4807	hypothetical protein		3	0.000302373								6.16199e-05						0.000666031		0.000179467
group_4854	hypothetical protein		4	0.000143637							4.75705e-05		0.000153908			0.000134191				0.000238879
group_4855	hypothetical protein		1	6.18716e-05																6.18716e-05
group_4856	hypothetical protein		3	0.000329692									0.000187304							9.28074e-05		0.000708964
group_4857	hypothetical protein		3	0.000430105								0.000376676						0.000798188					0.000115452
group_4867	IS110 family transposase ISKpn42		3	0.000300084			0.000350144									0.000432754				0.000117353
group_4896	hypothetical protein		1	9.96072e-05							9.96072e-05
group_490	hypothetical protein		2	0.00129243						0.0015636														0.00102126
group_491	hypothetical protein		2	0.00143675						0.0016025	0.001271
group_4918	hypothetical protein		1	0.000149273							0.000149273
group_4919	hypothetical protein		3	0.00166851								0.000401881		0.000570084				0.00403357
group_492	hypothetical protein		1	0.000453705							0.000453705
group_4927	hypothetical protein		4	0.000195906							0.0002046					0.000153809			0.000360441			6.47747e-05
group_493	hypothetical protein		1	0.000124589							0.000124589
group_4938	hypothetical protein		2	0.000643419		0.00015765								0.00112919
group_4960	hypothetical protein		4	0.000186306							0.000222668					0.000391553				8.05446e-05		5.04586e-05
group_497	hypothetical protein		1	0.000114717							0.000114717
group_4983 (Putative yfdO)	hypothetical protein		3	0.000316497		0.000296761							3.62254e-05										0.000616505
group_508	hypothetical protein		1	0.00545777																				0.00545777
group_512	hypothetical protein		4	0.000547009														0.000754563	0.000708703			6.86751e-05			0.000656096
group_514 (Putative insG)	IS1 predicted transposase		3	0.00146515		0.000316221				0.00142355															0.00265568
group_516	Tn3 family transposase TnEc1		11	0.00169277		0.000167261		0.00226871			0.000265774	0.00310165	0.00166692	0.000469015					0.000344803	0.00061392		0.000125472	0.00895417	0.000642767
group_517	hypothetical protein		3	6.60198e-05								0.000115588	2.9985e-05									5.2486e-05
group_5181 (Putative yadS)	hypothetical protein		3	0.000132949			0.000101449					0.000152586											0.000144811
group_5189 (Putative yacL)	hypothetical protein		1	0.000448783									0.000448783
group_519	hypothetical protein		1	0.003857						0.003857
group_5209 (Putative zorB)	hypothetical protein		2	0.00013146							0.000127628										0.000135292
group_522	hypothetical protein		2	0.0012018							0.00195627		0.000447333
group_523	hypothetical protein		5	0.000241388		0.000422284	9.66184e-05					0.0001002							0.00039662		0.000191216
group_5230 (Putative yhhL)	hypothetical protein		4	0.000257414									0.00045756							0.000252989	0.000106257				0.000212851
group_5234	Acyl carrier protein		1	8.12152e-05							8.12152e-05
group_524	hypothetical protein		1	0.00030581							0.00030581
group_526	Tyrosine recombinase XerC		1	8.40674e-05								8.40674e-05
group_5262	hypothetical protein		1	8.24835e-05																	8.24835e-05
group_5263	hypothetical protein		1	7.34619e-05																	7.34619e-05
group_527	IS21 family transposase ISPpu7		10	0.000810689				0.000866587					0.002524	0.000880102					0.000314638	4.55912e-05	0.000299577	0.00100124	0.00168708	0.000191318	0.000296762
group_5286	hypothetical protein		1	0.000233807							0.000233807
group_5295 (Putative yeaH)	hypothetical protein		2	0.000296707																0.000451666		0.000141748
group_530	hypothetical protein		1	0.000126261							0.000126261
group_5304 (Putative yebW)	hypothetical protein		4	0.00207403							0.00111593	0.00248322		0.00388237									0.000814581
group_5326 (Putative yhaM)	hypothetical protein		4	0.00020381							0.000100313	8.91117e-05							0.000535114			9.07029e-05
group_5333 (Putative ygiB)	hypothetical protein		1	0.000310548																					0.000310548
group_5355 (Putative ybgS)	hypothetical protein		2	0.000165986									0.000192761							0.000139211
group_5371 (Putative ybjT)	hypothetical protein		5	0.000307863									8.54012e-05			0.000590105				0.000216808	0.000486956			0.000160045
group_5373	hypothetical protein		3	0.000372399								0.000628694	0.00041504								7.34619e-05
group_5383 (Putative yfcZ)	hypothetical protein		2	0.000317499								0.000193285													0.000441714
group_5392	Qin prophage; predicted antitermination protein Q		2	0.000138074							0.000163331										0.000112816
group_5393 (Putative ninH)	hypothetical protein		2	0.00113876							0.000719408										0.00155811
group_5394	primosome		2	0.000163077									8.30354e-05											0.000243119
group_5395	hypothetical protein		4	0.00014833		0.000142856						6.57895e-05											0.000240178	0.000144496
group_5396 (Putative cro)	hypothetical protein		4	0.00023673			0.000377388					0.000254756	4.65839e-05			0.000268192
group_5398	hypothetical protein		3	0.000208775							0.000189972					0.000356583				7.97702e-05
group_5432	hypothetical protein		1	2.9985e-05									2.9985e-05
group_5471	hypothetical protein		1	0.00100346						0.00100346
group_5472	hypothetical protein		3	0.000196447							0.000136512		6.18441e-05								0.000390984
group_5476	hypothetical protein		2	0.000206922		0.000242893	0.000170951
group_5477	hypothetical protein		1	0.000108259			0.000108259
group_5478	hypothetical protein		1	0.000147548			0.000147548
group_5479	hypothetical protein		1	0.000156418			0.000156418
group_5480	hypothetical protein		1	0.000215357			0.000215357
group_5482	hypothetical protein		1	0.000210885			0.000210885
group_5484	hypothetical protein		1	0.000156242			0.000156242
group_5499	hypothetical protein		1	0.000103378							0.000103378
group_5500	hypothetical protein		1	0.000372352							0.000372352
group_5529 (Putative yafD)	hypothetical protein		5	0.000464106							0.00103506		0.000443154							7.95492e-05			0.000562833		0.000199938
group_5536	hypothetical protein		1	9.4451e-05																	9.4451e-05
group_5557 (Putative yigI)	hypothetical protein		3	0.000830676		0.000325574															0.00192177			0.000244683
group_5622	hypothetical protein		2	0.000474149								0.000859803											8.84956e-05
group_5623	hypothetical protein		2	0.000348437								0.000267613		0.000429262
group_5624	hypothetical protein		1	0.000186071								0.000186071
group_5626	hypothetical protein		3	0.000416762										0.000462774					0.000525792				0.000261719
group_5628	hypothetical protein		3	0.00246168														0.0031691	0.00395363				0.000262303
group_5629 (Putative terZ)	General stress protein 16U		1	0.000209899										0.000209899
group_5631	hypothetical protein		1	0.00352953															0.00352953
group_5632	hypothetical protein		2	0.000342721								9.97305e-05		0.000585711
group_5635	DNA-dependent ATPase I and helicase II		1	0.000135852																	0.000135852
group_564	hypothetical protein		1	0.000304296																		0.000304296
group_5652	hypothetical protein		1	0.00159812										0.00159812
group_5653	hypothetical protein		2	0.00127311								0.00231814							0.000228085
group_5654	hypothetical protein		6	0.0018173				0.00173469				0.00254913		0.00127112				0.000553777	0.00213458				0.0026605
group_5655	hypothetical protein		2	9.70065e-05							0.000135916											5.80973e-05
group_5656	hypothetical protein		4	0.000312816							0.000131087		0.000124699						0.00054742					0.00044806
group_566 (Putative flu)	hypothetical protein		2	0.000441804								7.5188e-05										0.00080842
group_5664	hypothetical protein		1	0.000276535												0.000276535
group_5668	hypothetical protein		3	0.000621085			0.000131106				0.000903149										0.000828999
group_5674	hypothetical protein		2	0.000282209										0.000356414					0.000208005
group_5675	hypothetical protein		2	0.0285432				0.0471023						0.00998411
group_5677	hypothetical protein		13	0.000579442			0.000447712					0.000427205	0.000595027	0.000345787		0.000119863		0.000584661	0.000636389	0.000508786	0.000112948	0.00131755	0.00118287	0.000244444	0.00100951
group_5679	hypothetical protein		3	0.000229226		0.000511517							8.84831e-05									8.76795e-05
group_5680	hypothetical protein		1	0.000146199								0.000146199
group_5685	hypothetical protein		8	0.00101573							0.000264106	8.17643e-05		0.000349834				0.00170674	0.00425191		0.000147646	0.00121408	0.000109781
group_5689	hypothetical protein		1	0.00338105															0.00338105
group_5690	hypothetical protein		4	0.00274241								0.00280448		0.000240036				0.00289503					0.00503009
group_5698	hypothetical protein		13	0.00408064				0.000949369				0.000125313	0.000127474	0.00189467		0.000964111	0.0225051	0.0158083	0.00326581	0.000504299		0.00318289	0.000409748	0.00188742	0.00142383
group_5699	IS4 family transposase ISAba33		12	0.00232877			0.000136473					0.00049303	0.00034057	0.000897469			0.0166289	0.00611429	0.00111851	0.00028165		0.000379834	0.00025535	0.000611443	0.000687671
group_5702	hypothetical protein		7	0.00189499			0.000388451			0.00549052		0.000232817		0.000800496				0.00346894	0.000857419				0.00202628
group_5703	hypothetical protein		3	0.00104692				0.000848553								0.000309829		0.00198238
group_5704	hypothetical protein		5	0.000367611									0.000211769	0.000483117						4.64037e-05	0.000515551				0.000581217
group_5708 (Putative ypaA)	hypothetical protein		1	0.000643179																	0.000643179
group_571	hypothetical protein		1	0.00027347								0.00027347
group_5713	hypothetical protein		1	8.66403e-05									8.66403e-05
group_5716	hypothetical protein		2	0.000510276																0.000857953			0.000162598
group_5720	hypothetical protein		5	0.00150219		0.00174121					9.70827e-05									8.35267e-05				0.00527155	0.000317558
group_5722	hypothetical protein		4	0.0011985		0.00267658																8.26045e-05		0.00149171	0.000543115
group_573	hypothetical protein		1	0.000106278																		0.000106278
group_5745	UDP-D-glucose:(glucosyl)LPS alpha-1,3-glucosyltransferase		1	0.000160064																		0.000160064
group_5746	hypothetical protein		3	0.000241669																4.64037e-05	8.6377e-05			0.000592225
group_5747	hypothetical protein		4	0.000116531								7.79727e-05	5.997e-05						0.000293026	3.51543e-05
group_5749	hypothetical protein		1	8.68332e-05								8.68332e-05
group_575	hypothetical protein		7	0.000371911			0.00011743									0.000234155			0.000435818	0.000197989			0.00012533	9.03226e-05	0.00140233
group_5752	hypothetical protein		2	0.000126298							0.000148517	0.00010408
group_5753	hypothetical protein		2	0.000120811							8.52805e-05												0.000156342
group_5754	hypothetical protein		3	0.000111586			0.000101446				0.000149507										8.38046e-05
group_5759	hypothetical protein		1	0.000104683																	0.000104683
[truncated: 2,421 more rows]

## Sheet: S. enterica
					Importance
Gene	Description	Known AMR	Number of antibiotic models gene selected in	Average importance across models	AMC	AMI	AZI	CAZ	CHL	CTX	DOX	FEP	GEN	MIN	SXT	TET
tetA_2	Tetracycline resistance protein, class C	tet(A) (AF534183.1:2971-4246);tet(A)_4 (AJ517790);tet(A) (WP_000804064.1)	7	0.000931667			0.00109687	0.000301	0.00239115		0.000963618			0.000428621	0.000444524	0.000895884
bla_2	Beta-lactamase TEM	TEM-1 (AL513383:161911-162772);blaTEM-1B_1 (AY458016);blaTEM-1 (WP_000027057.1)	1	0.00123246										0.00123246
folP_3	Dihydropteroate synthase	sul3 (FJ196385:8532-9324);sul3_2 (AJ459418);sul3 (WP_000034420.1)	2	0.000256693										0.000171445	0.000341942
group_513 (Putative sulII)	Dihydropteroate synthase	sul2 (AY055428.1:20269-21085);sul2_2 (AY034138);sul2 (WP_001043260.1)	7	0.000393751		3.15256e-05	0.000471944	0.000812921				0.000950691		2.12951e-05	0.000387534	8.03484e-05
folP_2	Dihydropteroate synthase	sul1 (JF969163:1054-1894);sul1_2 (U12338);sul1 (WP_000259031.1)	10	0.00040111	0.000559208			0.00132502	0.000155191	3.58127e-05	6.11821e-05	0.000770854	9.95945e-05	0.000505925	0.000364738	0.000133579
rmtB	16S rRNA (guanine(1405)-N(7))-methyltransferase	rmtB (AM886293.1:116480-117236);rmtB_1 (AB103506);rmtB1 (WP_012372818.1)	9	0.000652301		0.000381089	0.000235043	0.000221864	0.000581967	0.000371669		0.00118607		0.000659602	0.00138975	0.000843658
group_2001	Pentapeptide repeat protein	QnrS1 (DQ485529.1:1-658);qnrS1_1 (AB187515);qnrS1 (WP_001516695.1)	1	0.00214526										0.00214526
group_1088 (Putative qnrB4)	Pentapeptide repeat protein	QnrB17 (AM919398:1-682);qnrB6_2 (EF523819);qnrB6 (WP_001749994.1)	4	4.37535e-05				3.84294e-05	5.81967e-05			4.03945e-05			3.79935e-05
emrE_2	Multidrug transporter EmrE	qacEdelta1 (U49101.1:1491-1839);qacE_1 (X68232);qacEdelta1 (WP_000679427.1)	11	0.000994154		0.00056746	0.000491351	0.000702538	0.00271123	0.000905549	7.63827e-05	0.000168129	0.0010079	0.00292137	0.0012402	0.000143592
group_1049 (Putative bla)	Beta-lactamase OXA-1	OXA-1 (JN420336.1:1400-2231);blaOXA-1_1 (HQ170510);blaOXA-1 (WP_001334766.1)	7	0.000260993					3.87978e-05	0.000316747	0.000498692	2.24172e-05	2.63749e-05		0.000241003	0.000682921
oqxB2	multidrug efflux RND transporter permease subunit OqxB2	oqxB (EU370913.1:47851-51004);OqxB_1 (EU370913);oqxB (WP_000347934.1)	1	0.000184443												0.000184443
bepF_2	Efflux pump periplasmic linker BepF	oqxA (EU370913.1:46652-47828);OqxA_1 (EU370913);oqxA (WP_002914189.1)	2	0.000442036					4.04144e-05							0.000843658
blaNDM-1	Metallo-beta-lactamase type 2	NDM-9 (KC999080:380-1193);blaNDM-9_1 (KC999080);blaNDM-9 (WP_032495672.1)	1	0.00127434							0.00127434
group_1045	hypothetical protein	mphA (D16251.1:1626-2532);mph(A)_1 (D16251);mph(A) (WP_000219391.1)	10	0.000674353		0.000302646	0.000481717	0.00106027		0.000302702	0.00141571	0.000519511	0.000686945	0.00162601	6.51317e-05	0.000282893
oprM	Outer membrane protein OprM	mdsC (AE006468.2:392420-393932)	1	0.00747654											0.00747654
oqxB15	multidrug efflux RND transporter permease subunit OqxB15	mdsB (AE006468.2:393894-397062)	9	0.0047831	0.00821334		0.00573504		0.00611066	0.00463774	0.00166721		0.0053541	0.00354944	0.00368157	0.00409877
bepF	Efflux pump periplasmic linker BepF	mdsA (AE006468.2:397058-398285)	2	0.00119041		0.00163933							0.000741488
group_2238	Beta-lactamase TEM	LAP-2 (EU159120.1:1-859);blaLAP-2_1 (EU159120);blaLAP-2 (WP_012477595.1)	1	0.000244244											0.000244244
hmrR	HTH-type transcriptional regulator HmrR	golS (AE006468.2:400861-401326)	3	0.000290544		0.000252205									5.69903e-05	0.000562439
group_1078 (Putative fosA)	Glutathione transferase FosA	FosA7 (LAPJ01000014.1:36823-37246);fosA7_1 (LAPJ01000014);fosA7.4 (WP_023216493.1)	2	0.000224335		0.000288234	0.000160437
fosA	Glutathione transferase FosA	FosA3 (JF411006:952-1369);fosA3_1 (AB522970);fosA3 (WP_014839980.1)	8	0.00130614			0.000167142	0.00261938	0.000581967	0.00204452		0.0011429		0.000363031	0.00278026	0.000749918
bcr_2	Bicyclomycin resistance protein	floR (AF231986:3308-4523);floR_2 (AF118107);floR (WP_000214123.1)	7	0.00241603			0.00453163	0.00277012	0.000609382	0.00348639		0.00456131	0.000527497	0.000425902
group_75 (Putative dhfrVII)	hypothetical protein	dfrA17 (DQ838665:1-475);dfrA17_1 (FJ460238);dfrA17 (WP_001389366.1)	8	0.000655056		3.15256e-05	0.00104837	0.00142656	0.000678962	6.59707e-05		0.00011769			0.00179103	8.03484e-05
dhfrI	Dihydrofolate reductase type 1	dfrA14 (KF921535.1:618-1092);dfrA14_1 (KF921535);dfrA14 (WP_004201280.1)	10	0.00125014			0.000940171	0.000514929	0.000491439	0.000858293	7.64777e-05	0.000978561	0.000131874	0.00265479	0.00565103	0.000203884
ble_1	Bleomycin resistance protein	determinant_of_bleomycin_resistance (KC503911.1:9884-10250);ble (WP_004201167.1)	1	0.000407881							0.000407881
group_2636 (Putative bla)	Beta-lactamase Toho-1	CTX-M-65 (EF418608:10-886);blaCTX-M-65_1 (EF418608);blaCTX-M-65 (WP_013188475.1)	3	0.000221978		4.32351e-05					3.05911e-05				0.000592107
bla_1	Beta-lactamase CTX-M-1	CTX-M-55 (DQ885477:1-877);blaCTX-M-55_1 (DQ810789);blaCTX-M-55 (WP_015387340.1)	10	0.00154886			0.00154746	0.000672515	0.000792122	0.00377254	0.000803015	0.00135457	0.00134512	0.00238505	0.0021487	0.000667509
cat	Chloramphenicol acetyltransferase	catB3 (JX101693.1:58201-58834);catB3_2 (U13880);catB3 (WP_000186237.1)	9	0.000232225			6.71551e-05	0.00058845	2.07845e-05	0.000183947	0.000107069	5.04386e-05	2.63749e-05		0.000307747	0.000738058
ble_2	Bleomycin resistance protein	bleO (WP_001242578.1)	1	0.00127434							0.00127434
group_1050	hypothetical protein	arr-3 (EU675686:1957-2410);ARR-3_1 (JF806499);arr-3 (WP_001749986.1)	12	0.0024452	0.00241015	0.000126102	0.00412972	0.00266605	0.00137203	0.00148623	0.00422326	0.00530891	0.00273554	0.000752426	0.0011968	0.00293523
group_2021	hypothetical protein	APH(6)-Id (AF024602:3156-3993);aph(6)-Id_1 (M28829);aph(6)-Id (WP_000480968.1)	2	0.00141402						0.001939					0.000889048
hph	Hygromycin-B 4-O-kinase	APH(4)-Ia (V01499:231-1257);aph(4)-Ia_1 (V01499);aph(4)-Ia (WP_000742814.1)	3	0.000202068						0.000119909				0.000144353	0.000341942
neo_2	Aminoglycoside 3'-phosphotransferase	APH(3')-IIa (V00618.1:151-946);aph(3')-IIa_2 (V00618);aph(3')-IIa (WP_000572405.1)	2	0.000381688		3.00244e-05										0.000733352
neo	Aminoglycoside 3'-phosphotransferase	APH(3')-Ia (BX664015.1:103018-103834);aph(3')-Ia_3 (EF015636);aph(3')-Ia (WP_000018321.1)	2	0.00276284											0.00198181	0.00354387
group_3891	Streptomycin 3''-adenylyltransferase	aadA7 (AB114632:656-1454);aadA7_1 (AF224733);aadA7 (WP_001436322.1)	6	0.000873446			0.00125356	0.000252193	0.000581967	0.00205923				0.000599812	0.000493916
group_2640	Streptomycin 3''-adenylyltransferase	aadA5 (AF137361:64-853);aadA5_1 (AF137361);aadA5 (WP_000503573.1)	8	0.000888215	0.000816135	0.00116735	0.000495104		7.05744e-05	6.13932e-05			0.000421998		0.00405308	2.00871e-05
group_2169	Streptomycin 3''-adenylyltransferase	aadA16 (EU675686:3197-4043);aadA16_1 (EU675686);aadA16 (WP_001749984.1)	1	0.000312208											0.000312208
group_2618 (Putative aacC4)	SPbeta prophage-derived aminoglycoside N(3')-acetyltransferase-like protein YokD	AAC(3)-IV (DQ241380.1:1-778);aac(3)-IV_1 (DQ241380);aac(3)-IVa (WP_001199192.1)	5	0.00296073		0.00764982		9.34048e-05	9.69945e-05						0.00626038	0.000703048
yokD	SPbeta prophage-derived aminoglycoside N(3')-acetyltransferase-like protein YokD	AAC(3)-IId (EU022314.1:1-862);aac(3)-IId_1 (EU022314);aac(3)-IId (WP_000557454.1)	3	0.00155593				0.00241996			5.48426e-05	0.00219298
aacC1	Gentamicin 3-N-acetyltransferase	AAC(3)-Id (AY458224:707-1184);aac(3)-Id_1 (AB114632);aac(3)-Id (WP_038404949.1)	5	0.000561669			0.00026862	0.0013114	0.000581967			0.000504386		0.000141967
group_215	hypothetical protein		12	0.00102568	8.92647e-05	0.00167716	0.00104534	0.000905823	0.000125311	6.24227e-05	0.0034262	0.000981142	3.95623e-05	7.09836e-05	0.0010728	0.00281219
group_2785	hypothetical protein		12	0.00199601	0.00152066	0.00189153	0.00267521	0.00401156	0.000955837	0.00300826	0.000258077	0.0057341	0.00120258	0.000354918	0.000398932	0.00194041
group_910	hypothetical protein		12	0.00162569	0.00374912	0.00139077	0.000479718	0.00199933	0.000473888	0.0030909	0.00129456	0.00191837	0.000435185	0.00216804	0.00124308	0.00126528
group_1431	hypothetical protein		12	0.000712183	0.00093728	0.000504409	0.000502316	0.000285819	0.00145853	0.000379831	0.00110893	0.000318791	7.15889e-05	0.00134869	0.000455922	0.00117409
group_236	hypothetical protein		12	0.00118755	0.00244605	0.000907937	0.000873575	0.000229776	0.00044458	0.000770399	0.000707418	0.000195362	0.000166413	0.00121524	0.00515901	0.00113485
group_433	hypothetical protein		12	0.000412899	0.000592123	0.000315256	5.22317e-05	0.000336257	0.000840789	0.000143251	0.000152955	0.000228672	0.000150713	0.000383312	0.0011968	0.000562439
oadG_3	Oxaloacetate decarboxylase gamma chain		12	0.00181471	0.00210339	0.000591207	0.00235938	0.00222803	0.00179301	0.00225331	0.0025986	0.00247433	0.0015693	0.00160423	0.00163969	0.000561992
group_947	hypothetical protein		12	0.000569621	0.00127011	0.000126102	9.24274e-05	0.000605263	0.000252186	0.000910975	0.000952693	8.40643e-05	0.000217279	0.000425902	0.00142421	0.000474238
group_1869	hypothetical protein		12	0.00142266	0.00116102	0.000168136	6.19893e-05	0.000510391	0.000887191	0.00104034	0.0011854	0.000814223	0.000105499	0.000357482	0.0103748	0.000405452
group_1215	hypothetical protein		12	0.00125098	0.000800832	0.00141158	0.00166382	0.00215947	0.000465574	0.00226046	0.000296479	0.00226777	0.00015431	0.00182762	0.00136639	0.000337463
group_945	hypothetical protein		12	0.000436783	0.000401691	0.000792643	0.000187407	0.000175334	0.000742701	8.95317e-05	0.000229433	0.000462354	0.000158249	0.000858298	0.00082738	0.000316372
umuD_3	Protein UmuD		12	0.000786617	0.0004116	6.30511e-05	0.000626781	8.32637e-05	0.00053347	0.000302702	0.000458866	3.20245e-05	0.000284397	0.000857781	0.00550425	0.000281219
group_719 (Putative pyrL)	hypothetical protein		12	0.000526792	0.000289434	0.000504409	0.000339768	0.000108083	0.000775956	0.000179063	0.00106327	0.000672515	0.00108137	0.000965377	7.97864e-05	0.000262471
group_1780	hypothetical protein		12	0.00074525	0.000357059	0.000766648	0.000790191	0.0010412	0.00116393	0.00029371	0.00168615	3.8393e-05	0.000686423	0.000638853	0.00123587	0.000244565
group_1860	hypothetical protein		12	0.000859373	0.00197321	0.000536711	0.000283245	0.000955931	3.87978e-05	3.58127e-05	0.000151134	0.00121129	0.000145062	0.000638853	0.00413724	0.000205186
dsbC_2	Thiol:disulfide interchange protein DsbC		12	0.000816816	0.00184816	0.000876573	0.00196404	0.000218567	5.81967e-05	0.000132166	0.000235261	0.000504386	0.00135132	0.00134719	0.00107712	0.000188819
group_507	hypothetical protein		11	0.00156782		0.000963782	0.00115805	5.81984e-05	0.000111697	0.000326264	0.00500464	0.00241773	0.000395623	0.000670934	0.00122476	0.00491431
group_42	hypothetical protein		11	0.00186537	0.00196382		0.00251537	0.00114092	0.00135654	0.002622	0.00189665	0.000643045	0.00201768	0.00201369	0.000516712	0.00383263
group_1959	hypothetical protein		11	0.000512936		0.000168136	0.000376068	0.000130682	0.000116393	0.000115112	0.00086529	0.000496744	0.000237374	0.000577334	0.000547107	0.00201206
fucP_1	L-fucose-proton symporter		11	0.000921996	0.00504873	0.00044709	0.000626781	0.000386696	0.000855834	0.000107438	0.000517499	9.6507e-05	0.000131874		0.000105839	0.00181767
group_468	hypothetical protein		11	0.00154776	0.000535588		0.000718559	0.000524256	0.00244426	0.00334042	0.000549	0.00230336	0.000764871	0.00184557	0.0026215	0.00137797
rpmJ	50S ribosomal protein L36		11	0.00164481	0.000714118		0.00139807	0.00257237	0.0028655	0.00170251	0.00279754	0.00275765	0.00118687	0.000425902	0.000364738	0.00130767
tap_2	Multidrug efflux pump Tap		11	0.00077621	0.000111931		0.00176445	0.00161115	0.000734387	0.000393939	0.000337356	0.000504386	4.5214e-05	0.00146815	0.00041033	0.00115702
group_1017	hypothetical protein		11	0.00105861	0.00045319	0.000182391	0.000994157	0.000115943	0.000290984		0.000137487	0.000226974	0.000896745	0.000715814	0.00649213	0.00113894
group_1935 (Putative insK)	IS3 family transposase IS150		11	0.000436908	0.000714118	0.000648526	1.66914e-05	0.000110048	0.000872951	7.35299e-05	0.000192531	0.00026493	0.000786085		9.11844e-05	0.0010354
group_2768	hypothetical protein		11	0.00103212	0.00106631		0.000269306	0.00119091	0.000962712	0.000842877	0.000684657	0.00135421	2.63749e-05	0.00149993	0.0024567	0.000999333
iraM	Anti-adapter protein IraM		11	0.000394526		6.84555e-05	0.000752137	8.40643e-05	0.000311768	0.000573003	7.64777e-05	0.00071593	9.29152e-05	0.000170361	0.000566646	0.000928024
dtpD	Dipeptide permease D		11	0.00113521	0.00745595		0.000475251	0.000722953	0.000253571	0.000137321	0.000464548	0.00100877	0.000421998	0.000433507	0.000199466	0.000913963
group_1939	hypothetical protein		11	0.000529555	0.00063172	0.000286114	0.000157604	0.000864955	0.000199684	0.000479869	0.000327761		0.00103741	0.000378579	0.000689582	0.000771825
group_2806	hypothetical protein		11	0.000337604	0.000584278	0.00051358	0.000626781	0.000504386	0.000251092	2.55805e-05		0.000168129	0.000131874	0.000241006	3.41942e-05	0.000632743
group_1859	hypothetical protein		11	0.000814049	0.000892647		0.000345849	0.000302632	0.000905887	0.000966942	5.24418e-05	0.000547182	0.000999399	0.000643585	0.00273553	0.000562439
group_1185	hypothetical protein		11	0.000311777	0.00048203	8.10658e-05	0.000652095	0.000360276	3.87978e-05	9.64187e-05		0.000927109	9.51379e-05	6.25332e-05	7.16449e-05	0.000562439
group_1944	hypothetical protein		11	0.000497281	0.000535588	0.000971807	7.05128e-05	0.00103525	0.000344869	8.05785e-05	0.000686636	2.80214e-05	0.000527497		0.000626893	0.000562439
group_1947	hypothetical protein		11	0.00071387	0.00107118	0.00154565	0.00153925		0.000193989	2.12515e-05	3.82388e-05	4.28944e-05	0.000850482	0.000547219	0.00150024	0.000502177
repE	Replication initiation protein		11	0.0014718	0.00228369	0.000252205	0.0021632	0.00193348	0.00263825		0.000764777	0.000826669	0.00222726	0.00199356	0.000671449	0.00043522
group_946	hypothetical protein		11	0.00026596	5.95098e-05	0.000378307		4.20322e-05	8.59094e-05	0.000250689	6.88299e-05	0.000134503	0.000131874	0.00077183	0.000580247	0.000421829
group_1781	hypothetical protein		11	0.000808742		0.000528975	0.00185429	0.000982352	0.000193989	0.000850551	0.000359081	0.00131174	0.000798781	0.00101405	0.000593947	0.000408407
group_1966	hypothetical protein		11	0.000312545	0.000571294		0.000940171	0.000138706	5.98149e-05	0.000188656	7.1015e-05	0.000188508	0.000719314	6.89022e-05	0.000207237	0.000284378
group_1943	hypothetical protein		11	0.000513061	7.0627e-05	0.000297041	0.000240277		0.000311171	0.000126894	0.00134601	0.000297282	0.00146505	0.000752182	0.000455922	0.000281219
group_1192	hypothetical protein		11	0.000106288		9.45767e-05	0.000344729	8.40643e-05	5.15603e-05	5.3719e-05	2.18508e-05	0.000172548	4.86203e-05	2.70414e-05	3.94548e-05	0.000231002
group_1960	hypothetical protein		11	0.000355807	0.000348944	0.000225183	0.000280503	0.000411915	8.72951e-05	0.000132428	7.64777e-05	0.000672515	0.000237374	0.00122492		0.000216323
group_2044	hypothetical protein		11	0.000302575	0.000402967	0.000126102	0.000658832		0.000214774	5.75561e-05	0.000810663	0.000510852	0.000150118	5.34465e-05	0.000136777	0.000206239
group_1951	hypothetical protein		11	0.000551373	0.00113069	0.000315256	0.000204254	0.000647386	0.000957183	0.000104647	0.000291509		0.00113412	0.000196934	0.00088857	0.000194554
gltD	Glutamate synthase [NADPH] small chain		11	0.00116449	0.00124971		0.000635735	0.000929209	0.000636931	0.00163591	0.00134601	0.00187546	0.00117368	0.000425902	0.00273553	0.000165332
group_1937	hypothetical protein		11	0.000325216	0.000267794	0.000358485	0.00120945	0.000676525	0.000207248	8.95317e-05	0.00020394	0.000128098	0.000133642	0.000141967		0.000160697
group_1954	hypothetical protein		11	0.000497651	0.000267794	0.00028373	0.000982526	8.40643e-05	0.000268906		0.000221215	0.00026493	0.00227609	0.000567869	0.000102582	0.000154459
group_1863	hypothetical protein		11	0.000851136	0.000464177	0.000252205	0.00083641	3.86133e-05	0.000872951	0.000782123	0.00175625		0.000111151	0.000958279	0.00313853	0.000151811
bglA	6-phospho-beta-glucosidase BglA		11	0.000414386	0.00142824		0.000575424	0.000580044	0.000775956	6.12486e-05	0.000279143	4.20322e-05	0.000163381	7.6258e-05	0.000435914	0.00014061
hutU	Urocanate hydratase		11	0.000645372	0.000408067		0.000637973	0.00207108	0.000737851	0.000301152	0.000630361	0.000545654	0.000395623	0.000712968	0.000555036	0.000103327
mbeC	Mobilization protein MbeC		11	0.00108602	0.000131772		0.00126848	0.00171323	0.000252186	0.00217472	0.00168251	0.000713346	0.000184624	0.00203904	0.00171601	7.03048e-05
group_537 (Putative yubJ)	hypothetical protein		11	0.000209024	0.000803383	0.000100882	0.000511871	8.40643e-05	9.69945e-05	2.55805e-05	6.48901e-05		2.63749e-05	6.87002e-05	0.000489741	2.67828e-05
rmf	Ribosome modulation factor		11	0.000211487		5.40438e-05	0.000274217	0.000898287	0.000126869	4.40771e-05	0.000154026	0.000260599	2.13028e-05	8.50421e-05	0.000392623	1.52698e-05
group_1865	hypothetical protein		11	0.00108509	0.00208857	0.000882716	7.83476e-05	0.000225773	0.000751939	0.000225108	0.000713427	0.000730159	0.00028646	0.00082212	0.00513137
group_2809	hypothetical protein		11	0.000465168	0.00176744	0.00228046	0.000505342	7.06646e-05	3.49197e-05	6.63073e-05	2.18508e-05	9.52729e-05	5.93434e-05	0.000141967	7.32732e-05
group_5	hypothetical protein		11	0.00101795	0.00031689	0.00756173	0.000172861	3.05688e-05	0.00106494	0.000716253	7.64777e-05	3.69943e-05	0.000197811	0.000273935	0.000749015
group_216	hypothetical protein		10	0.00211161	0.00129646	0.0035205	0.000501425	3.56037e-05		0.00101043	0.00726975	0.000409513		0.000709836	0.00114795	0.00521464
group_1567	hypothetical protein		10	0.00305102			0.0023896	0.00296777	0.00569496	0.00344778	0.00246003	0.00379898	0.00234736	0.00276836	0.000150617	0.00448472
gatZ	D-tagatose-1,6-bisphosphate aldolase subunit GatZ		10	0.00384793	3.68394e-05		0.000781441		0.00135792	0.00237131	0.000722896	0.000162524	0.014745	0.0137697	0.00202885	0.00250285
hscA	Chaperone protein HscA		10	0.00152977	0.00246371	0.00126102	0.00321731	0.00167168	0.000969945	0.00179063		0.000895038		0.000468492	0.000455922	0.00210398
proY	Proline-specific permease ProY		10	0.00425654		0.00260491	0.00120133	0.000538012	0.01226	0.00154044	0.00845371	0.000168129		0.0137697	0.000341942	0.00168732
group_243	hypothetical protein		10	0.00277317	0.000738532		0.00377635		0.00467375	0.00374242	0.00282093	0.00210161	0.00201768	0.0042864	0.00191487	0.00165919
group_1016	hypothetical protein		10	0.000846622			0.000626781	0.000879187	0.000997658	0.000358127	0.000546269	0.000765762	0.000798488	0.00180704	0.000715635	0.000971275
group_1760	hypothetical protein		10	0.000454013		0.000882716		0.000140189	0.000300683	0.000623087	0.000816882	0.000102078	0.000414462	0.000141967	0.00018454	0.000933521
group_1868	hypothetical protein		10	0.00160254	0.000371936	0.000252205	0.0015444	0.000546418			0.00070578	0.000790205	9.78353e-05	0.00057801	0.010266	0.000872673
group_1940	hypothetical protein		10	0.000595357		0.000432951	0.000461878		0.000124707	0.000204644	0.00215894	8.40643e-05	0.000809887	0.000141967	0.000781428	0.000753099
group_1218 (Putative gmd)	hypothetical protein		10	0.000532803	0.000803383		0.000470085	0.000636487		0.000161846	0.000189429	0.000168129	0.000659371	0.000547588	0.000966402	0.000725311
COQ3	Ubiquinone biosynthesis O-methyltransferase, mitochondrial		10	0.00338708	0.00402153	0.0119747	0.00533645	0.00227551	0.000633698	0.00193153		0.00272873		0.00170361	0.00259007	0.000674926
pndA	Protein PndA		10	0.000493546	0.000743873	0.00170498	0.00145991		0.000103923	3.41073e-05	3.82388e-05	0.000109284	5.14938e-05	7.08955e-05		0.000618761
group_2823	hypothetical protein		10	0.000263851		8.10658e-05	0.000937932	5.15019e-05	5.77348e-05	0.000322314		0.000195679	6.9077e-05	7.87779e-05	0.000253866	0.00059056
rhaS_3	HTH-type transcriptional activator RhaS		10	0.000673489	0.000357059		0.000962556	0.00168129	0.00141612	0.000931129	0.000183546	0.000201088	0.000131874		0.0002877	0.000582526
group_2800	hypothetical protein		10	0.000215002		8.10658e-05	0.000470085	5.16395e-05	0.000416249	0.000138002	5.24418e-05	0.000199708		0.000147038	1.62829e-05	0.000577504
group_1961	hypothetical protein		10	0.000586406	0.000535588		0.000705128	9.5704e-05	0.000446065	0.000360358	0.00183625	0.000125661		0.000313151	0.000911844	0.000534317
group_7880	hypothetical protein		10	0.00295379	0.0164267	0.00701294	0.000752137	0.000168129	3.19372e-05		0.00212199	0.00170294	0.000674357	0.000113574		0.000533208
group_1958	hypothetical protein		10	0.0003231	0.000142824	0.000353086	0.00115693	0.000148053	0.000160958		0.000344149	2.44551e-05	6.85061e-05	0.000331872		0.000500169
artQ	Arginine ABC transporter permease protein ArtQ		10	0.000386135			0.000501425	0.000554825	0.000357494	0.000129294	0.000229433	0.000228175	0.000131874	0.00120672	6.51317e-05	0.000456981
group_2777	hypothetical protein		10	0.000940966	0.00198519	0.000675548	0.000646927	0.000756579	0.00268843	0.000859504		0.000784258		0.000454295	0.000117237	0.000441685
higB-1	Toxin HigB-1		10	0.000853281	0.00133897	0.0014826	0.00109381	0.000851085		0.000481224	0.00105494	3.36257e-05		0.000567869	0.00120685	0.000421829
lipB	Octanoyltransferase		10	0.00143626	0.000803383	0.00937651	0.000626781	0.000252193		0.000809549	2.2117e-05	0.000742858		0.000425902	0.00088145	0.000421829
phoR	Phosphate regulon sensor protein PhoR		10	0.000957659			0.000156695	0.000790205	0.000581967	0.00109809	0.000611821	0.000756579	0.00092312	2.83935e-05	0.00420789	0.000421829
group_229	hypothetical protein		10	0.0009284	0.00287432	0.00279971	0.000752137	0.000339554	3.87978e-05	5.01889e-05		0.000694932		0.000567869	0.000755871	0.000410616
group_3164	hypothetical protein		10	0.000465787	8.92647e-05		0.000792565	0.000164325	0.000206922	0.000246369	0.000458866		0.000508658	0.00120055	0.000581301	0.000409046
group_1870	hypothetical protein		10	0.00146943	0.00176241	0.000378307	0.00245261	4.20322e-05	5.65801e-05		0.000511126	6.16472e-05		0.0005456	0.00849381	0.000390198
group_1965	hypothetical protein		10	0.000605114	0.00124971		0.000958452		0.000823176	0.000175188	0.00109618	0.000772227	7.91246e-05	0.000440983	9.11844e-05	0.000364915
group_861	hypothetical protein		10	0.00136706	0.00196382	0.00135978	0.00109948	0.000860111	6.11359e-05	0.00224426			0.000395623	0.00178879	0.00353565	0.000361995
group_2802	hypothetical protein		10	0.00024608	0.000535588	0.00118241	4.12356e-05	4.87329e-05		3.05854e-05	2.91343e-05	3.36257e-05		0.000192202	2.27961e-05	0.000344483
group_50	Aminoglycoside N(6')-acetyltransferase type 1		10	0.00147496	0.0014411	0.00883378	0.000626781	2.935e-05	0.00093334	3.82427e-05		0.000874269		0.00157751	0.000113981	0.000281219
group_1971	hypothetical protein		10	0.000591881	0.00107118	0.000729592	0.0014207	0.000103026	0.000132729	0.000132501		9.56116e-05		0.000684992	0.00126726	0.000281219
group_2030	hypothetical protein		10	0.000681563		0.000648526	0.000371531		0.000428162	0.00140079	0.000688299	0.00113109	0.000842211	0.00058659	0.00046732	0.000251112
group_1952	hypothetical protein		10	0.000597244	0.000615927	0.000252205		0.000134503		0.00053719	0.001464	2.52193e-05	0.00113542	0.000286571	0.00127308	0.000248325
group_1241	hypothetical protein		10	0.000648623	0.00221845	6.30511e-05	0.00101448	0.000176863	0.00103461	0.000546949		0.000200919	0.000421998	0.000567869		0.000241045
group_1963	hypothetical protein		10	0.000652055	0.00193407	0.000806454			0.000994669	0.000179063	0.000917732	0.000292224	0.000258015	0.000826061	7.5987e-05	0.000236279
group_1038	IS3 family transposase ISEc36		10	0.000609924	0.000571294		0.000352564	0.000269006	0.00163518	0.000546957	0.00035193	0.00078824	0.00092312		0.000449014	0.000211931
group_1864	hypothetical protein		10	0.00104531	0.000773628		0.000752137	0.00126096	0.00135792	0.000363475	0.00135875		0.000395623	0.000113574	0.00386612	0.000210914
group_1024	hypothetical protein		10	0.000609952	0.00315402		0.000156695	9.60735e-05	0.000480382	0.00040673	0.000823178	0.000605263	5.99429e-05	0.000113574		0.000203661
group_2843	hypothetical protein		10	0.00131197	0.000556188		0.00191664	0.000437443	0.00123002	0.000138987		0.00046592	0.000748544	0.00127457	0.00616101	0.00019042
group_1325	hypothetical protein		10	0.000526182		0.00218225	0.00065812	0.000268901	8.86807e-05		6.99224e-05	0.000233421	0.000395623	0.000129799	0.00105432	0.000180784
umuC_3	Protein UmuC		10	0.00138166	0.000535588		0.000734975	0.000116549	9.69945e-05		0.000283075	0.000444522	5.93434e-05	0.000418386	0.0109578	0.000169401
ais_2	Lipopolysaccharide core heptose(II)-phosphate phosphatase		10	0.000387266	0.000952157	0.00063005	0.00164002	2.40184e-05		2.15415e-05	0.000112531	0.000168129	7.25309e-05		8.54854e-05	0.000166199
group_1956	hypothetical protein		10	0.000432663	0.000692439	0.000358485	0.000828641			6.96039e-05	7.64777e-05	0.000336257	0.000605013	8.29679e-05	0.00116944	0.000107301
group_115 (Putative tnpA)	Tn3 family transposase Tn2		10	0.00113515			0.00162101	4.98843e-05	0.000775956	0.000716253	0.00132918	0.000108545	0.00355461	0.0014885	0.00161512	9.24006e-05
xerC_3	Tyrosine recombinase XerC		10	0.000329145	5.35588e-05		0.000156695	0.000218567	0.000407071	0.000103056	0.000163152	0.00101939	0.000612274		0.000480347	7.73353e-05
group_1188 (Putative exc)	hypothetical protein		10	0.000240539	0.000584278	0.00056746	0.000498575		0.000154339	4.39519e-05		3.439e-05	1.85252e-05	0.000275822	0.00015306	7.49918e-05
group_4534	hypothetical protein		10	0.000553346	8.92647e-05	0.000929734	9.05117e-05	0.000807018	0.00129326	0.00135577		0.000184942		2.81847e-05	0.000683883	7.08956e-05
group_694	hypothetical protein		10	0.000137381	0.000321353		3.32384e-05	0.000211668	9.69945e-05	2.39407e-05	0.000179302	0.000294788		0.000108331	3.9079e-05	6.51116e-05
group_1321	hypothetical protein		10	0.0003569		0.000378307		0.000168129	0.000131103	0.000372835	3.93314e-05	0.000210161	0.000830808	6.48993e-05	0.00130915	6.42787e-05
psiB	Protein PsiB		10	0.000172325		0.000174417	0.000476217	0.00020036	0.000134683		2.18508e-05	0.000432331	7.69267e-05	4.31417e-05	0.000104587	5.87395e-05
group_536	hypothetical protein		10	0.000186596		0.00017294	5.37241e-05	0.000672515	0.000373702	4.55798e-05	1.63881e-05	0.000386696	3.92483e-05	5.02659e-05		5.49047e-05
group_2793	hypothetical protein		10	0.000367933		0.00222239	0.000145675	0.000162124	4.84973e-05	0.000188925	0.000114716	0.000231686		8.99126e-05	0.000423356	5.20438e-05
group_1205	hypothetical protein		10	0.000229722	0.000767677	0.000504409	0.000279813	3.36257e-05	0.000355916	1.77951e-05		0.000168129		9.92889e-05	3.03948e-05	4.01742e-05
group_1210	hypothetical protein		10	0.000381302	0.00142824	0.0014189	0.0002244	3.36257e-05	6.4663e-05	0.000131552		0.000105681	1.88392e-05		0.000351978	3.51524e-05
recJ	Single-stranded-DNA-specific exonuclease RecJ		10	0.000878102	5.35588e-05		0.00171943	0.00293187	0.000282236	0.00221249	4.57916e-05	0.000922524	5.48272e-05		0.000525939	3.23508e-05
ygiW_3	Protein YgiW		10	0.000323545	0.00142824		2.06631e-05	0.000289049	0.000695522	0.000381038	0.000108489		2.63749e-05	0.000141967	0.000113981	3.01306e-05
group_232	hypothetical protein		10	9.36995e-05			3.35775e-05	9.19763e-05	0.000122107	3.58127e-05	0.000116537	9.89121e-05	3.29686e-05	0.000131151	0.000253866	2.00871e-05
group_1435 (Putative ydhL)	hypothetical protein		10	0.00100144	0.000714118	0.00108873	0.000953602	0.00188724	0.00131574	0.000810727		0.00213049		0.000584962	0.000512912	1.58806e-05
group_1195	hypothetical protein		10	0.000314623	0.000734521	0.00054224	0.000508547	1.68129e-05	6.4663e-05	0.000805785	5.51732e-05	3.36257e-05		4.86745e-05	0.000336184
group_1942	hypothetical protein		10	0.000427105	0.000535588	0.000252205	0.000111518	0.000774488		0.000143251	0.000386758	5.04386e-05	0.000725309	0.000778578	0.000512912
group_2788	hypothetical protein		10	0.00040011		0.00155444	0.000767806	0.000336257	2.57182e-05	2.60724e-05	7.64777e-05	0.00101383	2.51189e-05	2.83935e-05	0.000146991
group_552	hypothetical protein		10	0.000465257		0.00100882	0.00149845	5.1967e-05	0.000931148	1.79063e-05	0.000196657	0.000100342	6.60156e-05	0.00042793	0.00035334
yhdJ_2	DNA adenine methyltransferase YhdJ		10	0.000315824		0.000126102	0.000279813	0.00101601	0.000737158	0.000617769	2.29433e-05	3.36257e-05	2.51189e-05	2.0281e-05	0.000279419
group_3163	hypothetical protein		9	0.00731838			0.0038547		0.00950757	0.0112607	0.00523872	0.00680921	0.00771245	0.00615665	0.00380695	0.0115185
garK_2	Glycerate 2-kinase		9	0.00270175		5.15873e-05	8.95401e-05		0.0133201	0.00110508		0.00108509	0.000197811	0.000681443	0.000383735	0.00740138
group_7223	hypothetical protein		9	0.00466583			0.00552947	0.00270407	0.00241655	0.00053719	0.00506282	0.00331705	0.00442031	0.0137697		0.00423538
group_43	hypothetical protein		9	0.00159258	0.000535588		0.000925553		0.000221118	0.000647651	0.00627901	0.00201754	5.14938e-05		0.000492649	0.00316258
group_770	hypothetical protein		9	0.00322299			0.00299288		0.00190109	0.00325725	0.00453403	0.00206798	0.00277595	0.0051165	0.00322565	0.00313559
coaD	Phosphopantetheine adenylyltransferase		9	0.000707364			0.00065812		0.000861866	0.000590909	0.000198842	0.000307035	0.000883558	0.000610459	0.000315075	0.00194041
group_3515	hypothetical protein		9	0.00094221			0.000884208		0.00103461	0.000769972	0.00120904	0.00132822	0.00102862	0.000268699	0.000524311	0.00143221
rop_1	Regulatory protein rop		9	0.00180906			8.61823e-05	0.000972117	0.00259052	0.00326627	0.000493575	0.00168655		0.0016859	0.00440951	0.00109091
group_3871	hypothetical protein		9	0.000429489	4.46324e-05		0.000197978	1.67084e-05	0.000812907	0.000705595	0.000764777	8.08311e-05		0.000199206		0.00104276
group_2240 (Putative ccmF)	hypothetical protein		9	0.000593888			0.000250712		0.00034918	0.000408861	0.00145308	0.000151316	0.00046156	0.000196388	0.001174	0.000899902
group_1948	hypothetical protein		9	0.000787108				0.000302157	0.000853621	0.00053719	0.00128182	0.000504386	0.00128785	6.89022e-05	0.00135963	0.000888429
group_1962	hypothetical protein		9	0.000544185	0.000678412	0.00116735	1.66914e-05	0.000743332		0.000186815	0.000281297			0.000457444	0.000626893	0.00073943
pxpA	5-oxoprolinase subunit A		9	0.00206702			0.000156695	0.00221732	0.00112514	0.0100662	0.000162012	0.00106826	0.000533703		0.00261501	0.000658857
glnD	Bifunctional uridylyltransferase/uridylyl-removing enzyme		9	0.000920607			0.00154189		0.00118333	0.00139669	0.000337594	0.000455148	0.00191218	0.000610459	0.000201366	0.000646804
Cluster_2420	metN_2 - gmhB (DP)		9	0.000985232			0.00112821	0.000201754	0.00230986	0.00128926	0.000122364	0.000269006	0.00101543		0.00191487	0.000616339
group_1284	hypothetical protein		9	0.000413279	5.95098e-05		0.000816658	5.76441e-05	0.000775956	9.20361e-05		0.000652166		0.00016368	0.000512912	0.000588949
group_1189	hypothetical protein		9	0.000465407		0.00178298	0.000156695		0.0010901	3.58127e-05	6.73732e-05	0.000134503	2.63749e-05	0.000332378		0.000562439
gcvA_2	Glycine cleavage system transcriptional activator		9	0.00107643	0.00214235		7.79475e-05		0.0018623	0.00092755		5.04386e-05	0.000949495	0.000851804	0.00228542	0.000540545
group_7784	ISNCY family transposase ISRor2		9	0.000861114			0.000282051		0.000678962	0.000431031	0.00213373	0.00176535	0.000145062	0.00119252	0.000587	0.000534317
group_1998	hypothetical protein		9	0.000964483			0.0011867	0.00115092	0.000223135	0.000924609	0.000958996	0.00120173	0.00131874		0.0012004	0.000515111
group_1945	hypothetical protein		9	0.000487823		0.000593743	0.000117521		0.00010952	0.000355569		0.000164091	0.000586841	0.000322468	0.00164852	0.000492134
group_2033 (Putative tnpA)	hypothetical protein		9	0.000207053	0.000892647		7.83476e-05	5.04386e-05	5.81967e-05		6.66559e-05		0.000131874	4.32093e-05	0.000113981	0.000428126
group_1046	hypothetical protein		9	0.00145218			3.88007e-05	0.00309437	0.00270776	0.00169774	0.000471135	0.00403509		0.000105176	0.000497715	0.000421829
group_1025	hypothetical protein		9	0.000723215	0.00070809	0.000756614		5.04386e-05	0.000775956		0.000879221	0.000694992		0.00111655	0.00119248	0.000334596
group_1165 (Putative ral)	hypothetical protein		9	0.000660644		0.000441358	1.67888e-05	0.000642492	0.000581967		0.00174873	0.000110048		0.000454295	0.00165709	0.000293019
group_1953	hypothetical protein		9	0.000696758	0.000535588		0.000174027	0.000145639			0.000639816	0.000760582	0.00227999	0.000103041	0.00134063	0.00029151
group_1957	hypothetical protein		9	0.000637914	0.000714118	0.000955593	0.000262081	0.000951437	0.000344869	0.000345104			0.00020038	0.00170361		0.000264034
group_3779	hypothetical protein		9	0.000352661	0.00077469		0.000795782			2.50071e-05	2.18508e-05	5.60429e-05	0.000989057	0.000113574	0.00015827	0.000239676
group_2799	hypothetical protein		9	0.000138342		0.000189153		8.32361e-05	4.17699e-05	0.000480383		5.04386e-05	2.51189e-05	0.000119658	1.62829e-05	0.000239036
group_1969	hypothetical protein		9	0.000827239	0.00208879			0.00101012	0.000808134	0.000134986	0.0015077		0.000433847	0.000603734	0.000624206	0.000233629
group_1949	hypothetical protein		9	0.000581204	0.000535588		3.1339e-05		0.000251785		6.95251e-05	0.000672515	0.000527497	0.00170361	0.00120932	0.000229662
group_3165	hypothetical protein		9	0.000209771	0.000283097	0.000329344	0.000385684	0.000324651	2.35138e-05	0.000112178		6.16472e-05			0.000170971	0.000196853
lpp1_2	Major outer membrane lipoprotein Lpp 1		9	0.000894969			0.000822141		0.00174429	0.000805785	0.00189665	0.000874269	0.000567059	0.00103636	0.000125379	0.000182793
group_2019	hypothetical protein		9	0.00123602			0.000626781	0.000638889	0.0023705	0.000971155	0.00262209	0.00244309	0.00116049		0.000113981	0.000177168
pncC_4	Nicotinamide-nucleotide amidohydrolase PncC		9	0.000228389			0.000125356	0.000516395	3.87978e-05	0.000557998		0.00030023	8.19219e-05	0.000160896	0.000127796	0.000146112
group_3903 (Putative rsxC)	hypothetical protein		9	0.000566506	5.35588e-05	0.000893525	0.00031339	0.00124836	0.00109281	9.37951e-05		0.000319444		0.000943068		0.00014061
hyaB_2	Hydrogenase-1 large chain		9	0.000682281			4.70085e-05	0.000118552	4.84973e-05	0.000358127	0.00156084	0.000612505	0.00118687		0.00208961	0.000118514
group_3763	hypothetical protein		9	0.000354656	0.000803383			5.29449e-05		0.000491145	3.05911e-05	0.000442176	0.000479353	0.000141967	0.000649911	0.000100435
flhB	Flagellar biosynthetic protein FlhB		9	0.00018651			7.83476e-05	0.000168129	0.000775956	8.56541e-05	0.000156755	5.04386e-05	4.49571e-05		0.000227961	9.03919e-05
group_736	Inhibitor of hydrogen peroxide resistance		9	0.000732305	0.000714118			0.000131375	0.000112555	0.000514232	0.00212199	0.000735024	0.00118687		0.000991631	8.29528e-05
group_4900 (Putative prgJ)	hypothetical protein		9	0.000508597			0.000548433	0.000242586	0.000900664	0.00130716	7.64777e-05	0.0011769	0.000158249		9.11844e-05	7.57129e-05
Cluster_2405	tRNA-Leu(cag) - rsmC (CO_R)		9	0.000549706			0.000603989	0.000276211	0.000213388	6.33117e-05	0.000120179	0.000532731		0.00117833	0.00188508	7.41396e-05
merP	Mercuric transport protein periplasmic component		9	0.000459588			0.000813322	0.00100877	0.00135792	3.41073e-05	4.58866e-05	4.20322e-05	0.000421998		0.000341942	7.03048e-05
fucK	L-fuculokinase		9	0.000252111			0.000250712	0.000168129		0.000235409	4.58866e-05	0.000547947	4.35284e-05	0.000212951	0.00070217	6.227e-05
noc	Nucleoid occlusion protein		9	0.000249013	0.000267794	0.000648526	2.2385e-05	0.000184942		0.000321982	3.82388e-05	0.000672515			2.27961e-05	6.19352e-05
group_1970	hypothetical protein		9	0.000212599	0.000338421		0.00077113	8.40643e-05		0.000118982	0.000229433	0.000186239	6.12274e-05		7.32732e-05	5.06195e-05
group_2015	hypothetical protein		9	0.00164497			0.00153561	0.00287398	0.00207583	0.00396625		0.00307936	0.000559606	0.000198416	0.000465437	5.02177e-05
group_3900	hypothetical protein		9	0.00187575	0.000981912	0.00277551	0.00109687	0.00283417	0.00150757	0.00114469		0.00529605			0.0011968	4.8209e-05
motA	Motility protein A		9	0.000924168			0.00126564	0.00136184	0.00135746	0.00204299	8.37612e-05	0.000863757	0.000240524		0.00105935	4.21829e-05
group_1208	hypothetical protein		9	0.000179917			0.000626781	7.22357e-05	0.000102608	2.15415e-05	4.2446e-05	0.000630482		6.08431e-05	3.41942e-05	2.81219e-05
group_1327	hypothetical protein		9	0.000371726		0.000902532	3.1339e-05		8.72951e-05	0.00062286		3.36257e-05	0.00146715	9.26687e-05	7.99344e-05	2.81219e-05
group_1214	hypothetical protein		9	0.000508897	0.00202929	0.00145018	0.000119387	9.69469e-05				0.000765586	1.88392e-05	5.67869e-05	1.62829e-05	2.67828e-05
group_1322	hypothetical protein		9	0.000609138	0.000979362	0.000687257	0.00136668			0.000567034	7.64777e-05	0.000302632	0.00113407		0.000341942	2.67828e-05
group_2804	hypothetical protein		9	0.000134633	0.000571294		0.00025177	6.74623e-05		0.000103368	3.82388e-05	9.52729e-05		4.25902e-05	1.49211e-05	2.67828e-05
group_2786	hypothetical protein		9	0.000380747	0.000571294	0.00247192	5.37241e-05		0.000145492	5.19024e-05		1.83413e-05		7.09836e-05	1.62829e-05	2.67828e-05
klcA	Antirestriction protein KlcA		9	0.000216288			0.0006376	0.000509442	0.00010144	0.000370917	3.82388e-05	8.84441e-05	9.2312e-05		8.14147e-05	2.67828e-05
group_1310 (Putative merR)	ISL3 family transposase ISStma11		9	0.000785412		3.87314e-05		0.000672515	0.000468345	0.00201591		0.000210161	0.000395623	0.001227	0.00202034	2.00871e-05
group_1320	hypothetical protein		9	0.000606168			0.00162475	0.000378289	0.000581967		2.91343e-05	0.000130201	2.63749e-05	0.000425902	0.0022388	2.00871e-05
group_2795	hypothetical protein		9	0.000101543			0.00018747	0.000351869	6.92818e-05	8.28054e-05		3.36257e-05	2.63749e-05	2.83935e-05	0.000113981	2.00871e-05
group_2829	hypothetical protein		9	0.00070033		0.00437505	0.000507021	5.04386e-05		0.000608815		0.000560491	2.51189e-05	0.000113574	4.54189e-05	1.70436e-05
group_3058	hypothetical protein		9	0.000357185	0.00125067	2.06004e-05	7.83476e-05	5.04386e-05	6.65105e-05	6.13932e-05		0.00100877		0.000335989	0.000341942
group_533	hypothetical protein		9	0.000417364	0.00111987	0.00100882	0.000725275	1.55593e-05	0.000100058	0.000571297		6.84524e-05	3.29686e-05		0.000113981
pncC_1	Nicotinamide-nucleotide amidohydrolase PncC		9	0.00129863	0.000999765	0.00108763	0.000940171	0.00120153	0.000648478	0.00157459		0.00111557		0.000205853	0.00391412
group_1938	hypothetical protein		9	0.000702925	0.000929629	0.000707374	0.00015483	0.000953919	0.000775956	0.000378538	0.00125547			9.12647e-05	0.00107935
group_2811	hypothetical protein		9	0.000470677	0.000714118	0.0010572		0.000504386	0.000124707	0.000156624		0.000879497	1.88392e-05	0.000452625	0.000328095
group_1950	hypothetical protein		9	0.000716013	0.000643981	0.000100882	0.000842742	2.79487e-05	0.00018336		0.000655523		0.00248438	0.000772566	0.000732732
group_1345 (Putative rsxC)	hypothetical protein		9	0.000710101	0.000624853	0.00122499	0.000156695	0.00102799	0.000581967	0.00112885		0.000538012		0.000765609	0.000341942
group_1244	hypothetical protein		9	0.000300793	0.000291598	0.000378307	0.000470085	0.000504386	0.00021131	0.000143251	3.28437e-05	0.000504386			0.000170971
group_2814 (Putative impC)	hypothetical protein		9	0.000197403	3.57059e-05	0.0013619	2.2385e-05	3.15549e-05	4.5726e-05	3.06966e-05		7.03083e-05	2.63749e-05		0.000151974
group_1334	hypothetical protein		9	8.65388e-05	1.91282e-05	0.000226984	5.82011e-05		0.000120977		2.91343e-05	6.00459e-05	0.000131874	4.29481e-05	8.95561e-05
group_1323	hypothetical protein		9	0.000248808		0.00105635	0.000273349	0.000386696	4.84973e-05	3.41073e-05		5.60429e-05	0.000141465	0.000125529	0.000117237
group_1955	hypothetical protein		9	0.000429136			0.000156695	0.00069213	0.000146768	0.000124566	0.00112377	0.000695132	0.000395623	6.89022e-05	0.000458636
group_3778	hypothetical protein		9	0.000713492		0.00134584	0.00152916	0.000538012		0.000361149	3.05911e-05	0.00028298	0.000949495	0.000254621	0.00112958
group_463	hypothetical protein		9	0.00181143		0.000252205	0.00289098	0.00339696	0.00162453	0.00302028		0.00382748	0.000527497	0.000365059	0.000397896
yggR_2	putative protein YggR		9	0.000203961			0.000156695	0.00030115	2.77127e-05	3.93009e-05	5.09851e-05	0.000594055	2.98478e-05	0.000326525	0.000309376
group_230	hypothetical protein		8	0.00149802			0.00031339	7.56579e-05	3.0484e-05	0.00177656	0.00208019	0.000943851			0.00126178	0.0055022
group_125	hypothetical protein		8	0.00380371			0.00360399		0.00591667	0.00587328	0.00144434	0.00355472	0.0030441		0.00419448	0.00279813
tetR	Tetracycline repressor protein class A from transposon 1721		8	0.00115045		0.000517019	0.000626781		0.00213388	0.000892978	0.000963618	0.000549894			0.000725331	0.00279411
rplP	50S ribosomal protein L16		8	0.0012471	0.00048203	0.00298142	0.000470085	0.00204454		0.000179063	0.000611821	0.00137991				0.00182793
ettA	Energy-dependent translational throttle protein EttA		8	0.00163859			0.00310256		0.00207245	0.00247107	0.000985469	0.00116129	0.000659371		0.00120819	0.00144828
group_1186	hypothetical protein		8	0.000470643		0.00136911	0.000723979	0.000504386	3.87978e-05			6.56502e-05		2.0281e-05	0.000139441	0.000903499
glpB	Anaerobic glycerol-3-phosphate dehydrogenase subunit B		8	0.00058182	0.000530719		2.2385e-05	0.000175134		0.000152731		0.00100831		0.00155902	0.000364738	0.000841527
group_3885	hypothetical protein		8	0.000678879		0.00275031		0.000423194	1.53598e-05	0.000155124		2.49851e-05		0.000638853	0.000663919	0.000759292
group_138	hypothetical protein		8	0.000336114	0.000232088	0.000252205		0.000123941	0.000872951		0.000254926	0.000153197			7.32732e-05	0.000726331
group_3878	hypothetical protein		8	0.000902278		0.00326885	0.00110361		0.000193989	0.000136641		0.00058845		0.000567869	0.000683883	0.000674926
qseE	Sensor histidine kinase QseE		8	0.00122635			0.000772575	0.000878909	0.00180637	0.00180926		0.00113535	0.00251361		0.000227961	0.000666762
group_1329	hypothetical protein		8	0.000584289	0.000886271		0.00100136		0.00060968	0.000339278		0.000131501	0.000395623		0.000683883	0.000626717
group_1187	hypothetical protein		8	0.00057998		0.00206032	0.00121961	0.000542495	4.69911e-05		6.88299e-05			4.05621e-05	5.64146e-05	0.000604621
group_235 (Putative yubA)	hypothetical protein		8	0.000368794	0.000714118	0.000680952	0.000632004		9.69945e-05			8.74775e-05	5.38074e-05		9.4441e-05	0.00059056
group_1941	hypothetical protein		8	0.000450507				8.16625e-05	0.000195672	0.000144103	0.000842227		0.000859958	0.000639449	0.000273553	0.00056743
group_1015	hypothetical protein		8	0.000571436			0.000763456	0.000868052	1.77823e-05	0.00087438	0.000794573	8.08619e-05			0.000609944	0.000562439
group_462	hypothetical protein		8	0.00109143			0.000436508	3.36257e-05	0.00202234		0.000734186	0.00409144		0.000141967	0.000708971	0.000562439
group_2007	hypothetical protein		8	0.000185213				0.000102078	0.000133945	5.30517e-05	0.000183546	2.40184e-05		0.000122915	0.000307747	0.000554404
group_1262	hypothetical protein		8	0.000378199		0.000900731	0.000235043		2.3523e-05	0.000165264			7.72866e-05	0.000109643	0.00104754	0.000466568
pat	Peptidyl-lysine N-acetyltransferase Pat		8	0.000890597			0.000877493		0.00114454	0.000556375		0.00102558	0.00120571	0.000468492	0.00142476	0.000421829
group_1862	hypothetical protein		8	0.00157311	0.00167638			0.000196005	0.000868332	0.000573003	0.00065006			0.000201921	0.00809976	0.000319385
galU	UTP--glucose-1-phosphate uridylyltransferase		8	0.000319018				0.000252193	0.000192142	0.000332081	0.000535344	0.000167364	0.000421741		0.000341942	0.000309341
group_226 (Putative ninB)	hypothetical protein		8	0.000806923			0.00114332		0.000763603		8.15762e-05	0.000515136	0.0001882	0.00296327	0.00051905	0.000281219
group_3930	hypothetical protein		8	0.00035771			0.000832834	2.0226e-05		0.000275248	0.000254926	0.000119668		5.17386e-05	0.00102582	0.000281219
group_1209	hypothetical protein		8	0.000362318	0.0013222		0.000501425	0.000168129				0.000365552	1.88392e-05	0.000166643	0.000102657	0.000253097
group_520 (Putative arf)	hypothetical protein		8	0.000375565		0.00209082		0.000422208	9.44999e-05	5.11309e-05	3.82388e-05			2.83935e-05	4.76346e-05	0.000231592
group_1344 (Putative insB)	IS1 family transposase IS1N		8	0.00055966	0.000749824	0.000126102	0.0012772	0.000807018	5.88887e-05	0.000208278					0.00101897	0.000231002
group_528	hypothetical protein		8	0.000469174	0.000267794		0.000323033	1.52844e-05	0.000881769			0.000221124		0.000457657	0.0013991	0.000187633
group_1974	hypothetical protein		8	0.000320171	0.00137468		1.3826e-05			1.66324e-05		0.000240746	1.874e-05	0.000675448	3.38184e-05	0.00018748
group_7795	6-deoxy-6-sulfogluconolactonase		8	0.000365953			0.000440646	0.00103379	9.69945e-05	0.00053719	0.00027532	2.0226e-05			0.000341942	0.000181514
group_2031	hypothetical protein		8	0.00129675			0.00159326	0.000399192	0.000581967	0.00426869	0.000229433	0.00123837		0.00192246		0.00014061
group_3079	hypothetical protein		8	0.000474593	0.00149838	0.000864701		0.00017703	2.30939e-05	0.00105519				3.54918e-05	2.27961e-05	0.000120059
group_1342	hypothetical protein		8	0.000793712	0.000267794	0.000414336	0.000436508	0.000986355	0.000610524	0.00137879		0.00213754				0.000117849
group_1217	ISNCY family transposase ISRor2		8	0.000310021			0.000993895		3.69503e-05	0.000865577	2.91343e-05	2.80214e-05		2.83935e-05	0.000381021	0.000117175
group_1968	hypothetical protein		8	0.00103555			0.000109687	0.000934043	0.00150232		0.00249786	0.00136905	0.000717864	0.00104109		0.000112488
group_1206	hypothetical protein		8	0.000224111	0.000952157	8.10658e-05	0.000194377		8.31382e-05	2.55805e-05		5.76441e-05		0.000300497		9.84267e-05
lysC	Lysine-sensitive aspartokinase 3		8	0.000371825			0.000626781	8.40643e-05	0.000473888	0.000716253		0.000252193	6.59371e-05		0.000685182	7.03048e-05
group_2794	hypothetical protein		8	0.000284341		0.000756614	4.66355e-05	0.000180138		0.0002579		0.000929293		2.83935e-05	1.62829e-05	5.94684e-05
group_1196	hypothetical protein		8	0.000150328		0.000504409	0.000211344		0.000101613		5.24418e-05	3.36257e-05	4.91802e-05		0.000193767	5.62439e-05
prc	Tail-specific protease		8	0.000930286	0.00183398		0.000559172	0.00193348	2.58652e-05	0.000716253		0.000648623			0.00167757	4.73433e-05
group_535	hypothetical protein		8	0.000159256				1.80138e-05	7.621e-05		6.22747e-05	0.000201754	6.59371e-05	8.51804e-05	0.00072015	4.45264e-05
group_17 (Putative pagD)	hypothetical protein		8	0.000203327			0.000559626	0.000128937	7.621e-05	3.58127e-05	6.88299e-05		3.80407e-05		0.000676975	4.21829e-05
group_3882	hypothetical protein		8	0.000695566	5.35588e-05	0.00164654	0.00188709	0.000288221				0.000525263		0.000454295	0.000673404	3.61568e-05
arcA_1	Arginine deiminase		8	0.0010729	0.0079814		5.32314e-05	3.36257e-05	0.000135792			0.000168129	2.37473e-05	0.000152108		3.51524e-05
virB_2	Virulence regulon transcriptional activator VirB		8	0.00025068	0.000155808			2.36181e-05	5.49636e-05		0.00144415		0.000117649	2.21248e-05	0.000151974	3.51524e-05
mutS	DNA mismatch repair protein MutS		8	0.00126817			0.000604396	0.00161498	0.00195493	0.00140538		0.000695507		0.000638853	0.00319617	3.51524e-05
group_2032	IS110 family transposase IS4321R		8	0.000850444			0.000914267	0.000672515	0.00116393		3.05911e-05	0.00082383	0.000632997	0.00253378		3.16372e-05
group_378	hypothetical protein		8	0.00140043	0.000321353	0.00346195	0.0011103	0.000536753	5.17304e-05	0.00165122		0.00403897				3.11696e-05
group_3599	hypothetical protein		8	0.000100367	0.000519358		8.95401e-05		2.77127e-05	6.71488e-05			2.63749e-05	2.83935e-05	1.62829e-05	2.81219e-05
sapB_2	Putrescine export system permease protein SapB		8	0.000128352	0.000428471		7.83476e-05	5.96093e-05	3.87978e-05		2.99493e-05			5.57729e-05	0.000307747	2.81219e-05
sapC_2	Peptide transport system permease protein SapC		8	0.000261328	0.000401691			0.000196951	0.000222383		4.58866e-05		0.000128211	0.000508875	0.000558505	2.81219e-05
group_3783	hypothetical protein		8	0.000396229		0.000932187	0.000186542	0.000504386	9.69945e-05	8.18575e-05			2.63749e-05		0.00131337	2.81219e-05
group_2826	hypothetical protein		8	0.000398236	0.000714118		0.00114471	0.000624478	0.000142028	5.70641e-05		0.000192758		0.000283935		2.68032e-05
group_2789	hypothetical protein		8	0.000279334	0.00119615	0.000630511	0.000136176		3.69503e-05	0.000118019		5.04386e-05			3.96454e-05	2.67828e-05
group_2812	hypothetical protein		8	0.000231233	0.000734521	0.000378307	0.000298562			9.34816e-05			4.39581e-05	2.83935e-05	0.000252557	2.00871e-05
group_2791	hypothetical protein		8	0.000402653	3.57059e-05	0.00140384	0.0013875		0.000155191	0.000115112		3.42367e-05		7.09836e-05		1.86606e-05
group_539 (Putative insO2)	IS3 family transposase ISLad1		8	7.54543e-05	8.92647e-05		3.84615e-05		0.000167492			1.48349e-05	2.86884e-05	4.25902e-05	0.000207237	1.50653e-05
group_2776	hypothetical protein		8	0.00150211	0.00348132	0.00168705	0.000470085	0.00170866	4.23706e-05	0.00313446		0.000798149			0.000694741
ssb_2	Plasmid-derived single-stranded DNA-binding protein		8	0.000507749	0.00285647		0.000470085		4.98829e-05	0.000376776		0.000152408	5.93434e-05	6.63743e-05	3.06502e-05
group_1211	hypothetical protein		8	0.000313649	0.00202929	0.000100882	7.83476e-05	1.80138e-05	3.84199e-05	3.58127e-05	0.000163219		4.5214e-05
group_1193	hypothetical protein		8	0.000461713	0.00128541		4.89672e-05	0.000585248		0.000735439		3.36257e-05	1.88392e-05	0.00064423	0.000341942
group_233 (Putative yubF)	hypothetical protein		8	0.000365727	0.00128541		0.000437254	1.77552e-05	2.77127e-05	2.55805e-05		0.000638489	2.51189e-05	0.000468492
group_1317	hypothetical protein		8	0.00060941	0.00110688	0.000461174	0.0014513		0.000309019		3.82388e-05		0.000395623	8.31523e-05	0.0010299
group_3777	hypothetical protein		8	0.000288311	0.000945156		0.000182126		2.77127e-05	8.63341e-05		2.24172e-05	5.80875e-05	0.000129799	0.000854854
group_1976	IS3 family transposase ISEc15		8	0.000302874	0.000892647			0.000291303		2.13991e-05	0.00078014	0.000292361	2.84706e-05	0.000100391	1.62829e-05
group_2805	hypothetical protein		8	0.000178976	0.000765576		0.000139499		0.000281568	5.92865e-05	3.05911e-05	3.439e-05	3.29686e-05		8.79279e-05
group_2796	hypothetical protein		8	0.000402057	0.000571294	0.000100882	0.00031339			8.95317e-05	4.33373e-05	0.00128005		7.09836e-05	0.00074698
group_1982	hypothetical protein		8	0.000191627	0.000535588			5.04386e-05	9.69945e-05	1.61354e-05	0.000197913	5.04386e-05		0.000277762	0.000307747
group_2016	hypothetical protein		8	0.00169864	0.000535588		0.00141669	0.00334757	0.00121193	0.00527635		0.00108209		0.000679415	3.94548e-05
mtlD	Mannitol-1-phosphate 5-dehydrogenase		8	0.00276805	0.000535588		6.57255e-05		0.01226	8.48195e-05	0.00845371		0.000197811	0.000273935	0.000272826
accA	Acetyl-coenzyme A carboxylase carboxyl transferase subunit alpha		8	0.000495408	0.000535588		0.000675991	0.00086306	0.000212607	0.000256002		0.000604826		0.000638853	0.000176335
ccmC	Heme exporter protein C		8	0.000262001	0.000408067	0.000126102	7.83476e-05	0.000756129	3.87978e-05	1.49219e-05				0.0005797	9.394e-05
group_3870	hypothetical protein		8	0.0004801	0.000357059	0.000707103	7.83476e-05	0.00174068	0.000252142	0.000353298		0.000315531			3.66366e-05
group_3880	hypothetical protein		8	0.000233566	0.000262925	0.000378307	0.000177588	0.000120092		0.000179063		3.36257e-05		0.000602943	0.000113981
group_4551	hypothetical protein		8	0.000480712	0.000178529	0.000103175	0.00031339	0.00073987	5.17304e-05	0.000525712		0.00179133			0.000141958
group_1897	IS3 family transposase ISKpn18		8	0.000699942	5.14989e-05				0.000775956	0.000489169	0.000809158	0.000672515	0.000527497	0.00114588	0.00112787
group_1318	hypothetical protein		8	0.000670612		0.00230575	0.000579772	0.000302632	0.00010167	0.000439984		0.000917065		0.00015708	0.000560947
group_1348	hypothetical protein		8	0.000558099		0.000252205		0.000119668	0.00177798	0.000805785	0.000611821		0.00029944	0.000473555	0.000124342
group_2017	hypothetical protein		8	0.00222255			0.00153854	0.0037288	0.00204173	0.00181487		0.00612669	0.000144555	0.00183629	0.000548906
group_2027	hypothetical protein		8	0.00133109			0.00168	0.00158946	0.000172045	0.00226584	0.000243451	0.00418421	0.000395623	0.000118097
group_2638	hypothetical protein		8	0.000636167		4.32351e-05	0.000626781	7.2783e-05	0.00123574	0.00130595	3.05911e-05			0.0011139	0.000660362
group_2759	hypothetical protein		8	0.00043498		8.10658e-05	3.1339e-05		0.00034918	7.16253e-05	0.000259615	0.000168129	3.76784e-05		0.0024812
group_3082	hypothetical protein		8	0.000768074		0.00299589	0.000979345	0.000597292	0.000611604	2.68595e-05		0.000802214		5.67869e-05	7.46035e-05
group_3890	hypothetical protein		8	0.00043283		0.000230646	0.000195869	0.00076387	0.000155191	0.000121546		0.00100877		0.000681443	0.000305305
group_532	hypothetical protein		8	0.000324786		0.000580071	0.000833089	5.04386e-05	0.000733073	7.27146e-05		3.91684e-05		0.000255541	3.41942e-05
mbeC_1	Mobilization protein MbeC		8	0.000539078		0.000645524	0.000655646	0.000815732	0.000487744	0.000497025	3.05911e-05	0.00113473		4.56323e-05
vapC_3	tRNA(fMet)-specific endonuclease VapC		8	0.000452787		0.000604469	3.1339e-05		0.000864589	0.000154365		3.33589e-05	5.65176e-05	0.00066394	0.00121372
group_530	hypothetical protein		7	0.00600161	0.0015269			0.0107258	8.85707e-05		0.00845371		4.5214e-05	0.0137697		0.00740138
group_7723 (Putative wcaC)	hypothetical protein		7	0.00230797	0.00120507	0.00271664	0.00890186	1.74595e-05	0.00106494				0.000105499			0.0021443
mtr	Tryptophan-specific transport protein		7	0.00376265	0.000371936	0.00756173				0.000235409		0.000336257	0.0154697		0.000341942	0.00202156
group_860	hypothetical protein		7	0.00112254		0.00232984	0.00156471		0.000100798	6.74931e-05		0.00207104			0.000170971	0.00155296
group_1850	hypothetical protein		7	0.000871034				0.000889526	0.000581967	0.00165221	0.000257401	0.000504386	0.000689604			0.00152214
malP_2	Maltodextrin phosphorylase		7	0.0077761	0.00469277	0.00631633		0.0011769	0.0133201	0.0118866			0.0155343			0.0015057
group_3081	hypothetical protein		7	0.00067137					0.000792122	4.26009e-05	0.00109285	0.000882675	0.000169553		0.000394047	0.00132575
entC	Isochorismate synthase EntC		7	0.00207668		0.010153	0.000470085	0.000672515		9.99047e-05				0.000594624	0.00133809	0.00120857
group_1614	hypothetical protein		7	0.00115614	0.00290148		0.00133783				0.00085655	0.000453947		0.0013061	0.000224705	0.00101239
group_1936 (Putative insJ)	IS3 family transposase IS103		7	0.000632851			0.000343915	0.000108789	0.00130943	0.000138135	0.00123457		0.000298601			0.000996523
creC	Sensor protein CreC		7	0.000844255	0.000446324	0.00306772		0.000201754	0.000587319	0.000235409					0.000407073	0.00096418
group_1243	hypothetical protein		7	0.00125918		0.00280578	0.000666976		0.000887009	0.000941827		0.00168423			0.000934641	0.000893778
group_1901	hypothetical protein		7	0.000808401	0.00105383			0.000706768	0.00146877	9.45066e-05	0.000825959	0.000805921				0.000703048
rcsA_1	Transcriptional regulatory protein RcsA		7	0.00125081			0.000125356		0.0020105	0.000762875	0.000332076		0.000571455		0.00425033	0.000703048
group_1207	hypothetical protein		7	0.000298197		0.000900731		3.70745e-05	0.000409472	1.49219e-05		3.36257e-05		2.36612e-05		0.000667896
group_2798	hypothetical protein		7	0.000539411	0.000584278	0.00131606	0.000515873			0.000217008			1.88392e-05		0.000455922	0.000667896
group_2679 (Putative ninY)	hypothetical protein		7	0.000727039		0.00225611		0.00035227	2.2674e-05		0.00141358		1.50713e-05		0.000374508	0.000655067
pld	Phospholipase D		7	0.000194168			0.000156695	1.80138e-05	5.49636e-05	0.00030185	7.64777e-05	0.000173671				0.000577504
group_1157	hypothetical protein		7	0.000748984				0.0002253	0.000290984		0.00286197	1.67084e-05		0.000430634	0.000854854	0.000562439
gpFI	Putative prophage major tail sheath protein		7	0.000432823	0.00124971					7.88731e-05		0.000123094	0.000395623	0.000212951	0.000407073	0.000562439
group_1843	hypothetical protein		7	0.000781356			0.000474562		0.000103696		0.000734186	0.00241925	0.000659371		0.000536076	0.000542351
torI	Response regulator inhibitor for tor operon		7	0.000744178	0.000267794		0.000581362		0.00143907		0.000196657	0.00123039			0.000969698	0.000524273
rusA_2	Crossover junction endodeoxyribonuclease RusA		7	0.000481111				1.80138e-05	0.000775956		0.00143516		0.000143277	0.000144925	0.000345396	0.00050505
group_2677	hypothetical protein		7	0.000373134			0.000626781	3.20245e-05		5.19024e-05		0.000716785	5.66081e-05		0.000639541	0.000488299
oppA	Periplasmic oligopeptide-binding protein		7	0.000229421			0.000203704		7.43625e-05	0.000115112		1.40107e-05	0.000627229		0.000121579	0.000449951
group_3084	hypothetical protein		7	0.00105773	0.00149838	0.00436404		4.13855e-05		0.000540701				0.000197402	0.000328379	0.000433813
umuD_4	Protein UmuD		7	0.000342913	0.000952157	0.000233985	2.22672e-05		0.000112093		8.15388e-05				0.000576521	0.000421829
group_1332	hypothetical protein		7	0.000326005		0.00131867			0.00010808			0.000293763	6.9732e-05	3.57684e-05	3.41942e-05	0.000421829
group_1967	hypothetical protein		7	0.000471753				0.000223698	0.000628155	0.000128944	0.00058123		0.00021979		0.00111701	0.000403441
group_130	hypothetical protein		7	0.000399579			8.97477e-05	0.000795227		1.50263e-05	0.000864647	3.418e-05			0.000622748	0.000375474
phsA	Thiosulfate reductase molybdopterin-containing subunit PhsA		7	0.000712124			0.0011454			0.000948552	0.000695251	0.000805921	0.000674357	0.00036744		0.000347944
group_610	hypothetical protein		7	0.000249874	0.000223162			0.000252813	0.000237109		0.000172962	0.00015179	0.000389889			0.000321393
group_3086	hypothetical protein		7	0.000594188		0.00205336		0.000302632		0.00018759		0.00100877		4.86745e-05	0.000317246	0.000241045
umuC_4	Protein UmuC		7	0.000355553	0.000856942	0.000592819	3.1339e-05			3.15613e-05			0.000452077		0.000289335	0.000234798
Cluster_1568	cybB - group_6392 (DT)		7	0.000484558			0.000633048	3.36257e-05	0.00211324	0.000179063		0.000168129	6.59371e-05			0.000198862
sapA_2	Peptide transport periplasmic protein SapA		7	0.000327775	0.000918152			0.000134503			0.000152955	0.000139151		0.000249272	0.000512912	0.00018748
group_1349	hypothetical protein		7	0.00032379	6.12101e-05	0.000403527	0.000470085			5.3719e-05		0.000178386			0.000914593	0.000185013
group_4767	hypothetical protein		7	0.000316517	8.92647e-05	0.000857496		6.36723e-05				0.000538012		3.54918e-05	0.000455922	0.000175762
group_2808	hypothetical protein		7	0.000592645	0.00142824		0.00100285		0.000311768		5.00581e-05	0.000586849			0.000600026	0.000168732
group_2909	hypothetical protein		7	0.000312601	0.000530719	0.00046732		0.0002257	0.000415691	8.87178e-05		0.000291325				0.000168732
group_1226	hypothetical protein		7	0.000535409		0.000504409	1.67888e-05	0.00155519	2.77127e-05	0.000127476		0.00134977				0.000166511
group_120 (Putative eaa)	hypothetical protein		7	0.00073614			0.00109523	4.20322e-05	0.00261747	0.000708114		1.68129e-05		0.000567869		0.000105457
group_531	hypothetical protein		7	0.000416708		0.00186631	0.000188034		0.000105308			0.000620875	1.88392e-05	4.25902e-05		7.49918e-05
group_459	hypothetical protein		7	0.00059345	0.000255042		0.000523226					0.00026374	0.000720599	0.000953745	0.00136902	6.87765e-05
group_3883	hypothetical protein		7	0.000366379		0.000360292	7.83476e-05	0.000134503		0.00128755				0.000425902	0.000227961	5.00957e-05
greB	Transcription elongation factor GreB		7	0.000889707	0.0031347	0.00115294	0.00108908	0.000635781	1.94715e-05	0.00015079						4.5193e-05
group_1039	hypothetical protein		7	0.000179967				0.000240394	3.87978e-05	0.000741834	1.63881e-05	3.36257e-05			0.000146546	4.21829e-05
group_1002	hypothetical protein		7	0.000966079			4.9247e-05	0.000336257	0.000824454	0.000987306		0.00308361		0.00143995		4.17264e-05
group_3000	hypothetical protein		7	0.00148944	0.00126269	0.000659969		0.000176041		0.000171978		0.00788223		0.000241344		3.18111e-05
group_3596	hypothetical protein		7	4.10449e-05					0.000111544		3.05911e-05	1.40107e-05	1.97811e-05	5.67869e-05	2.27961e-05	3.18046e-05
group_792	hypothetical protein		7	0.00118952		0.00113792	0.000929487		0.00101151	0.00152807		0.00300655		0.000681443		3.16372e-05
group_1330	hypothetical protein		7	0.000421025	0.000979362		0.000501425		0.000124707			0.000234053	0.000395623		0.000683883	2.81219e-05
group_1706	hypothetical protein		7	0.000214738			0.000424453		9.69945e-05	0.000769972	2.18508e-05			0.000123781	3.79935e-05	2.81219e-05
group_3608 (Putative yubP)	hypothetical protein		7	0.000174257			8.95401e-05			0.000134298	0.000815762	3.36257e-05	3.29686e-05		8.54854e-05	2.81219e-05
hypE	Carbamoyl dehydratase HypE		7	0.000191838				8.40643e-05	3.87978e-05	3.58127e-05		0.000179927	0.000124339	0.000851804		2.81219e-05
group_3579	hypothetical protein		7	5.48236e-05			4.477e-05		2.77127e-05	3.58127e-05	7.64777e-05		0.000162622		1.62829e-05	2.00871e-05
fcl	GDP-L-fucose synthase		7	0.000622744	0.00322246	0.000504409				0.00018595	6.59496e-05	0.000218567	1.88392e-05		0.000143034
csgF	Curli production assembly/transport component CsgF		7	0.00141569	0.00203524		0.00201923	0.00121293	0.000581967	0.00107438		0.00150431			0.00148175
group_3085	hypothetical protein		7	0.000909977	0.00158765	0.00115432	9.17786e-05		0.00034918			0.00165123		0.000851804	0.000683883
group_566	hypothetical protein		7	0.000756511	0.000892647	0.000792643	0.000470085	0.000123498		0.000324172		0.00235059			0.000341942
lpxA	Acyl-[acyl-carrier-protein]--UDP-N-acetylglucosamine O-acyltransferase		7	0.000274636	0.000892647		7.05128e-05		9.69945e-05	1.57997e-05	8.46717e-05	9.6674e-05			0.000665151
group_1184	Tyrosine recombinase XerC		7	0.000157369	0.000856942		3.80426e-05		3.69503e-05	7.29044e-05		5.20678e-05		2.83935e-05	1.62829e-05
group_2815 (Putative impA)	Protein UmuD		7	0.000442295	0.000734521		0.00065812		3.68416e-05	0.00078191		0.000168129		3.26631e-05	0.000683883
group_2797	hypothetical protein		7	0.000327178	0.000584278		3.20513e-05	0.000504386	0.000103923			0.000784717	2.63749e-05		0.000254515
group_1975	IS110 family transposase ISEc21		7	0.000445	0.000535588	0.000992305	0.000659341	0.000291303		0.00014124		3.93028e-05			0.000455922
rsxC_1	Ion-translocating oxidoreductase complex subunit C		7	0.00386174	0.000535588		7.83476e-05	0.00252468	7.58197e-05			0.00895116	0.014745		0.000121579
group_1319	hypothetical protein		7	0.000706302	0.000428471		0.00153612		0.000114315			0.000257797	0.00121324	7.09836e-05	0.00132319
cysP	Thiosulfate-binding protein		7	0.000948712	0.000408067	0.00120952	0.00211225	0.00110485	0.00106494			0.000705873		3.54918e-05
aceB	Malate synthase A		7	0.00181217	0.000371936	0.00133197	0.00108381	0.00250791		0.00260259		0.00375017			0.00103681
group_3881	hypothetical protein		7	0.000777608	0.000357059	0.00234185	0.00109687		0.000581967			0.000269281		0.000514464	0.000281766
group_368 (Putative gcvA)	hypothetical protein		7	0.00140454	0.000354509		0.000156695	0.000842245	0.00246316	0.000731602		0.00410387			0.0011797
group_3861	hypothetical protein		7	0.000814097	0.000214235	0.000898329	0.000541855	0.000630289		0.0027433		0.000589251			8.14147e-05
group_2026	hypothetical protein		7	0.00171763	0.000187456		0.00248772	0.000873396		0.00399908	0.000216485	0.00418363		7.56358e-05
group_6322 (Putative yhjG)	hypothetical protein		7	0.00187002	0.000178529	0.00240623	0.000470085	0.000134503			0.00845371			0.000157178	0.00128991
purD	Phosphoribosylamine--glycine ligase		7	0.00343757	0.000178529	0.00134644		0.0107258	0.0113121	0.000183951		0.000104329			0.000211887
group_3886	hypothetical protein		7	0.000386764	8.92647e-05	0.0013511	0.000572573			4.60449e-05		4.24746e-05		0.000304216	0.000301678
group_3957	hypothetical protein		7	0.000455688	2.08671e-05	0.000269018	0.0013994	0.000672515	0.000193989			0.000336257		0.000297767
arcB	Aerobic respiration control sensor protein ArcB		7	0.000789977			0.000162722	0.000540414		0.000652794		0.000104329	0.00218474	0.00069564	0.0011892
btsT	Pyruvate/proton symporter BtsT		7	0.000588519			0.000814815	0.000516184		0.00161157	0.000152955	0.000528355	0.00046156		3.41942e-05
cbiC	Cobalt-precorrin-8 methylmutase		7	0.00108532		0.000378307	0.000250712	0.00245003	0.00102034	0.00108781		0.00171854			0.000691482
Cluster_1399	mrcB - fhuA_1 (CO_F)		7	0.00232688			0.00491973	0.00313163	0.00157146	0.00209366		0.0042163		0.000288257	6.71314e-05
group_11	hypothetical protein		7	0.000780663			0.000129301	0.000628981		0.000905975	0.00114716	0.00115677	0.000131874		0.00136457
group_1190 (Putative murD)	hypothetical protein		7	0.000240865		0.000378307	0.000406111	0.000153374	0.000142259			0.000519221	3.95623e-05		4.72205e-05
group_1194	hypothetical protein		7	0.000346682		0.000459373	0.000859585			0.000596878	3.05911e-05	7.9661e-05	5.28654e-05	0.00034782
group_1283	hypothetical protein		7	0.000824186			0.00271375	0.000696533		0.000268595	0.000172746		0.000169553	0.000501618	0.0012465
group_1331	hypothetical protein		7	0.000662332		0.00229162	2.41069e-05		0.000373963			0.000145355	8.37297e-05	0.000506565	0.00121099
group_144	hypothetical protein		7	0.000869395			0.000156695	0.00103279	0.00076949	0.00188017		0.000657146	0.000519962		0.00106952
group_2757	hypothetical protein		7	0.000392591		0.0015228		0.000160217		0.000178982	1.52955e-05	0.000217433		0.000319426	0.000333984
group_2801	hypothetical protein		7	0.000241412			0.00137841		4.84973e-05	8.95317e-05	4.58866e-05	5.04386e-05		6.08431e-05	1.62829e-05
group_3038	hypothetical protein		7	0.000200459			0.000387464	0.000400483	4.12295e-05	3.88219e-05		0.000336257		0.000141967	5.69903e-05
group_3044	hypothetical protein		7	0.000466065		0.000658642	3.1339e-05	0.00127157		0.000866859		5.76704e-05		7.16289e-05	0.00030475
group_3052	hypothetical protein		7	0.00022571		0.000386413	1.7094e-05	0.000116756	4.84973e-05			0.000528404		4.25902e-05	0.000440216
group_3053	hypothetical protein		7	0.000452991		0.000767612		0.000233867	0.000604722	0.00053719		0.000166701		0.000425902	0.000434941
group_3054	hypothetical protein		7	0.000481097		0.000370833	0.000201465	0.000654795		0.00143251		0.000603662		2.77481e-05	7.66655e-05
group_33	hypothetical protein		7	0.000252692			0.000154457	0.000138191		0.000888734		0.000284217	4.85853e-05	0.000121686	0.000132977
group_3583	hypothetical protein		7	0.000113595		0.000220106	0.000235043		7.27459e-05	0.00011831	7.64777e-05			4.96885e-05	2.27961e-05
group_3798 (Putative yubL)	hypothetical protein		7	0.000150092		0.000126102	6.84369e-05		5.69316e-05	7.88731e-05			2.50941e-05	0.000516091	0.000179112
group_3892	putative signaling protein		7	0.000385596			9.8542e-05	0.000538012	0.000352534	0.000716253		0.000453947		0.000425902	0.000113981
group_3955	Replication initiation protein		7	0.000438966		2.52205e-05	0.00156695	0.000518936	6.37393e-05	0.000224805		3.13625e-05			0.000641747
group_534	hypothetical protein		7	0.000347829			0.0014998	1.67084e-05	4.84973e-05	0.000100229	6.5408e-05			2.0281e-05	0.000683883
group_7126	hypothetical protein		7	0.00511755		0.00173566	0.0178037	0.000619019	0.0123591	0.00125344		0.00148021			0.000571702
group_7187 (Putative ybbP)	hypothetical protein		7	0.000690778		0.000336303	0.000815222	2.56196e-05	0.00108198			0.000687429	0.000197811	0.00169108
hdfR_4	HTH-type transcriptional regulator HdfR		7	0.00240525			0.00165201	0.00278924	0.00198698	0.00488743		0.00497581		0.000383312	0.000161972
hokC	hypothetical protein		7	0.000817173		0.000252205	0.00338444	0.00107297		5.22268e-05		0.00058845		0.000141967	0.000227961
invA	Invasion protein InvA		7	0.00204405			4.30481e-05	0.0043979	0.0018623	0.00271743		0.00145543		0.00381597	1.62829e-05
metH	Methionine synthase		7	0.0045603		0.00271664	0.000220681		0.00106417	0.0118866	0.000157762		0.0155343		0.000341942
nepI	Purine ribonucleoside efflux pump NepI		7	0.00246448			0.00177409	0.00389469	0.00116393	0.00369889	0.00212199	0.00427812			0.000319664
pdxB	Erythronate-4-phosphate dehydrogenase		7	0.00201342		0.00186631	0.00607043		0.00103406	0.00368555		0.000797255		0.000508716	0.000131596
pepT	Peptidase T		7	0.00182351			0.00494781	0.00058845	0.00213388	0.00370256		0.000168129		0.000425902	0.000797864
potA_2	Spermidine/putrescine import ATP-binding protein PotA		7	0.00019157			0.000186542		0.000633698	3.41073e-05	2.91343e-05		0.000126118	4.25902e-05	0.000288802
umuD	Protein UmuD		7	5.94619e-05			3.1339e-05		5.81967e-05		8.41254e-05	0.000134503	5.68798e-05	2.83935e-05	2.27961e-05
nagC	N-acetylglucosamine repressor		6	0.00292686		0.00479827		0.000797448			0.00130522			0.000638853	0.000732732	0.00928867
cysN	Sulfate adenylyltransferase subunit 1		6	0.00169558	0.00160677		0.000276263	1.80138e-05		0.000796143					7.49015e-05	0.00740138
bcr_1	Bicyclomycin resistance protein		6	0.00294164			0.000156695		3.87978e-05	3.41073e-05		0.0097909			0.000227961	0.00740138
gmhB	D-glycero-beta-D-manno-heptose-1,7-bisphosphate 7-phosphatase		6	0.00152932	0.000714118		1.9722e-05			8.12672e-05		3.12822e-05			0.000928127	0.00740138
gyrA	DNA gyrase subunit A		6	0.00767694		0.00756173	0.00890186	0.00112646		0.0109394		0.0106451				0.00688709
mgtC	Protein MgtC		6	0.00283243		0.00905056		0.000374687		5.95328e-05	0.00127463	3.87989e-05				0.00619636
group_143	hypothetical protein		6	0.00118433		0.000193357	0.000644689		0.00013279		0.00105284				0.000110724	0.00497155
hyaB_1	Hydrogenase-1 large chain		6	0.00169424	0.00195603	0.00167536			0.000950546		0.00222759			0.000673954		0.00268197
acrB_2	Multidrug efflux pump subunit AcrB		6	0.000800005		0.00134644	0.000511248		2.23496e-05	0.000805785					6.83883e-05	0.00204582
cysI	Sulfite reductase [NADPH] hemoprotein beta-component		6	0.00253766			0.000777013	0.0115854		1.54959e-05		0.000528355		0.000273935		0.00204582
group_7752 (Putative mod)	hypothetical protein		6	0.00220716	0.00291998	0.00310781		0.000126096			0.00447941				0.000641141	0.00196853
group_632	hypothetical protein		6	0.00173119	0.000714118	0.00329127				0.00285473				0.000851804	0.000706679	0.00196853
Cluster_858	bcr_1 - yejG (CO_F)		6	0.00114459	0.000714118	0.000605291					0.00248292			7.09836e-05	0.00111945	0.0018748
group_1704	hypothetical protein		6	0.00040483	0.000416569			0.00026493			2.63716e-05		5.28565e-05	6.89022e-05		0.00159935
group_1900	hypothetical protein		6	0.0010231	0.00191024		0.0013779	0.000316667				0.000504386	0.000613723			0.0014157
group_2674	hypothetical protein		6	0.0011413		0.000714279			0.00181816		0.00266825	0.000174133		0.000141967		0.00133104
group_517	hypothetical protein		6	0.00064966			2.2385e-05	0.000764221	0.00125631				0.000156993		0.000512912	0.00118514
group_1839	hypothetical protein		6	0.000751811			0.000501425	0.000879479		0.00107833	0.000458866		0.00070333			0.000889436
group_1156	hypothetical protein		6	0.000538973		0.000890666	0.000635251			0.000268595		0.00042177			0.000136401	0.000881154
group_3160	hypothetical protein		6	0.000275136	8.92647e-05	6.30511e-05			2.28022e-05		4.39057e-05	0.000635001				0.000796788
group_1884	hypothetical protein		6	0.000764228				0.000686525	0.000827687		0.000794573		0.000527497		0.000981238	0.000767851
group_1842	hypothetical protein		6	0.000798001				0.00068891		0.00122786	0.000611821		0.000395623		0.00110565	0.000758136
fixB_2	Protein FixB		6	0.000495644				5.04386e-05	0.00129973	0.000778577	4.58866e-05		4.39581e-05			0.000755275
group_1018	hypothetical protein		6	0.000452573				6.75517e-05	0.000792122				0.000508658	0.000507026	0.000100352	0.000739729
group_3575	hypothetical protein		6	0.000191236			4.70085e-05			6.26722e-05		5.8845e-05	0.000188997		8.68423e-05	0.000703048
group_969	hypothetical protein		6	0.000238785			0.00016976	2.21708e-05	0.000135792		0.000480717	4.17423e-05				0.000582526
group_3931	hypothetical protein		6	0.00047339					0.000827687	5.54244e-05	0.000589971	0.000262326	0.000530774			0.000574156
prfC	Peptide chain release factor RF3		6	0.003277		0.000378307	0.000705128						0.016208	0.00128237	0.000525748	0.000562439
group_1857	hypothetical protein		6	0.000521131	0.000178529			0.000807018		0.000800436	0.000675784				0.000102582	0.000562439
group_1337	hypothetical protein		6	0.000518871		0.00160616	0.000470085					3.36257e-05		0.000212951	0.000227961	0.000562439
sdhA	Succinate dehydrogenase flavoprotein subunit		6	0.00324917		0.0151235	0.0017035		0.000110851	0.00115084		0.00084394				0.000562439
group_1228	hypothetical protein		6	0.000950843			0.000579772		0.00271585	0.00118702			0.000527497		0.000146546	0.000548378
group_4910 (Putative yicC)	hypothetical protein		6	0.00114558		0.000366226	0.000789445	0.000807018						0.000454295	0.00391412	0.000542351
arsA_2	hypothetical protein		6	0.000330589			5.2071e-05	0.000302632	2.98445e-05					7.09836e-05	0.00102582	0.000502177
vapC	tRNA(fMet)-specific endonuclease VapC		6	0.000233286	9.61313e-05		3.91738e-05			0.000259836	0.000262209			0.000252386		0.000489979
gntT_2	High-affinity gluconate transporter		6	0.000583601			0.000579772		0.00123183	0.000431031			0.000210999		0.000569903	0.000478073
group_3605	hypothetical protein		6	0.000230472			0.000846154		1.61658e-05	3.58127e-05	4.58866e-05				3.9079e-05	0.000399733
traJ	Protein TraJ		6	9.62634e-05			2.2385e-05		3.87978e-05				0.000100812	8.11241e-05	4.55922e-05	0.000288869
repA	Replication initiation protein		6	0.000464842	0.00196382				4.10981e-05	7.16253e-05	9.06807e-05				0.000341942	0.00027988
group_1324	hypothetical protein		6	0.000227916	0.000346239	0.000664903		1.52844e-05				2.40184e-05		7.09836e-05		0.000246067
group_1946	hypothetical protein		6	0.00044395			0.00014886		0.000323315		0.0011153	5.76441e-05		0.000774522		0.000244058
group_1656 (Putative istB)	hypothetical protein		6	0.000219211	0.000306051	0.000277311	0.000244083	0.00013575	0.000114454							0.00023762
group_135 (Putative fcl)	GDP-L-fucose synthase		6	0.000394874	0.00129434		0.000470085	0.000255403	2.82166e-05	8.95317e-05						0.000231671
group_2407	hypothetical protein		6	0.000380169	0.00124971	6.30511e-05	0.000161172				0.000397684				0.000216563	0.000192836
group_3960	Mobilization protein MbeC		6	0.000562753		0.000512374	0.000485703		0.00109239			0.000924708			0.000220739	0.00014061
group_5913 (Putative eutE)	Aldehyde-alcohol dehydrogenase		6	0.00125996		0.00523907		0.000168129	0.0014152				0.000197811		0.000398932	0.00014061
yfjZ	Antitoxin YfjZ		6	0.000133602		3.60292e-05		6.77938e-05	9.99257e-05	2.68595e-05					0.000468949	0.000102054
group_70	IS6 family transposase IS26		6	0.000344357		3.60292e-05	0.000470085			5.07346e-05	0.000113624				0.00129523	0.000100435
parA	Plasmid partition protein A		6	0.000246186	0.00093728					3.73153e-05		1.67513e-05	0.000144555		0.000244244	9.69689e-05
group_2037	hypothetical protein		6	0.000750648	0.00223162		0.000620832			0.000789539		8.54202e-05			0.000683883	9.25919e-05
ghxP	Guanine/hypoxanthine permease GhxP		6	0.000244276	0.000267794				1.63359e-05	0.000153483		0.00026518		0.000681443		8.14197e-05
group_1896	IS3 family transposase ISKpn18		6	0.000801849				0.000504386	0.00147986	0.000919291	0.00115219		0.000685061			7.03048e-05
group_3568	Major pilu subunit operon regulatory protein PapB		6	8.55801e-05			0.000180802				5.35344e-05		2.98287e-05	2.83935e-05	0.000150617	7.03048e-05
group_2824	hypothetical protein		6	0.000280192				0.000428728		1.91854e-05		0.000799375		2.99849e-05	0.000341942	6.19352e-05
group_3617 (Putative traB)	hypothetical protein		6	5.56163e-05			9.92403e-05			2.55805e-05	4.58866e-05			5.67869e-05	5.69903e-05	4.92134e-05
rcsB_3	Transcriptional regulatory protein RcsB		6	4.00384e-05			3.1339e-05		3.87978e-05		3.12863e-05		2.63749e-05	6.42233e-05		4.8209e-05
rarA	Replication-associated recombination protein A		6	0.000551187	0.00195613		0.000705128	2.43186e-05			0.000214624				0.000364738	4.21829e-05
ccdB_2	Toxin CcdB		6	0.000103529		0.000270219	0.000141772		0.000124707			2.40184e-05		2.0281e-05		4.01742e-05
merT	Mercuric transport protein MerT		6	0.000916875			0.000423077	0.00134503		0.00066986		0.00149784			0.00153029	3.51524e-05
group_3592	IS630 family transposase ISEc33		6	5.5141e-05		0.000126102	5.22317e-05	4.5943e-05	2.77127e-05	5.07346e-05						2.81219e-05
vsdE	Virulence protein vsdE		6	0.000211552			0.000679012		2.77127e-05			5.8845e-05	6.96003e-05		0.00040602	2.81219e-05
group_1225	hypothetical protein		6	0.000789829	0.00327868	0.000378307		0.000756579				0.000168129		0.000141967		1.53114e-05
cecR	HTH-type transcriptional dual regulator CecR		6	0.0040081	0.00412534	0.00211982		0.000108083		0.000951715	0.00271017		0.0140335
group_1224	hypothetical protein		6	0.000945468	0.00191229	0.00220072		1.40107e-05	4.01291e-05	1.49219e-05		0.00149074
gabR_1	HTH-type transcriptional regulatory protein GabR		6	0.00131332	0.00166032		0.000940171			0.000179063		0.00102979		0.0012648	0.0028058
pfkB	ATP-dependent 6-phosphofructokinase isozyme 2		6	0.000689865	0.00125067	0.00116273	0.000419719		2.0859e-05					0.00117123	0.000113981
gcvP	Glycine dehydrogenase (decarboxylating)		6	0.000578738	0.00109486		0.000777013		0.000116393			0.000834462		0.000273935	0.00037576
rop_2	Regulatory protein rop		6	0.000387835	0.000803383		0.000332077	3.20245e-05		0.000232603		0.000831805			9.51148e-05
group_1700	hypothetical protein		6	0.000184769	0.000669486	0.000252205	1.84552e-05			8.96079e-05	4.41217e-05				3.47369e-05
ybiI_2	putative protein YbiI		6	0.000487522	0.000637605		0.000830484	0.000544517	3.87978e-05				3.95623e-05		0.000834167
group_2048	IS200/IS605 family transposase ISSen6		6	0.000321296	0.000571294		4.17854e-05		0.000421096	0.000716253		0.00015179	2.55546e-05
oadA_1	Oxaloacetate decarboxylase alpha chain		6	0.000470448	0.000461626	0.000460056	0.000468593	0.000802214						0.000288257	0.000341942
mnmG	tRNA uridine 5-carboxymethylaminomethyl modification enzyme MnmG		6	0.000873666	0.000408067	0.00230423	0.000789445	0.000108083			0.00156704				6.51317e-05
qorA	Quinone oxidoreductase 1		6	0.00136963	0.000321353	0.00105385	0.000156695	0.00356406		0.00165925		0.00146255
garD	Galactarate dehydratase (L-threo-forming)		6	0.000374011	0.000306051	0.000460089		0.000873651			8.71911e-05			0.000425902	9.11844e-05
group_1315	hypothetical protein		6	0.00110282	0.000239102				0.000192205	0.00103793		3.5838e-05	0.000989057		0.00412278
group_6948	hypothetical protein		6	0.000105726	0.000214235		7.83476e-05	4.65942e-05	9.69945e-05	0.00011643		8.17521e-05
mhbM	3-hydroxybenzoate 6-hydroxylase		6	0.000686081	0.000142824			5.02044e-05		8.05785e-05		0.000362776		0.000283935	0.00319617
birA	Bifunctional ligase/repressor BirA		6	4.83824e-05	5.35588e-05		8.25428e-05	3.20245e-05		5.43585e-05		2.52193e-05		4.25902e-05
ompC_1	Outer membrane porin C		6	0.00336785	5.35588e-05		0.000789445	0.000100877				0.00294121	0.016208		0.000113981
group_1620	hypothetical protein		6	0.000160697	4.2507e-05	0.000529101		8.86832e-05					8.86488e-05	0.000141967	7.32732e-05
brnQ	Branched-chain amino acid transport system 2 carrier protein		6	0.00221057		0.00701294			1.61658e-05	0.0022302		0.00110605	0.00221416		0.000683883
Cluster_1107	argG - tRNA-Met(cat) (DP)		6	0.000976704			0.000893162	0.00257385	0.000938039	0.000659279		0.000453947			0.000341942
Cluster_1877	group_7600 - acrF (CO_R)		6	0.00213152			0.000801106	0.00543523	0.000501213	0.00425841		0.00175763			3.55264e-05
Cluster_3071	group_6200 - tldD (CO_F)		6	0.000126945						8.95317e-05	2.91343e-05	0.000134503	6.59371e-05	3.54918e-05	0.000407073
cobT	Nicotinate-nucleotide--dimethylbenzimidazole phosphoribosyltransferase		6	0.000141999			0.000511248		5.81967e-05	0.00018883		1.64474e-05		2.0281e-05	5.69903e-05
cydA	Cytochrome bd-I ubiquinol oxidase subunit 1		6	0.000279727			0.000949125	9.06576e-05			0.000152955		2.60323e-05	0.000162248	0.000297341
dgcE	hypothetical protein		6	0.00101026		0.00104845	0.000705128			0.000214876		0.00303517		2.34012e-05	0.00103451
dsdA	D-serine dehydratase		6	0.000186409			0.000423077		3.69503e-05	9.20897e-05		0.000124495		7.71029e-05	0.000364738
elfC_1	putative outer membrane usher protein ElfC		6	0.000848584			0.0022949	0.000538012		0.00053719	0.000496915	0.0011333			9.11844e-05
galT	Galactose-1-phosphate uridylyltransferase		6	0.000340314				0.000153011	3.65156e-05	1.77951e-05	0.000122364			2.83935e-05	0.0016838
group_1314	Tyrosine recombinase XerC		6	0.000476818			0.000687629		2.51934e-05			4.20322e-05	0.00046156	0.000194351	0.00145014
group_1350	hypothetical protein		6	0.000917852		0.000882716		0.000672729	0.00179387		0.000127264			0.00191656	0.000113981
group_1851	hypothetical protein		6	0.000938289				0.0024885		0.000639512	0.000624568	0.000797448	0.000774405		0.000305305
group_2045	hypothetical protein		6	0.000210961			0.00050273			1.91854e-05		0.000112676	2.2136e-05	0.00043807	0.000170971
group_224 (Putative dec)	hypothetical protein		6	0.000892111			0.000125356		0.0017459	0.000764004	0.00174873		0.000395623		0.000573047
group_2758	hypothetical protein		6	0.000460961		0.00101119			0.000331738	0.000154365	6.11821e-05			0.000621107	0.000586186
group_3035	hypothetical protein		6	0.000341342		4.20341e-05	0.000133862	3.04849e-05	0.000589464	0.000915946		0.000336257
group_3564	hypothetical protein		6	0.00010923			0.000335775		3.87978e-05		2.18508e-05		4.5214e-05	9.79852e-05	0.000115757
group_3566	Chaperone protein FaeE		6	7.69074e-05			0.000248869		2.77127e-05	2.55805e-05			3.80407e-05	3.00575e-05	9.11844e-05
group_3580	hypothetical protein		6	3.26009e-05			3.1339e-05			1.49219e-05		4.76365e-05	1.88392e-05	4.86745e-05	3.41942e-05
group_3582 (Putative vsdF)	IS200/IS605 family transposase ISEc46		6	8.82244e-05			0.000248869		2.77127e-05		7.64777e-05	5.04386e-05	2.63749e-05		9.94739e-05
group_3618	hypothetical protein		6	0.000166887					6.23536e-05		3.05911e-05	3.36257e-05	0.000162622	9.22787e-05	0.000619853
group_3625	hypothetical protein		6	4.59945e-05					0.00012286	5.07346e-05	2.18508e-05		4.39581e-05	2.0281e-05	1.62829e-05
group_3674 (Putative ybiV)	hypothetical protein		6	0.000434938			0.00106105		4.84973e-05		3.05911e-05		0.000974917	5.67869e-05	0.000437789
group_3787	hypothetical protein		6	0.000586348		0.00187352	0.000659672			0.00053719		0.000255143		7.09836e-05	0.000121579
group_3879	hypothetical protein		6	0.000711979		0.00193293	0.00047792		6.44676e-05	0.000179063		0.000819627			0.000797864
group_3956	hypothetical protein		6	0.000569268			0.000927028	0.000672515		0.000402893		0.000122		4.36042e-05	0.00124757
group_3965	hypothetical protein		6	0.000380176		0.000574735	0.000893162		3.87978e-05	0.000159529		0.00050126		0.000113574
group_6017 (Putative yicH)	hypothetical protein		6	0.000487327				0.000239651	0.00013279	5.96878e-05	0.00212199		9.59086e-05	0.000273935
group_69	hypothetical protein		6	0.00363263			0.00372462	0.00745478	0.00309915	0.00370209		0.00370694	0.000108205
mdtL	Multidrug resistance protein MdtL		6	0.00101936			0.000922327	0.000290622	0.000872951	0.0017741		0.00138383		0.000872351
merC	Mercuric transport protein MerC		6	0.000864635				0.000672515	0.0010837	0.00125344		2.40184e-05	0.000791246	0.00136289
mrpA	Major MR/P fimbria protein		6	0.00161861		0.000378307	0.00274067	0.00133836		0.00150175		0.00327388			0.000478718
mtgA	Biosynthetic peptidoglycan transglycosylase		6	0.000877347				0.00187977	3.28252e-05	0.00188432		0.000872579		0.000560397	3.41942e-05
nifJ	Pyruvate-flavodoxin oxidoreductase		6	0.00417499		0.00134644		0.00132273		0.0109394	0.00845371			0.000425902	0.00256174
ompD	Outer membrane porin protein OmpD		6	0.00195064			0.00366143	0.00160369	0.000105429	0.00277241		0.00294536			0.000615495
rfaH_2	Transcription antitermination protein RfaH		6	0.00033299		0.000478562	0.000555895			0.000223829	3.69642e-05	0.000538012			0.00016468
rop	Regulatory protein rop		6	0.00019807			5.37241e-05	0.000672515		6.87453e-05		0.000100877		0.00017858	0.000113981
selO	Protein adenylyltransferase SelO		6	0.000417275		0.000604469	0.000634692	0.000504386	0.000193989			0.000224172			0.000341942
nadD	Nicotinate-nucleotide adenylyltransferase		5	0.00308336				5.76441e-05			0.000198842	5.04386e-05			0.000307106	0.0148028
group_623	hypothetical protein		5	0.00471607		0.00416415		0.000586922			0.00764932				0.000207777	0.0109722
sad_1	Succinate semialdehyde dehydrogenase [NAD(P)+] Sad		5	0.00203629	0.00147287	0.00070257		5.60429e-05							0.000548569	0.00740138
nuoL	NADH-quinone oxidoreductase subunit L		5	0.00565894					0.01226	4.77502e-05	0.00845371		0.000131874			0.00740138
papC_2	Outer membrane usher protein PapC		5	0.00610775				0.000239651			0.00845371		0.000674357	0.0137697		0.00740138
scrK	Fructokinase		5	0.00466534	0.00821334	0.000225183	0.000172861								0.00782823	0.00688709
group_1099	hypothetical protein		5	0.00199194			1.67224e-05	0.000285809						0.000141967	0.0035855	0.00592971
group_1125 (Putative ykgN)	hypothetical protein		5	0.00423078		0.00980355					6.88299e-05			0.000567869	0.00552517	0.0051885
invF	Invasion protein InvF		5	0.00213794		0.00126749					0.00390175		9.65135e-05		0.000582855	0.00484109
nfdA	N-substituted formamide deformylase		5	0.00140659	0.00162016					0.000235409	0.000688299			2.36612e-05		0.00446544
sbcC	Nuclease SbcCD subunit C		5	0.0019542	0.000145055				2.23496e-05	4.77502e-05	0.00656461					0.00299122
garR	2-hydroxy-3-oxopropionate reductase		5	0.00415055	0.00408671	0.000756614					3.05911e-05			0.0137697		0.00210914
group_259	hypothetical protein		5	0.000463784	2.55042e-05				0.000110851	1.49479e-05		0.000132913				0.00203471
mfd	Transcription-repair-coupling factor		5	0.000812621		0.00151323	0.000156695		9.69945e-05		0.000749481					0.00154671
nudB	Dihydroneopterin triphosphate diphosphatase		5	0.000941597			0.000635251		0.00103274		0.000611821				0.000993063	0.00143511
group_1167	hypothetical protein		5	0.000727628	0.000142824	0.00174848	0.000292075					2.24172e-05				0.00143234
group_2783 (Putative sadA)	hypothetical protein		5	0.000416542	0.000178529	0.000315256					0.00013766				0.000227961	0.0012233
hipA	Serine/threonine-protein kinase toxin HipA		5	0.000393815	0.000133897		2.2385e-05							2.88441e-05	0.000633406	0.00115054
group_2705	hypothetical protein		5	0.000373886		4.50365e-05			0.000581967		2.18508e-05				7.97864e-05	0.00114079
group_1836	hypothetical protein		5	0.000859709			0.00115171				0.000675784	0.000722233	0.000769461			0.000979357
group_129	hypothetical protein		5	0.000488095			0.0007207			9.21553e-05				0.000638853	2.07237e-05	0.000968043
rhaA	L-rhamnose isomerase		5	0.00553211	0.000803383			0.000859559			0.00375833	0.0212902				0.000949115
group_519 (Putative ninF)	hypothetical protein		5	0.000788443	0.000357059	0.000605291						5.71774e-05			0.00201877	0.000903919
dgcJ	putative diguanylate cyclase DgcJ		5	0.00179041	0.00745595		6.87259e-05			1.62785e-05	0.000611821					0.000799255
dam_2	DNA adenine methylase		5	0.000881829			0.00145118		0.000962247		0.000749481			0.000454295		0.000791939
mukB	Chromosome partition protein MukB		5	0.000652119		0.000302646	0.00152873	3.61115e-05							0.000624751	0.000768353
group_563	hypothetical protein		5	0.0003959			0.000462624	0.000101998						2.83935e-05	0.000623483	0.000763
group_1158	hypothetical protein		5	0.000654288			0.000951872			0.000169818	0.000719287				0.000693935	0.000736527
group_1889	hypothetical protein		5	0.000843472			0.000626781				0.00077551		0.00047098		0.00161365	0.00073044
acnB	Aconitate hydratase B		5	0.00617802					0.0133201			0.000532731	0.016208		0.000140284	0.000688987
ileS	Isoleucine--tRNA ligase		5	0.000602767	0.00109486		0.000968864				0.000166551				9.45693e-05	0.000688987
group_2648	IS21 family transposase ISSso4		5	0.000824605	0.00252813	0.000288234								4.5551e-05	0.000586186	0.000674926
group_1835	hypothetical protein		5	0.000623981					0.000393181		0.000794573	0.000538012			0.000727379	0.000666762
group_1340	hypothetical protein		5	0.000377455				0.000756579	3.87978e-05	0.00016801					0.000291143	0.000632743
group_2369 (Putative pinE)	hypothetical protein		5	0.00031199		0.000522424		8.40643e-05			0.000305911				5.69903e-05	0.00059056
group_1161	hypothetical protein		5	0.000428628		0.00056746				0.000260305				0.000111658	0.00064128	0.000562439
adhE_2	Aldehyde-alcohol dehydrogenase		5	0.000624089	0.000714118		0.000282228				0.000611821				0.000949838	0.000562439
group_1885	hypothetical protein		5	0.000709096				0.00125944		0.000851412				0.00071262	0.000159573	0.000562439
bamA	Outer membrane protein assembly factor BamA		5	0.00890345					0.01226	0.0218788		0.0097909	4.5214e-05			0.000542351
group_1623	UDP-galactopyranose mutase		5	0.000421185		0.000177887	6.93001e-05			0.000716253	0.000688299					0.000454185
group_3567	hypothetical protein		5	0.000178195			0.000271605			3.58127e-05	3.05911e-05				0.000130263	0.000422702
group_1466	hypothetical protein		5	0.000253387		0.000486395		0.00013575				0.00017195	5.10107e-05			0.000421829
nrdE	Ribonucleoside-diphosphate reductase 2 subunit alpha		5	0.00388854			0.000251709		0.00256858				0.0155343	0.000708528		0.000379646
group_1929	hypothetical protein		5	0.000478169			0.00102971		2.5581e-05	1.95592e-05					0.00105888	0.000257115
group_2937	IS256 family transposase IS406		5	0.000511751		0.000831721							2.63749e-05	0.000141967	0.0013056	0.000253097
putP	Sodium/proline symporter		5	0.00164026				0.00072539			0.00607516		0.000197811		0.000949838	0.000253097
group_1166	hypothetical protein		5	0.000404351	0.000142824	0.000921811								0.000654063	5.69903e-05	0.000246067
group_564	hypothetical protein		5	0.000285284			0.000661956		2.9254e-05			8.31405e-05			0.000409197	0.000242871
gmm	GDP-mannose mannosyl hydrolase		5	0.000112657			3.09659e-05			2.55805e-05	4.58866e-05				0.000223747	0.000237106
group_1625	hypothetical protein		5	0.000186641			1.7908e-05						0.000143103	5.34465e-05	0.00049737	0.000221376
group_677	hypothetical protein		5	0.000228159		0.000275374					0.000181288	0.000409046	5.37097e-05			0.000221376
group_1031	hypothetical protein		5	0.000330397	0.000172153						0.000423895	3.61815e-05			0.000818884	0.000200871
rrrD	Lysozyme RrrD		5	0.000327569			3.01859e-05		0.000620765	0.000286501					0.000512912	0.00018748
group_1177	hypothetical protein		5	0.000596198				0.000235503		0.000161957		0.000217433			0.0022054	0.000160697
gltS	Sodium/glutamate symporter		5	0.000154745					1.61658e-05			1.80138e-05		0.000273935	0.000305305	0.000160307
group_1709	hypothetical protein		5	0.000318018	3.06051e-05			0.000769316						4.16643e-05	0.000607896	0.00014061
rsxA	Ion-translocating oxidoreductase complex subunit A		5	0.000780088		0.000252205	0.000801132		0.0016633						0.00104319	0.00014061
group_1179 (Putative yuaY)	hypothetical protein		5	0.000195468		4.32351e-05		4.89102e-05			3.27761e-05				0.000714821	0.000137597
group_3889	hypothetical protein		5	0.000299966		0.000504409				0.000545329				0.000155694	0.00017297	0.000121426
group_1847	hypothetical protein		5	0.00048707			0.000703754		0.000947264	3.58127e-05			0.000668626			7.98918e-05
leuE	Leucine efflux protein		5	0.000219119				0.000859559	3.87978e-05				5.14938e-05	7.64439e-05		6.93005e-05
group_1873	hypothetical protein		5	0.000193197						9.37641e-05	0.000144283		0.000120571		0.000547107	6.02613e-05
group_1895	hypothetical protein		5	0.000834258					0.000775956		0.000768996		0.00145062	0.00111546		6.02613e-05
group_1339	hypothetical protein		5	0.000318104		0.000610335	0.000470085	0.000441822	1.61658e-05							5.21141e-05
ail_4	Attachment invasion locus protein		5	4.73935e-05			2.2385e-05			5.07346e-05		5.76441e-05			5.69903e-05	4.92134e-05
group_3620	hypothetical protein		5	5.39515e-05			2.2385e-05		0.000112425		4.37015e-05	4.20322e-05				4.92134e-05
group_3595	DNA-invertase hin		5	6.81259e-05					0.000134407	3.58127e-05		6.30482e-05		5.9153e-05		4.8209e-05
group_2167	hypothetical protein		5	0.000157076			0.000518926	5.19871e-05				9.52729e-05		7.09836e-05		4.8209e-05
group_6186	hypothetical protein		5	0.000133536					0.00013279	0.000123385			2.63749e-05		0.000341942	4.31872e-05
group_3532 (Putative sadA)	hypothetical protein		5	0.000258899		0.000756614				0.000129821	8.26687e-05				0.000305305	2.00871e-05
group_3565	hypothetical protein		5	4.54549e-05							3.12863e-05	8.00613e-05	3.29686e-05	6.28712e-05		2.00871e-05
group_538 (Putative impB)	Protein UmuC		5	5.15295e-05				8.04651e-05		0.000107094	1.63881e-05				3.8635e-05	1.50653e-05
narG	Respiratory nitrate reductase 1 alpha chain		5	0.00364874	0.00821334	0.00134644			1.83441e-05		0.00845371				0.000211887
prlC	Oligopeptidase A		5	0.00391753	0.00745595		0.000511248	0.0107258	0.000798126				9.65135e-05
gmd	GDP-mannose 4,6-dehydratase		5	0.000766671	0.00306769		0.000175689				3.05911e-05	1.80138e-05	0.00054137
btuD_2	Vitamin B12 import ATP-binding protein BtuD		5	0.000729905	0.0018091	0.00118945			6.08593e-05	0.000377358					0.000212764
dinI_1	DNA damage-inducible protein I		5	0.000718252	0.00171388	0.0004936	0.000998552	0.00034355		4.16729e-05
group_3078	hypothetical protein		5	0.000400914	0.00149838			2.80214e-05				0.000181659		0.000182529	0.000113981
Cluster_3137	yeeO - tRNA-Asn(gtt) (CO_F)		5	0.000495904	0.00142824			1.52844e-05	2.06586e-05	0.000626722					0.000388619
group_2236	hypothetical protein		5	0.000704462	0.00115152			0.000222157			0.000674969	0.000378289			0.00109538
nasD	Nitrite reductase [NAD(P)H]		5	0.00441459	0.000816504		0.00738947	0.0107258					0.000105499		0.00303567
group_3950	hypothetical protein		5	0.0006525	0.000535588	0.00261122			2.0145e-05	5.75561e-05					3.79935e-05
exoX_1	Exodeoxyribonuclease 10		5	0.000944013	0.00048203	0.00223274	0.00118592					0.000511481			0.00030789
group_3944	hypothetical protein		5	0.000292519	0.000446324		0.000390117					4.20322e-05		0.000547588	3.65322e-05
group_3952	hypothetical protein		5	0.000500739	0.000428471	0.000126102	0.00146864		0.000169155			0.000311328
Cluster_1377	ynhF - purR (DP)		5	0.00044126	0.000408067	0.000223381	0.000635251				0.00087082	6.87799e-05
ipdC	Indole-3-pyruvate decarboxylase		5	0.000705031	0.000371936		0.00110284	0.00144804		3.44721e-05				0.000567869
group_1852	hypothetical protein		5	0.000470288	0.000267794			0.000504386	0.000792122				0.000716119		7.10187e-05
group_1695	hypothetical protein		5	0.000365931	0.000178529		0.000602674	0.00026493			0.000640154	0.000143366
group_1242	hypothetical protein		5	0.000295486	8.92647e-05		3.56925e-05	0.000504386						0.000141967	0.000706118
group_3039	hypothetical protein		5	0.000412287	2.08671e-05		0.000279941		0.00117207			0.000504386		8.41663e-05
group_1832	hypothetical protein		5	0.000951768	1.91282e-05			0.000784262	0.00193888	0.00157459	0.000441977
acrF	Multidrug export protein AcrF		5	0.00347413			0.00104986	0.000672515	0.0133201			0.00162888		0.000699327
Cluster_1191	cobC - rsfS (CO_F)		5	0.000147442			0.000156695		0.000103461	4.47658e-05	3.82388e-05				0.000394047
curA	NADPH-dependent curcumin reductase		5	0.0008749		0.000252205	0.0029593	0.000641197				8.40643e-05		0.000437732
envZ	Osmolarity sensor protein EnvZ		5	0.00635725			9.76801e-05		0.01226	0.0109394	0.00845371			3.54918e-05
ggt	Glutathione hydrolase proenzyme		5	0.000796301		0.000126102		0.000538012	1.89015e-05	0.000102322					0.00319617
glmS_2	Glutamine--fructose-6-phosphate aminotransferase [isomerizing]		5	0.00183212			0.00890186	2.16509e-05		5.42616e-05		5.60429e-05	0.000126802
group_1238	hypothetical protein		5	0.000317104		0.00127838	5.22317e-05	0.000127079	1.57459e-05			0.000112086
group_1326	hypothetical protein		5	0.000950096		0.00268778	0.00152916			3.58127e-05			5.80875e-05		0.000439639
group_1694	hypothetical protein		5	6.29993e-05				0.000155043			1.54942e-05	2.16165e-05	8.86488e-05		3.41942e-05
group_1702	hypothetical protein		5	0.000203833		3.60292e-05				0.00013046	0.000611821	0.00017195		6.89022e-05
group_1705	hypothetical protein		5	0.000285028				6.75517e-05			0.000740304	0.00052766		6.89022e-05	2.07237e-05
group_1708 (Putative yfjQ)	hypothetical protein		5	0.000202716			0.0002849	0.000351903			0.00018209	0.00017195	2.27369e-05
group_1837	hypothetical protein		5	0.000445298			0.000156695	0.000533289	0.000254776	0.000895317		0.000386412
group_1853	hypothetical protein		5	0.000890401					0.00243996	0.000268595		0.000834462	0.000685061		0.000223922
group_1890	hypothetical protein		5	0.000879013			0.000626781	0.000672515			3.05911e-05	0.000805921			0.00225926
group_1899	hypothetical protein		5	0.000557395			0.000691302	0.000876131			9.28657e-05			0.000547588	0.000579088
group_1985	hypothetical protein		5	0.000343679			2.7269e-05		4.72321e-05		0.000367093		0.000146651		0.00113015
group_207	hypothetical protein		5	0.000300105				0.000608012	0.00028723	0.000179063		0.000361089			6.51317e-05
group_2617	hypothetical protein		5	0.000510322				5.76441e-05	0.000282166	0.000953699				0.000460238	0.000797864
group_3033	hypothetical protein		5	0.000429527		6.30511e-05		1.40107e-05		0.00188227		0.000145712		4.25902e-05
group_3034	hypothetical protein		5	0.000512422				2.52193e-05		2.55805e-05		0.00152289		0.000612594	0.000375822
group_3042	hypothetical protein		5	0.000410243		0.00034468	0.000232669	0.000168831	0.000581967	0.000723067
group_3045	hypothetical protein		5	0.000332618					0.000588434	0.000542575		6.84524e-05		0.000121686	0.000341942
group_3047	hypothetical protein		5	0.000680341				0.00011517	0.000947313	0.00187052		4.27964e-05		0.000425902
group_3048	hypothetical protein		5	0.000567421		0.00059069	0.000626991	0.000504386		0.000777167					0.000337871
group_3049	hypothetical protein		5	0.000185132				0.000665409	2.07845e-05			0.000103716		7.8628e-05	5.71231e-05
group_3050	hypothetical protein		5	0.000633689		0.0012358		0.0010493	0.000602752			0.000252193		2.83935e-05
group_3077	hypothetical protein		5	0.000370751		0.000637717	0.000749593		3.17437e-05	0.000377709					5.69903e-05
group_3083	hypothetical protein		5	0.000360807		0.000771784	3.1339e-05	0.000171731		0.000758035		7.11441e-05
group_3570 (Putative repA)	RepFIB replication protein A		5	0.000102367					6.78962e-05		4.58866e-05		0.000162622	6.52723e-05	0.000170157
group_3571	hypothetical protein		5	0.000100935			0.000309659				5.35344e-05	4.80368e-05	7.06469e-05		2.27961e-05
group_3594	hypothetical protein		5	9.92713e-05					7.27459e-05	2.55805e-05		6.30482e-05	0.000268731	6.62514e-05
group_3601	hypothetical protein		5	5.27963e-05			5.22317e-05			8.35629e-05	4.58866e-05	3.36257e-05		4.86745e-05
group_3602 (Putative samB)	Protein UmuC		5	0.00012105			0.000407407		3.23315e-05		3.82388e-05	6.30482e-05		6.42233e-05
group_3622	hypothetical protein		5	5.20363e-05			5.22317e-05			6.71488e-05	5.35344e-05			7.09836e-05	1.62829e-05
group_3877	putative HTH-type transcriptional regulator		5	0.000921612		0.00272016	0.000156695		0.000193989			0.000511391			0.00102582
group_3884	hypothetical protein		5	0.000431148		0.000798903	0.000582943					3.36257e-05		0.000199598	0.000540671
group_3888	hypothetical protein		5	0.000115254			2.2385e-05		3.20471e-05	0.000246378		0.00014411			0.000131349
group_3908	hypothetical protein		5	0.000476645		0.000126102	0.00152535			0.000411846		0.000133764			0.000186168
group_3940	Prophage tail fiber assembly protein TfaE		5	0.000664717		0.00183154	0.000998552					0.000193114		3.54918e-05	0.000264888
group_3942	hypothetical protein		5	0.000342272		0.000207861	0.00133847					5.9666e-05		2.90388e-05	7.63263e-05
group_3947	hypothetical protein		5	0.000487111			0.00132631		6.73419e-05	0.000133463		0.000510244			0.000398194
group_3948	DNA adenine methylase		5	0.000711128		0.00184637	0.000998552	4.89102e-05				0.000126096			0.000535709
group_3951	hypothetical protein		5	0.000587402		0.000245654	0.00218309	0.000144614	0.00013639			0.000227264
group_417 (Putative rfaL)	hypothetical protein		5	0.000254348		9.66784e-05	7.83476e-05	0.000760171					0.000105499		0.000231042
group_548	hypothetical protein		5	0.000454757						0.000275546	0.000589971	0.000350268	0.000342123		0.000715878
group_5565 (Putative res)	hypothetical protein		5	0.000621467		0.000378307		0.000508589		0.00053719		0.0011769		0.00050635
group_575	hypothetical protein		5	0.000170588			0.000687966			6.82146e-05			2.63749e-05	4.86745e-05	2.17106e-05
group_5903	hypothetical protein		5	0.00114824				7.65438e-05			0.0013613	0.00343059		0.000653049	0.000219739
group_6875 (Putative yhjA)	hypothetical protein		5	0.00330281		0.000599702	7.83476e-05	0.000807018		0.0118866	0.00314234
group_7576	hypothetical protein		5	0.000320396			2.2385e-05	0.000504386		1.91854e-05		1.92147e-05			0.00103681
group_7633	hypothetical protein		5	0.000110871					3.87978e-05			0.000150115	6.84732e-05	7.49272e-05	0.00022204
group_90	hypothetical protein		5	0.00244415			1.39353e-05		0.000243437	0.0109394		0.000532731			0.000491244
hrpB	ATP-dependent RNA helicase HrpB		5	0.00740717		0.00756173	0.00034714		0.01226		0.00212199		0.014745
hscB	Co-chaperone protein HscB		5	0.00427639			0.00890186	0.0115854			0.000122364	0.000453947		0.000318412
lldP	L-lactate permease		5	0.00299197			0.000511248	0.0115854		0.000951715	6.11821e-05				0.00185033
maeA	NAD-dependent malic enzyme		5	0.00047695			0.000611111	0.000295715	0.000387978	5.31414e-05					0.00103681
merA	Mercuric reductase		5	0.000579604			0.000626781		0.000235804			0.000538012		0.000927519	0.000569903
mkaB	28.1 kDa virulence protein		5	0.000109078		0.000324263					5.09851e-05	5.8845e-05		7.71029e-05	3.41942e-05
murF	UDP-N-acetylmuramoyl-tripeptide--D-alanyl-D-alanine ligase		5	0.000878602		0.00115294	0.000635251			0.000172668		0.00191924			0.000512912
nhaB	Na(+)/H(+) antiporter NhaB		5	0.000555956		0.000504409		5.60429e-05		0.00087741				0.000851804	0.000490116
oxyR_1	Hydrogen peroxide-inducible genes activator		5	0.00488763		0.000278372	0.00813867		0.0133201		3.05911e-05			0.00267042
proX	Glycine betaine/proline betaine-binding periplasmic protein		5	0.00351514		2.44716e-05	0.00242212	0.000384294				0.000975146		0.0137697
sbmA	Peptide antibiotic transporter SbmA		5	0.000133636					3.87978e-05	1.91854e-05	2.18508e-05		5.07209e-05		0.000537624
selB	Selenocysteine-specific elongation factor		5	0.0102231				0.0115854	0.0133201		3.05911e-05	0.0106451	0.0155343
yihP_2	Putative 2,3-dihydroxypropane-1-sulfonate exporter		5	0.00014549		6.19048e-05	4.17854e-05	4.25586e-05			0.000127008				0.000454192
carB	Carbamoyl-phosphate synthase large chain		4	0.00535705					2.77127e-05		0.000229433			0.0137697		0.00740138
rocR	Arginine utilization regulatory protein RocR		4	0.00409752				0.00013937			0.00845371		0.000395623			0.00740138
sauU_1	putative sulfoacetate transporter SauU		4	0.00143734					0.000962813	1.49219e-05					3.55264e-05	0.00473611
ccmH	Cytochrome c-type biogenesis protein CcmH		4	0.00276443		0.00260401	0.000156695								0.00425147	0.00404554
group_2335 (Putative oadA1)	hypothetical protein		4	0.00149894		0.00121599					0.000412979				0.000387534	0.00397925
citG_3	2-(5''-triphosphoribosyl)-3'-dephosphocoenzyme-A synthase		4	0.00481127	0.00093922	0.00756173					0.00680173					0.00394242
group_1394	hypothetical protein		4	0.00206515		0.00340507					7.64777e-05				0.00140196	0.00337711
group_693	hypothetical protein		4	0.00314949		0.00100882		4.20322e-05			0.00845371					0.00309341
group_789	hypothetical protein		4	0.00206029		0.00243868					0.00107069				0.00190546	0.00282634
narL_1	Nitrate/nitrite response regulator protein NarL		4	0.00258727		0.00237117					0.00521319				0.000604442	0.00216028
bepA	Beta-barrel assembly-enhancing protease		4	0.00418646	0.000397634							0.000532731		0.0137697		0.00204582
rpoB	DNA-directed RNA polymerase subunit beta		4	0.00110498		0.000181948				7.01813e-05	0.00212199					0.00204582
malP_1	Maltodextrin phosphorylase		4	0.00340082	0.0015269			0.000239651				0.0097909				0.00204582
group_2497	hypothetical protein		4	0.00117277		0.000619566					0.00208019				2.27961e-05	0.00196853
narY	Respiratory nitrate reductase 2 beta chain		4	0.000810751					7.27459e-05		0.00152955	5.8845e-05				0.00158186
group_1927	hypothetical protein		4	0.00101292	0.001543									7.57159e-05	0.000951915	0.00148105
group_2762 (Putative pifA)	hypothetical protein		4	0.000482623			7.83476e-05							4.25902e-05	0.000341942	0.00146761
group_1886	hypothetical protein		4	0.000874231					0.00102055		0.000229433	0.00078824				0.0014587
group_1841	hypothetical protein		4	0.00118545			0.0016449						0.000689604		0.00109373	0.00131356
group_7722	hypothetical protein		4	0.00151559	0.00163227						0.00261044	0.000532731				0.00128691
group_1014	hypothetical protein		4	0.00102496			0.00109821			0.000375455		0.00135904				0.00126714
group_1164	hypothetical protein		4	0.00145786		0.00155526	0.00049359								0.00258891	0.00119368
bioC	Malonyl-[acyl-carrier protein] O-methyltransferase		4	0.000678548		0.000378307			0.000193989	0.000951715						0.00119018
group_3161	hypothetical protein		4	0.000316725					7.87202e-05	6.3667e-05		3.7594e-05				0.00108692
group_2526	hypothetical protein		4	0.000433143		0.000471369								6.45306e-05	0.000113981	0.00108269
group_247	hypothetical protein		4	0.000888754		0.0011097					0.000382388				0.000980233	0.00108269
group_3162	hypothetical protein		4	0.000633812	0.000714118	9.8109e-05						0.000667274				0.00105575
group_1048	hypothetical protein		4	0.000902484			0.00027576				0.000458866				0.00201002	0.00086529
group_1449	hypothetical protein		4	0.000431285				0.000144849			0.000545508	0.00017195				0.000862832
group_1609	hypothetical protein		4	0.000402976			0.000187409		0.000114454						0.000455922	0.000854119
group_1888	hypothetical protein		4	0.000572725			0.000604396						0.000527497		0.000305305	0.000853701
group_990	hypothetical protein		4	0.000394201		0.000168136	0.000470085	0.000101812								0.000836768
group_1448	hypothetical protein		4	0.000232712			4.52005e-05			0.000204644	1.6995e-05					0.000664009
group_3581	Invasin		4	0.000193069					1.61658e-05				7.16214e-05		2.27961e-05	0.000661692
glxR	2-hydroxy-3-oxopropionate reductase		4	0.00116637		0.000781834		0.00226181			0.000989111					0.000632743
Cluster_1685	tRNA-Val(tac) - gltX (DP)		4	0.00279766	0.00120507	0.005813					0.00353982					0.000632743
citS	Citrate-sodium symporter		4	0.000199843			1.47611e-05		0.00013279		2.18508e-05					0.000629971
group_3600	hypothetical protein		4	0.000170785							3.05911e-05	1.40107e-05		2.83935e-05		0.000610145
group_1677	Ribokinase		4	0.00035436			0.000501425	0.00026493					8.86488e-05			0.000562439
glnE	Bifunctional glutamine synthetase adenylyltransferase/adenylyl-removing enzyme		4	0.000488625		0.000882716				0.000235409				0.000273935		0.000562439
group_1833	hypothetical protein		4	0.000587752				0.000878909		0.00053719		0.00037247				0.000562439
group_7488	Multidrug efflux ATP-binding/permease protein		4	0.00422743									0.0155343	0.000117778	0.000695237	0.000562439
group_1692	hypothetical protein		4	0.00106486	0.00312427				0.000346108				0.000240701			0.000548378
malQ	4-alpha-glucanotransferase		4	0.00361476					8.73497e-05	5.96878e-05				0.0137697		0.000542351
group_2448	hypothetical protein		4	0.00106708	0.00218106						0.00152955			7.09836e-05		0.000486726
group_1604	hypothetical protein		4	0.000271952		0.000291005				1.49219e-05		0.000295156				0.000486726
group_1532 (Putative hsdR)	hypothetical protein		4	0.000249772				0.000302632		1.9164e-05					0.000217234	0.000460061
group_2313	hypothetical protein		4	0.000141396		5.46218e-05	4.82139e-05							4.092e-05		0.000421829
pykA	Pyruvate kinase II		4	0.000188466			1.7908e-05			7.97914e-05					0.000304639	0.000351524
flmA	Stable plasmid inheritance protein		4	0.00084256			0.000626781			0.00155126				0.000855491		0.000336709
group_1454	hypothetical protein		4	0.000162497			4.87416e-05	0.00026493							1.49211e-05	0.000321393
pflD	Trans-4-hydroxy-L-proline dehydratase		4	0.00197951	0.00412534				0.000962813		0.00251351					0.000316372
frdD	Fumarate reductase subunit D		4	0.000387047				4.47974e-05	0.000986763	0.000235409						0.000281219
kefC_2	Glutathione-regulated potassium-efflux system protein KefC		4	0.000620289			0.000156695		0.00098599						0.00105725	0.000281219
group_2765	hypothetical protein		4	0.000889438	0.00193385	0.00127955								9.12647e-05		0.000253097
group_508	IS256 family transposase IS285		4	0.000621108			0.000626781						3.01427e-05		0.00157441	0.000253097
group_659	hypothetical protein		4	0.00126318		2.52205e-05					3.05911e-05				0.00474431	0.000252595
group_1376	hypothetical protein		4	0.000146608		0.000126102		0.000155043					5.65176e-05			0.000248771
repB	RepFIB replication protein A		4	0.000435456			0.000626781			0.000143813				0.000728765		0.000242468
group_1616	hypothetical protein		4	0.000382235			6.26781e-05				0.000764777				0.000468675	0.000232809
group_1701	hypothetical protein		4	0.00011667					9.99257e-05		7.64777e-05			6.89022e-05		0.000221376
group_2527	hypothetical protein		4	0.000328526			0.000559626			0.00053719				3.65059e-05		0.000180784
group_1606	hypothetical protein		4	0.000220642					0.000163921			0.000525402	5.10107e-05			0.000142233
aroG	Phospho-2-dehydro-3-deoxyheptonate aldolase, Phe-sensitive		4	0.000194722			2.41069e-05						0.000158249		0.000455922	0.00014061
cpdB	2',3'-cyclic-nucleotide 2'-phosphodiesterase/3'-nucleotidase		4	0.000220917							0.000213605			0.000425902	0.000135691	0.00010847
group_6 (Putative tnpA)	Tn3 family transposase TnAs1		4	0.000312629							4.58866e-05		0.000754888		0.000341942	0.000107801
group_3887	hypothetical protein		4	0.000190438	0.000437397	6.30511e-05	0.000156695									0.00010461
wbnJ	O-antigen biosynthesis glycosyltransferase WbnJ		4	0.000420409	0.000892647	0.000161416				0.00053719						9.03819e-05
barA	Signal transduction histidine-protein kinase BarA		4	0.0054756					0.0133201		0.00845371		5.07209e-05			7.78761e-05
rbsK_2	Ribokinase		4	0.000529024			0.00163065	0.000386696		3.58127e-05						6.29396e-05
group_5396	hypothetical protein		4	0.000280998			0.000626781					8.24631e-05			0.000352814	6.19352e-05
group_3536	hypothetical protein		4	8.53813e-05			0.000167142		5.17304e-05				6.23921e-05			6.02613e-05
iclR	Transcriptional repressor IclR		4	7.06596e-05					5.81967e-05	3.41073e-05			0.000134091			5.62439e-05
gldA_1	Glycerol dehydrogenase		4	6.30448e-05						7.92995e-05		8.40643e-05	3.39105e-05			5.49047e-05
ccdA	Antitoxin CcdA		4	3.3473e-05					2.77127e-05		3.05911e-05		2.63749e-05			4.92134e-05
dacB	D-alanyl-D-alanine carboxypeptidase DacB		4	0.0033126			0.000470085	0.0115854						0.00114769		4.72509e-05
group_1338	hypothetical protein		4	0.000348781		0.000770829		0.000168129							0.00041213	4.40371e-05
group_1703	hypothetical protein		4	0.000204564					0.000533932					0.000222415	1.97274e-05	4.21829e-05
Cluster_2746	group_897 - wecH (DP)		4	3.46289e-05					2.77127e-05		3.05911e-05	3.80291e-05				4.21829e-05
group_3443	hypothetical protein		4	0.000200173					5.17304e-05	4.77502e-05	0.000663717					3.74959e-05
group_2825	hypothetical protein		4	0.000487105			0.00113337			0.00018597		0.000598803				3.02762e-05
gatC_3	PTS system galactitol-specific EIIC component		4	0.000117009		0.000146715				4.77502e-05	0.000244729					2.8843e-05
pyrH	Uridylate kinase		4	0.00116633	0.00276721							0.000168129			0.00170114	2.8843e-05
feoB	Fe(2+) transporter FeoB		4	0.000214071			0.000604396	0.000118268					0.000105499			2.81219e-05
adhE_1	Aldehyde-alcohol dehydrogenase		4	2.19399e-05					1.61658e-05				2.63749e-05		1.70971e-05	2.81219e-05
group_695	hypothetical protein		4	4.53474e-05					4.98829e-05		3.93314e-05		6.40532e-05			2.81219e-05
sorB_2	PTS system sorbose-specific EIIB component		4	0.000146462			0.000182587			0.000147712					0.000227427	2.81219e-05
entF	Enterobactin synthase component F		4	0.00358663				9.69017e-05			0.000458866			0.0137697		2.10914e-05
cysH_1	Phosphoadenosine phosphosulfate reductase		4	0.00715155					7.14697e-05				0.014745	0.0137697		2.00871e-05
group_3598	Chromosome partition protein Smc		4	4.03289e-05					2.77127e-05			1.40107e-05	9.95052e-05			2.00871e-05
group_3623	hypothetical protein		4	2.46073e-05					1.61658e-05		4.33373e-05		1.88392e-05			2.00871e-05
rsmF	Ribosomal RNA small subunit methyltransferase F		4	0.00037178				0.000905659				0.000504386			5.69903e-05	2.00871e-05
group_3624	hypothetical protein		4	7.47733e-05								8.12622e-05	0.000181461		1.62829e-05	2.00871e-05
group_3578	hypothetical protein		4	5.61612e-05					9.56089e-05	3.58127e-05					7.81581e-05	1.50653e-05
rodZ	Cytoskeleton protein RodZ		4	0.000342502			4.70085e-05	0.000168129							0.00113981	1.50653e-05
Cluster_1066	group_7579 - dnaK_2 (DP)		4	0.00267779	0.00821334	7.20585e-05		0.00050919						0.00191656
cbiF	Cobalt-precorrin-4 C(11)-methyltransferase		4	0.00249053	0.0079814	0.000378307			0.00013279				0.00146962
infB	Translation initiation factor IF-2		4	0.00495021	0.00745595			0.0115854		1.80316e-05			0.000741488
codB	Cytosine permease		4	0.00260603	0.00195613	0.00756173		7.17817e-05				0.000834462
group_491	IS1380 family transposase ISEcp1		4	0.000981708	0.00184575			3.24013e-05		3.68316e-05					0.00201185
group_2657	hypothetical protein		4	0.000757428	0.00149333	0.000596939					0.000893895			4.5551e-05
group_1114	hypothetical protein		4	0.000391471	0.00146904					4.02893e-05	3.05911e-05			2.59597e-05
group_5926 (Putative yjbB)	hypothetical protein		4	0.00123855	0.00132681	0.00263974					1.94014e-05				0.000968259
group_2451	hypothetical protein		4	0.000639567	0.0012685	6.30511e-05					0.000100116				0.0011266
group_1977	IS3 family transposase ISEc15		4	0.000331956	0.00109031			5.04386e-05	0.000112093						7.49872e-05
nudE	ADP compounds hydrolase NudE		4	0.00051946	0.00107118	0.000504409		4.3388e-05			0.000458866
asnA	Aspartate--ammonia ligase		4	0.00084727	0.0010377		0.000788288			0.000888734			0.000674357
fabG	3-oxoacyl-[acyl-carrier-protein] reductase FabG		4	0.000829223	0.000994664					5.3719e-05	4.58866e-05				0.00222262
group_1981	hypothetical protein		4	0.000476403	0.000981912	0.000521654				1.40424e-05		0.000388003
group_7866 (Putative yccT)	hypothetical protein		4	0.00120866	0.000952157		3.66181e-05			0.00020912					0.00363675
group_228	hypothetical protein		4	0.000784875	0.000937655	0.000366843					0.000163152				0.00167185
group_2534	hypothetical protein		4	0.000601031	0.000918152						7.64777e-05			7.39908e-05	0.0013355
iprA_2	Inhibitor of hydrogen peroxide resistance		4	0.00123493	0.000856942	0.00105926		0.000220251			0.00280325
group_555	hypothetical protein		4	0.000362449	0.000714118			6.40808e-05				5.40414e-05		0.000617558
group_1200	hypothetical protein		4	0.000182725	0.000584278			5.37772e-05				6.44493e-05		2.83935e-05
panC	Pantothenate synthetase		4	0.000381788	0.000397634				1.56829e-05			0.000916024	0.000197811
group_2559	hypothetical protein		4	0.000407369	0.000382563	0.00017234								0.000709836	0.000364738
clpV1	Protein ClpV1		4	0.000229891	0.000371936	0.000145918	0.000340166						6.15413e-05
group_518 (Putative ninG)	hypothetical protein		4	0.000148778	0.000357059			0.000124595				4.24746e-05		7.09836e-05
group_1608	hypothetical protein		4	0.000128071	0.000321353		9.46571e-05		4.52641e-05				5.10107e-05
nudC	NADH pyrophosphatase		4	0.000950743	0.000256107				7.67611e-05					0.000273935	0.00319617
abaF	Fosfomycin resistance protein AbaF		4	0.00765419	0.00024762		0.00813867	0.0115854				0.0106451
group_1683	hypothetical protein		4	0.000228054	0.000192429						0.000181288	0.000143366			0.000395133
group_2948	hypothetical protein		4	0.000312262	0.000178529			0.000450735			0.000167038	0.000452746
fucI	L-fucose isomerase		4	0.00384983	0.000142824						0.000600697	0.000886137		0.0137697
group_1767	putative protein YihR		4	0.000114654	0.000133897		0.000155784	2.20096e-05		0.000146924
Cluster_336	nth - dtpA (CO_F)		4	0.000243866	8.92647e-05		0.000156695	0.000672515							5.69903e-05
tagH	Teichoic acids export ATP-binding protein TagH		4	8.83497e-05	4.2507e-05						1.854e-05	0.000149023	0.000143328
recG	ATP-dependent DNA helicase RecG		4	0.000107186	2.55042e-05		0.000172861						0.000197811		3.25659e-05
aaeB_1	p-hydroxybenzoic acid efflux pump subunit AaeB		4	0.000157721			0.000501425			2.55805e-05				3.54918e-05	6.83883e-05
aceE	Pyruvate dehydrogenase E1 component		4	0.00864672			0.000511248		0.0133201	0.0109394		0.00981616
adeP	Adenine permease AdeP		4	0.000304577			0.000511248	2.52193e-05			0.000563154		0.000118687
araA	L-arabinose isomerase		4	0.0048855			8.05391e-05			5.73003e-05			0.016208		0.00319617
argG	Argininosuccinate synthase		4	0.00034327			6.57462e-05	0.000157895			1.94014e-05				0.00113004
bamE	Outer membrane protein assembly factor BamE		4	6.25969e-05				6.44062e-05		1.88246e-05		7.58921e-05		9.12647e-05
btuB_2	Vitamin B12 transporter BtuB		4	0.000673715		0.00106887					0.000660985			0.000669274	0.000295733
Cluster_127	group_5205 - oppA (CO_F)		4	0.00380416			0.000777013	3.62769e-05	0.000633698					0.0137697
Cluster_1531	nifJ - group_7684 (DP)		4	0.0001706		2.99054e-05		0.000198819		3.33549e-05		0.000420322
Cluster_1651	yceO - yceJ (CO_F)		4	0.000215216		6.30511e-05				0.000124767				0.000638853	3.41942e-05
Cluster_1798	ybjG - mdfA (DP)		4	0.000133929		0.000177892	2.53795e-05			8.02536e-05		0.000252193
Cluster_2649	ycaL - cmk (CO_F)		4	0.000937535		0.000630511				0.000235409		0.000554825			0.0023294
Cluster_3005	group_7119 - ppiD (CO_R)		4	0.00392857				2.97421e-05			0.000170577		0.0154697	4.42495e-05
Cluster_3881	pgk - fbaA (CO_F)		4	0.00103649		0.000776352	0.000626781	0.00272664	1.61658e-05
Cluster_4025	cfxP - yhfA (DT)		4	7.12813e-05		3.78307e-05				1.4034e-05		0.000168129			6.51317e-05
cyaA	Adenylate cyclase		4	0.00589			0.00890186	0.0115854		0.000950775	0.00212199
der	GTPase Der		4	0.000287156						0.000181891		4.20322e-05	1.88392e-05		0.000905861
dgaE_2	D-glucosaminate-6-phosphate ammonia lyase		4	0.00408321				2.13982e-05	2.77127e-05		0.000749481		0.0155343
dtpA	Dipeptide and tripeptide permease A		4	0.00280797			1.80199e-05	4.3388e-05				0.00981616			0.00135431
exuT_1	Hexuronate transporter		4	0.00110871				0.0011769				3.33785e-05		2.83935e-05	0.00319617
fis	DNA-binding protein Fis		4	0.000264735			0.000557591		3.16139e-05	2.55805e-05				0.000444155
glnK	Nitrogen regulatory protein P-II 2		4	3.67092e-05					1.61658e-05	6.13932e-05		5.04386e-05	1.88392e-05
glpK_2	Glycerol kinase		4	0.00455683			0.000470085					7.3468e-05		0.0137697	0.00391412
groL	60 kDa chaperonin		4	0.000250871			6.71551e-05		1.61658e-05			0.000216165			0.000703998
group_1061	hypothetical protein		4	0.000139166		0.000152584	4.17854e-05		5.69883e-05						0.000305305
group_1239	hypothetical protein		4	0.000554331		0.00209454	3.15625e-05	5.81984e-05				3.30253e-05
group_1293	hypothetical protein		4	0.000103105							2.2248e-05		3.13986e-05	4.16111e-05	0.000317163
group_1304	hypothetical protein		4	0.000568751					0.000372677	0.000774101		7.09602e-05		0.00105727
group_1354	hypothetical protein		4	0.000776311		9.98107e-05					3.05911e-05			5.15866e-05	0.00292326
group_1364	hypothetical protein		4	0.000331474				0.000518797	3.66273e-05	9.79582e-05		0.000672515
group_1412 (Putative dmsB)	Anaerobic dimethyl sulfoxide reductase chain B		4	0.000291471				0.00020446	1.93989e-05	0.000479951	0.000462075
group_1469	hypothetical protein		4	0.000191343				6.52223e-05	0.000555591		8.7403e-05		5.71539e-05
group_1474	hypothetical protein		4	0.000432325					8.87805e-05	0.00053719			0.000126352		0.000976976
group_1497	hypothetical protein		4	0.000116153			0.000142971		9.99257e-05	0.000135132			8.65855e-05
group_1501	hypothetical protein		4	0.000332552				6.75517e-05	0.000667746	4.31034e-05		0.000551807
group_1504	hypothetical protein		4	0.000269857		0.000504409	8.4273e-05			0.000147712					0.000343033
group_1788	hypothetical protein		4	4.98462e-05			5.03663e-05	4.59403e-05			1.6995e-05				8.60832e-05
group_1855	hypothetical protein		4	0.000514013				0.000284428				0.00129263	0.000422112		5.68852e-05
group_1883	hypothetical protein		4	0.00158494			0.000626781	0.00277568			0.00205812	0.000879187
group_1894	hypothetical protein		4	0.000963891			0.000470085		0.00100774	0.000617363					0.00176038
group_1926	hypothetical protein		4	8.44498e-05		0.000126102	7.44182e-05				0.000109254			2.80247e-05
group_1986	hypothetical protein		4	0.000371678			7.95332e-05		7.36157e-05					0.000586718	0.000746844
group_2000	hypothetical protein		4	0.00172667		0.000860935		0.00139955				0.00163233		0.00301386
group_2022	hypothetical protein		4	0.00258674			0.000156695		0.00160688	0.00765011			0.000933264
group_2189	hypothetical protein		4	0.000282045			0.000470085	9.29744e-05				1.80138e-05			0.000547107
group_219 (Putative oadA1)	hypothetical protein		4	0.00048264					0.000976035			8.40643e-05		0.000182009	0.000688452
group_223	hypothetical protein		4	0.000226367						0.000388668	0.000395062		5.66081e-05		6.51317e-05
group_2339	hypothetical protein		4	7.22329e-05			0.000100733	6.75517e-05	9.24301e-05			2.82174e-05
group_239	hypothetical protein		4	0.000452367		0.000864701		0.00042187	9.69945e-05					0.000425902
group_2635	IS6 family transposase IS1006		4	0.000155313				8.76536e-05	7.05744e-05	1.62785e-05					0.000446744
group_3028	hypothetical protein		4	0.000389755			0.000569871	0.000315722		0.000107438		0.000565987
group_3036	hypothetical protein		4	0.000247791			0.000156695	0.000134503	0.000600491						9.94739e-05
group_3037	hypothetical protein		4	0.000322491			0.000294497		4.64336e-05	0.000265152					0.000683883
group_3040	hypothetical protein		4	0.000270214					1.61658e-05	0.000361638		9.31302e-05			0.000609921
group_3041	hypothetical protein		4	0.000668122			0.000266382	0.000481283		0.00091605		0.00100877
group_3046	hypothetical protein		4	0.000260267		0.000435053	0.000323481					0.000140566		0.000141967
group_3051	hypothetical protein		4	0.000233284		0.000315256		5.96093e-05		0.000111073				0.000447197
group_3055	Prophage integrase IntA		4	0.000417992		0.000307695						2.66204e-05		0.000608176	0.000729476
group_3188	IS3 family transposase ISVch4		4	0.00019822			0.000156695	3.66826e-05	0.000581967						1.75355e-05
group_335	hypothetical protein		4	0.00248931				0.000302632	0.000164088		0.00845371				0.00103681
group_3528	Endoribonuclease SymE		4	7.306e-05					3.97926e-05		4.07881e-05	4.90375e-05	0.000162622
group_3560	hypothetical protein		4	0.000196824			5.22317e-05				4.33373e-05			6.95918e-05	0.000622137
group_3561	hypothetical protein		4	0.000124037			0.000235043			0.000154614		5.76441e-05			4.88488e-05
group_3562	hypothetical protein		4	4.66799e-05			3.1339e-05		3.87978e-05		5.35344e-05	6.30482e-05
group_3569	hypothetical protein		4	9.60635e-05			0.000235043			1.91854e-05	6.59725e-05		6.40532e-05
group_3574	hypothetical protein		4	6.77313e-05			3.1339e-05			6.26722e-05		4.80368e-05	0.000128877
group_3591	hypothetical protein		4	0.000129081			5.22317e-05				5.35344e-05		0.000361884	4.86745e-05
group_3593	IS481 family transposase ISAzs36		4	0.000129923						3.58127e-05			6.84732e-05	0.000164649	0.000250757
group_3615 (Putative traE)	hypothetical protein		4	9.04738e-05			0.000168634			5.07346e-05	8.41254e-05		5.84015e-05
group_3893 (Putative merE)	hypothetical protein		4	0.000568631			0.000767806		0.000950546			0.000450345			0.000105828
group_3946	hypothetical protein		4	0.000496306		0.000504409	0.000795257	0.000504386							0.000181171
group_588	hypothetical protein		4	0.000177129		0.000320815	2.98467e-05	0.000295872		6.19835e-05
group_6392	hypothetical protein		4	0.000371312			0.000470085	0.000600459		3.44353e-05				0.000380269
group_651 (Putative ssaQ)	hypothetical protein		4	0.00128713		0.000630511			7.55536e-05			0.000528355			0.00391412
group_76	hypothetical protein		4	0.000313223		0.00056746		1.80138e-05			0.000635394	3.20245e-05
group_7747	hypothetical protein		4	0.00359852						3.03077e-05	0.000198478		0.000395623	0.0137697
group_78	hypothetical protein		4	0.000184759			0.000559626		3.69503e-05				9.98718e-05	4.25902e-05
group_914 (Putative ivbL)	hypothetical protein		4	0.00185965			0.00545481		0.00137354			0.000168129		0.000442127
hin_4	DNA-invertase hin		4	0.00071006		0.000376741		0.000370894			0.00200854	8.40643e-05
imm_2	Colicin-E7 immunity protein		4	0.000285258		0.000428571	0.000470085				9.05855e-05	0.00015179
ligB	DNA ligase B		4	0.0021762			0.00813867		0.00013279		0.000213605				0.000219739
lldR_1	Putative L-lactate dehydrogenase operon regulatory protein		4	0.00021304			5.22317e-05			0.000181621		5.04386e-05		0.000567869
lon_2	Lon protease		4	0.000231266			3.08142e-05			0.000232119		7.19748e-05			0.000590157
mdlB	Multidrug resistance-like ATP-binding protein MdlB		4	0.000806924		0.00271664			0.00013279			0.000104329		0.000273935
mscK	Mechanosensitive channel MscK		4	0.00234794			0.00813867		0.000678962		2.18508e-05				0.000552279
murA	UDP-N-acetylglucosamine 1-carboxyvinyltransferase		4	0.000701453				0.00149897	3.52707e-05					0.00125529	1.62829e-05
nagD	Ribonucleotide monophosphatase NagD		4	0.00190353			0.00295327	0.00168129		0.00217363		0.000805921
napC	Cytochrome c-type protein NapC		4	0.00229055		0.00659712		8.40643e-05	0.00013279		0.00234823
narZ	Respiratory nitrate reductase 2 alpha chain		4	0.000171217		3.78307e-05	0.000349829	0.000239651		5.75561e-05
nuoB	NADH-quinone oxidoreductase subunit B		4	0.00238925			0.00229139	0.00508663		0.00167459		0.000504386
nuoN	NADH-quinone oxidoreductase subunit N		4	0.000150542			0.000213303	2.52193e-05		2.17046e-05					0.000341942
panF	Sodium/pantothenate symporter		4	0.00173839			0.00165649			0.00086763		0.00324261			0.00118683
pgpA	Phosphatidylglycerophosphatase A		4	0.000295344			0.000564103	1.40107e-05	0.000581967					2.12951e-05
phrB	Deoxyribodipyrimidine photo-lyase		4	0.00367492			0.000589108			0.000235409			0.000105499	0.0137697
pifC	Transcriptional repressor PifC		4	4.56015e-05				1.5949e-05			2.18508e-05			6.48198e-05	7.97864e-05
prr	Gamma-aminobutyraldehyde dehydrogenase		4	0.00358406				8.40643e-05	0.00043134	5.1161e-05				0.0137697
ptsP	Phosphoenolpyruvate-dependent phosphotransferase system		4	0.00892821		0.00714869			0.01226			0.000834462	0.0154697
queG	Epoxyqueuosine reductase		4	9.48997e-05		6.30511e-05	0.000282051	1.60123e-05		1.8484e-05
rarD_1	Protein RarD		4	0.00874649				0.0115854	0.0123591	0.0110012			4.02816e-05
rbfA	30S ribosome-binding factor		4	0.000120279				6.00459e-05	0.00013279	0.000183951		0.000104329
rcsC_1	Sensor histidine kinase RcsC		4	6.8846e-05			7.83476e-05	3.36257e-05				4.47239e-05	0.000118687
rhaR_8	HTH-type transcriptional activator RhaR		4	0.000374617			0.000783476		0.000193989	0.000179063					0.000341942
rpoC	DNA-directed RNA polymerase subunit beta'		4	0.0033093				0.0115854	0.00106494			0.000389098	0.000197811
spvB	Mono(ADP-ribosyl)transferase SpvB		4	0.000110858					6.78962e-05	3.58127e-05	3.05911e-05		0.000309134
yidZ_2	HTH-type transcriptional regulator YidZ		4	0.000993557		6.30511e-05		0.00217884	0.00166395						6.83883e-05
galF	UTP--glucose-1-phosphate uridylyltransferase		3	0.0125962				0.0107258	0.01226							0.0148028
iaaA	Isoaspartyl peptidase		3	0.00503233	0.00745595			0.000239651								0.00740138
fepD	Ferric enterobactin transport system permease protein FepD		3	0.00540405	0.000357059						0.00845371					0.00740138
narH	Respiratory nitrate reductase 1 beta chain		3	0.00791617						0.00087741			0.0154697			0.00740138
oppF_2	Oligopeptide transport ATP-binding protein OppF		3	0.00573384		0.00134644					0.00845371					0.00740138
pepN	Aminopeptidase N		3	0.00612148						0.0109394				2.36612e-05		0.00740138
rihC	Non-specific ribonucleoside hydrolase RihC		3	0.0119565					0.01226				0.016208			0.00740138
aceA	Isocitrate lyase		3	0.00528143					2.77127e-05	0.00909091						0.00672568
group_6316	hypothetical protein		3	0.00193732	0.00216636			8.40643e-05								0.00356152
group_7482 (Putative wcaM)	hypothetical protein		3	0.00158459	0.000714118	0.00134644										0.00269322
katE	Catalase HPII		3	0.00105628								1.40107e-05			0.000582855	0.00257198
potE	Putrescine transporter PotE		3	0.00141881		0.00163933									5.69903e-05	0.00256011
qseG	Quorum-sensing regulator protein G		3	0.00179311									9.65135e-05		0.0029065	0.0023763
group_2671	hypothetical protein		3	0.00103604							0.000864647			6.48111e-05		0.00217866
osmB	Osmotically-inducible lipoprotein B		3	0.00604023	0.00917777	0.00683376										0.00210914
aceF	Dihydrolipoyllysine-residue acetyltransferase component of pyruvate dehydrogenase complex		3	0.00116411		0.00134644			9.69945e-05							0.00204888
ftsP	Cell division protein FtsP		3	0.000808028								0.000104329		0.000273935		0.00204582
gyrB	DNA gyrase subunit B		3	0.0046222				0.0115854		0.000235409						0.00204582
ilvD_2	Dihydroxy-acid dehydratase		3	0.00578865		0.0151235			0.000196665							0.00204582
occR	Octopine catabolism/uptake operon regulatory protein OccR		3	0.000998502				0.000523785						0.000425902		0.00204582
dnaK_2	Chaperone protein DnaK		3	0.00143353					0.00013279		0.00212199					0.00204582
fes_2	Enterochelin esterase		3	0.00177167		0.00174862					0.00174873					0.00181767
group_2689	hypothetical protein		3	0.000888135	0.000476842	0.000579796										0.00160777
group_1931	hypothetical protein		3	0.00139557								0.000336257			0.0022644	0.00158605
Cluster_1298	yedP - group_4838 (CO_R)		3	0.000546355			7.83476e-05	1.40107e-05								0.00154671
hemB	Delta-aminolevulinic acid dehydratase		3	0.00220445		0.00509554					6.95251e-05					0.00144828
group_5751	hypothetical protein		3	0.00229553	0.00124735	0.00420117										0.00143805
rhtC_1	Threonine efflux protein		3	0.00233944	0.0051346						0.000458866					0.00142484
group_438	hypothetical protein		3	0.000939459			0.000764075								0.000683883	0.00137042
group_1925	hypothetical protein		3	0.000483002				6.75517e-05							4.04673e-05	0.00134099
Cluster_297	group_914 - tisB (DP)		3	0.00131044				0.00134503				0.00160203				0.000984267
group_1154	hypothetical protein		3	0.00116147	0.00252813										3.79935e-05	0.000918284
group_511	IS256 family transposase ISEc39		3	0.000362337	0.000178529								2.96717e-05			0.00087881
group_1447	hypothetical protein		3	0.000798046			3.23435e-05				0.00149896					0.000862832
group_2676	hypothetical protein		3	0.000330966			8.23937e-05							0.000107021		0.000803484
virB_1	Virulence regulon transcriptional activator VirB		3	0.000570348										0.0006138	0.000305305	0.000791939
group_2190	hypothetical protein		3	0.000407868			0.000235043								0.000205165	0.000783397
group_1898	hypothetical protein		3	0.00108822				0.00172845				0.000785101				0.00075112
recO	DNA repair protein RecO		3	0.00127517		0.00112165									0.00195395	0.000749918
group_1856	hypothetical protein		3	0.000262833				3.36257e-05					1.51435e-05			0.000739729
group_2711	hypothetical protein		3	0.00071521	0.00105238						0.000359895					0.000733352
group_1979	hypothetical protein		3	0.000763878										6.48993e-05	0.00153574	0.000690996
group_5599 (Putative hrpA)	hypothetical protein		3	0.000323949	0.000178529							0.000104329				0.000688987
group_5063 (Putative sirB1)	hypothetical protein		3	0.00544149							0.00020394		0.0154697			0.000650822
rhaS_5	HTH-type transcriptional activator RhaS		3	0.00114703		0.000475309		0.00231497								0.000650822
group_3540	hypothetical protein		3	0.000570422									0.000162622		0.000948709	0.000599934
icd	Isocitrate dehydrogenase [NADP]		3	0.00346854				3.36257e-05				0.0097909				0.000581094
group_2092	hypothetical protein		3	0.000454233						8.05785e-05	0.000707965					0.000574156
mdoB	Phosphoglycerol transferase I		3	0.00126617		0.00089599									0.00234338	0.00055913
group_7531 (Putative eutG)	NAD-dependent methanol dehydrogenase		3	0.00170028	0.00454358					1.49219e-05						0.000542351
group_3166	hypothetical protein		3	0.000266061				0.000171837				8.40643e-05				0.000542281
fsr	Fosmidomycin resistance protein		3	0.000988589				0.00230274				0.000122217				0.000540806
group_2752	hypothetical protein		3	0.000789933		0.000440212									0.00141264	0.000516947
group_415	hypothetical protein		3	0.000943831						5.10208e-05					0.00229375	0.000486726
nanK	N-acetylmannosamine kinase		3	0.00160624	0.00387931						0.000489457					0.000449951
group_3485	hypothetical protein		3	0.00026107					0.000108311						0.000227961	0.000446938
group_1712	hypothetical protein		3	0.000405321	0.000209366				0.000563845							0.000442752
mukE	Chromosome partition protein MukE		3	0.000309651		0.000326064					0.000165393					0.000437496
group_3548	hypothetical protein		3	0.000165655							4.07881e-05		3.13986e-05			0.000424779
mdrP	Na(+), Li(+), K(+)/H(+) antiporter		3	0.000816314	0.00195613									7.09836e-05		0.000421829
group_1626	ISKra4 family transposase ISCep1		3	0.000377224				7.37406e-05	0.000636102							0.000421829
group_3016	D-inositol-3-phosphate glycosyltransferase		3	0.000210046						7.16253e-05				0.000144353		0.000414159
group_2513 (Putative sinR)	HTH-type transcriptional regulator DmlR		3	0.00015444					2.82166e-05	2.23829e-05						0.000412719
group_2672	hypothetical protein		3	0.000710461		0.00104762								0.000674718		0.000409046
ompC_2	Outer membrane porin C		3	0.00475132			0.000100626							0.0137697		0.000383663
dapE	Succinyl-diaminopimelate desuccinylase		3	0.00280901	0.0079814			8.40643e-05								0.000361568
fliG	Flagellar motor switch protein FliG		3	0.000207292						0.000235409	3.05911e-05					0.000355875
group_6539 (Putative ycjF)	hypothetical protein		3	0.000168428		0.000113492									6.83883e-05	0.000323402
ydjE_1	Inner membrane metabolite transport protein YdjE		3	0.000249106		0.000324263							0.000162307			0.000260747
hcp1_1	Protein hcp1		3	0.00497243	0.00673733	0.00792037										0.000259587
group_1149	hypothetical protein		3	0.000380322										7.39908e-05	0.000809862	0.000257115
Cluster_1060	dmsC_3 - ycaD (CO_F)		3	0.000512962	0.00107118	0.000221025										0.000246684
group_1442	hypothetical protein		3	0.000352407					0.00064284		0.000181288					0.000233093
group_1658	hypothetical protein		3	0.000179582							0.000254926		5.10107e-05			0.000232809
group_2453	hypothetical protein		3	0.000732085	0.00154785									0.000425902		0.000222503
csbX_2	Alpha-ketoglutarate permease		3	0.000233667				0.000336257				0.000143366				0.000221376
group_1367	hypothetical protein		3	0.000264876			0.000429026					0.000156818				0.000208784
group_675	hypothetical protein		3	0.000125899				7.52464e-05					0.000105499			0.00019695
group_1624	hypothetical protein		3	0.000118963					9.99257e-05			6.52223e-05				0.00019174
lexA_1	LexA repressor		3	0.000298451			4.17854e-05			0.000661828						0.00019174
sadA	Autotransporter adhesin SadA		3	0.000113314					9.48537e-05					5.75244e-05		0.000187565
group_1392	hypothetical protein		3	0.00038236	0.000937655									2.19466e-05		0.00018748
group_1384	hypothetical protein		3	0.000158432							3.49612e-05				0.000256456	0.000183878
pdeL	Cyclic di-GMP phosphodiesterase PdeL		3	8.88275e-05			5.22317e-05							3.38017e-05		0.000180449
smc	Chromosome partition protein Smc		3	0.0005211			0.000864647								0.000533266	0.000165387
group_1697	hypothetical protein		3	9.43469e-05					5.91958e-05	5.96878e-05						0.000164157
Cluster_5043	kduI - kduD (CO_F)		3	0.000671384		0.000378307								0.00147515		0.000160697
group_1377 (Putative rhsD)	Protein RhsD		3	0.000182127							0.000181288	0.000246536				0.000118556
group_1494	hypothetical protein		3	0.000646456				8.40643e-05			0.00173813					0.000117175
exoX_2	Exodeoxyribonuclease 10		3	0.000248535							0.000604623				2.84951e-05	0.000112488
galE_1	UDP-glucose 4-epimerase		3	6.41967e-05	3.06051e-05										7.16032e-05	9.03819e-05
group_3395	hypothetical protein		3	9.16697e-05								2.80214e-05	0.000162622			8.43658e-05
group_1178	hypothetical protein		3	0.000300683		0.000799849					2.18508e-05					8.03484e-05
gltB	Glutamate synthase [NADPH] large chain		3	0.000135306										0.000113574	0.00022204	7.03048e-05
group_1934	hypothetical protein		3	0.00033771					2.41879e-05						0.000918636	7.03048e-05
group_2680	hypothetical protein		3	0.00043785							0.00110128			0.000141967		7.03048e-05
group_3609	hypothetical protein		3	0.000119587			0.000280208								1.62829e-05	6.227e-05
group_3457	hypothetical protein		3	0.000121162										4.76533e-05	0.000255571	6.02613e-05
traY	Relaxosome protein TraY		3	0.000303542						5.3719e-05	0.000800662					5.62439e-05
yraJ	Outer membrane usher protein YraJ		3	0.000107676							0.00018209	8.65296e-05				5.44095e-05
purH	Bifunctional purine biosynthesis protein PurH		3	0.00394877				0.000859559		0.0109394						4.73433e-05
group_175	hypothetical protein		3	7.55136e-05			0.000167142							2.19035e-05		3.74959e-05
group_3277	hypothetical protein		3	0.000133142			0.000309703			5.22268e-05						3.74959e-05
group_3439	hypothetical protein		3	4.42404e-05					4.61879e-05			4.90375e-05				3.74959e-05
tdh_1	D-arabitol-phosphate dehydrogenase		3	8.29468e-05								4.90375e-05	0.000162307			3.74959e-05
group_3032	hypothetical protein		3	0.000326199	0.000714118	0.000226984										3.74959e-05
lpfA	hypothetical protein		3	0.000235951			0.000547009						0.000123349			3.74959e-05
group_2633	IS91 family transposase ISSbo1		3	0.000726336	0.00149333	0.000651069										3.46116e-05
group_963	hypothetical protein		3	0.0054299					5.15495e-05				0.016208			3.01306e-05
psiE	Protein PsiE		3	3.11422e-05			1.4866e-05					5.04386e-05				2.81219e-05
arsA	Arsenical pump-driving ATPase		3	0.000153426						0.000135807					0.000296349	2.81219e-05
group_1430	NADH:quinone reductase		3	6.45155e-05	0.000134833						3.05911e-05					2.81219e-05
glnQ_2	Glutamine transport ATP-binding protein GlnQ		3	0.000267305								0.000104329	0.000670804			2.67828e-05
group_1403	hypothetical protein		3	0.000195901	0.000249941		0.00031339									2.43723e-05
rapA	RNA polymerase-associated protein RapA		3	0.000314219	0.000788776				0.00013279							2.10914e-05
lplA	Lipoate-protein ligase A		3	0.000155456						1.54959e-05					0.000430786	2.00871e-05
group_1698	hypothetical protein		3	0.000317497			0.000751115				0.000181288					2.00871e-05
hemW_1	Heme chaperone HemW		3	0.00467575						0.0118866	0.00212199					1.86187e-05
asnB	Asparagine synthetase B [glutamine-hydrolyzing]		3	0.00283156							0.00845371			2.36612e-05		1.73058e-05
cra_2	Catabolite repressor/activator		3	0.000247758		0.000343915		0.000384294								1.50653e-05
gshA	Glutamate--cysteine ligase		3	0.00676999	0.00821334		0.000511248	0.0115854
guaA	GMP synthase [glutamine-hydrolyzing]		3	0.00337889	0.00821334				0.00106494			0.000858391
group_32 (Putative entD)	hypothetical protein		3	0.00281069	0.00821334				2.77127e-05	0.000191001
mnmC	tRNA 5-methylaminomethyl-2-thiouridine biosynthesis bifunctional protein MnmC		3	0.00277255	0.0079814	0.000201764		0.000134503
mreB	Cell shape-determining protein MreB		3	0.00834129	0.0079814							0.000834462	0.016208
fruA_2	PTS system fructose-specific EIIB'BC component		3	0.00336285	0.0079814	0.00163708	0.000470085
coaBC	Coenzyme A biosynthesis bifunctional protein CoaBC		3	0.00256518	0.00745595				2.77127e-05						0.000211887
fepC	Ferric enterobactin transport ATP-binding protein FepC		3	0.00776638	0.00745595		0.00738947				0.00845371
emrB	Multidrug export protein EmrB		3	0.00322839	0.00647016	0.00191487					0.00130012
Cluster_384	acrB_2 - yffB (CO_F)		3	0.00176152	0.0043829	0.000371429					0.000530245
group_7359	hypothetical protein		3	0.00261016	0.00412534	0.00278742					0.000917732
group_7504	hypothetical protein		3	0.00213858	0.00412534	0.00211982					0.000170577
group_246	hypothetical protein		3	0.00230178	0.00406342		0.000777013				0.0020649
der_2	GTPase Der		3	0.00119034	0.003455		6.71551e-05								4.88488e-05
ftsI_1	Peptidoglycan D,D-transpeptidase FtsI		3	0.00130201	0.00312634					1.49219e-05	0.000764777
rsxG	Ion-translocating oxidoreductase complex subunit G		3	0.00102431	0.00285647		3.91738e-05	0.000177299
group_543	hypothetical protein		3	0.00150559	0.00267794			0.000845065						0.000993771
putA	Bifunctional protein PutA		3	0.000606969	0.0015269		5.86014e-05			0.000235409
arcC1	Carbamate kinase 1		3	0.000917458	0.00132681			0.000813743			0.000611821
group_2911	hypothetical protein		3	0.000707009	0.00124971			0.000403072				0.000468248
group_2701	hypothetical protein		3	0.000611925	0.00116639									7.09836e-05	0.000598398
group_2771 (Putative insL1)	IS4 family transposase IS186B		3	0.000706143	0.00115551		4.70085e-05								0.000915915
apxIB	Toxin RTX-I translocation ATP-binding protein		3	0.000615254	0.00109486		0.000511248	0.000239651
pitA	Low-affinity inorganic phosphate transporter 1		3	0.000448323	0.00109486				0.000110851					0.000139254
group_2524	hypothetical protein		3	0.000579155	0.000952157	0.000158529	0.000626781
group_2458	hypothetical protein		3	0.000868702	0.000947106	0.00111189									0.000547107
group_1160	hypothetical protein		3	0.000891533	0.000937655			0.000672515							0.00106443
group_2661	hypothetical protein		3	0.000588148	0.000918152	0.000585765									0.000260527
group_492	hypothetical protein		3	0.000484294	0.000892647									4.73224e-05	0.000512912
flu	Antigen 43		3	0.00123963	0.000748487									7.70153e-05	0.00289339
citC_1	[Citrate [pro-3S]-lyase] ligase		3	0.00415796	0.000714118			0.0115854			0.000174382
group_1129	putative fimbrial-like protein YbgD		3	0.000290064	0.000669486					0.000135807				6.48993e-05
group_1611	hypothetical protein		3	0.000336718	0.000669486	3.60292e-05									0.000304639
group_3939	hypothetical protein		3	0.0003009	0.000637605			7.0745e-05						0.000194351
group_1313	hypothetical protein		3	0.00028287	0.000584278						0.000122364			0.000141967
fljB	Phase 2 flagellin		3	0.000413968	0.000571294	0.000518821						0.00015179
group_2667	hypothetical protein		3	0.000993625	0.000571294	0.000596939									0.00181264
nhaK	Sodium, potassium, lithium and rubidium/H(+) antiporter		3	0.00063363	0.000535588		0.000777013				0.00058829
fdoH	Formate dehydrogenase-O iron-sulfur subunit		3	0.00069328	0.000535588	0.00134644							0.000197811
ilvC	Ketol-acid reductoisomerase (NADP(+))		3	0.00086813	0.00051646	0.00134644							0.000741488
group_1391	hypothetical protein		3	0.00052271	0.000476079									0.000645306	0.000446744
group_2367	hypothetical protein		3	0.00037381	0.000449534								1.7462e-05		0.000654434
group_303	hypothetical protein		3	0.000336691	0.000411991				0.000581967	1.61157e-05
dgoD_2	D-galactonate dehydratase		3	0.000551684	0.000403751		0.00111767	0.00013363
Cluster_1742	gntR_4 - ulaC_3 (DP)		3	0.000695762	0.000397634		0.000940171				0.000749481
yfdG_2	Prophage bactoprenol-linked glucose translocase		3	0.00020352	0.000371936		0.000182811			5.5812e-05
group_1181	hypothetical protein		3	0.000150834	0.000357059	6.48526e-05					3.05911e-05
group_133	hypothetical protein		3	0.000851691	0.000327466	0.00109764									0.00112996
mkaC	Virulence genes transcriptional activator		3	0.000314339	0.00031899						3.05911e-05		0.000593434
group_672 (Putative icd)	hypothetical protein		3	0.000167622	0.000306051		0.000128664								6.81525e-05
manC1_2	Mannose-1-phosphate guanylyltransferase 1		3	0.000146903	0.000306051						1.98643e-05				0.000114795
group_23	hypothetical protein		3	0.000106467	0.000288394			1.40107e-05			1.6995e-05
group_6978 (Putative wza)	hypothetical protein		3	0.000335908	0.000267794		0.000716321		2.36092e-05
group_788	hypothetical protein		3	0.00031946	0.000241015		0.000626781				9.05855e-05
group_287	hypothetical protein		3	0.000235701	0.000229538	0.000432351							4.5214e-05
group_2537	hypothetical protein		3	0.000120459	0.000214235		0.000118956							2.81847e-05
group_5252 (Putative fabY)	hypothetical protein		3	0.000466706	0.000190431	0.000176543									0.00103314
group_1236	hypothetical protein		3	0.000179477	0.000155808					8.95317e-05					0.000293093
group_1707	hypothetical protein		3	0.000195786	0.000155808					8.96079e-05					0.000341942
group_4060	hypothetical protein		3	7.8174e-05	0.000155808		5.51016e-05			2.36128e-05
group_676	hypothetical protein		3	9.77761e-05	0.000155808		9.95273e-05								3.79935e-05
perR	HTH-type transcriptional regulator PerR		3	8.56361e-05	0.000155808					1.87403e-05	8.23606e-05
pglA_2	N,N'-diacetylbacillosaminyl-diphospho-undecaprenol alpha-1,3-N-acetylgalactosaminyltransferase		3	0.000140526	0.000155808							0.00015179			0.000113981
group_6699 (Putative yjdC)	hypothetical protein		3	0.00295682	0.000142824						0.00845371			0.000273935
group_1541	hypothetical protein		3	0.000115394	0.000133897					0.000135807	7.64777e-05
mrpA_2	Major MR/P fimbria protein		3	0.000265932	0.000133897	0.000324794							0.000339105
group_602	hypothetical protein		3	7.05741e-05	0.000133897				3.14519e-05				4.63734e-05
ptsH_2	hypothetical protein		3	0.00014913	7.65126e-05				5.17304e-05						0.000319146
group_1655	hypothetical protein		3	0.000121389	5.35588e-05	0.000183422	0.000127188
fabG_2	3-oxoacyl-[acyl-carrier-protein] reductase FabG		3	6.56641e-05	4.2725e-05						4.02867e-05				0.000113981
group_1464	hypothetical protein		3	3.91024e-05	4.2507e-05					1.82825e-05			5.65176e-05
afaD	Protein AfaD		3	0.000133053	4.2507e-05						0.000287181	6.94707e-05
group_1444	hypothetical protein		3	0.000171529	3.57059e-05							0.00032374			0.00015514
group_456	hypothetical protein		3	0.000728425	3.06051e-05						0.00115924				0.00099543
aas	Bifunctional protein Aas		3	0.0024892	2.67794e-05	0.00735213			8.86807e-05
acrA	Multidrug efflux pump subunit AcrA		3	0.000456438			0.000787798			4.60449e-05					0.000535471
actP_2	Cation/acetate symporter ActP		3	0.00398277				4.07585e-05		0.0109394					0.000968164
adk	Adenylate kinase		3	0.00050803			0.000828246							0.000638853	5.69903e-05
agaC_1	N-acetylgalactosamine permease IIC component 1		3	0.000491238		0.000661654				0.000124252					0.000687808
araB	Ribulokinase		3	0.000293697			0.000511248						9.59086e-05	0.000273935
argR_2	Arginine repressor		3	0.000435102		0.000594715		0.000648496		6.20946e-05
aroA	3-phosphoshikimate 1-carboxyvinyltransferase		3	0.00945969		0.00756173				0.0110012		0.00981616
assT_1	Arylsulfate sulfotransferase AssT		3	0.000103845				0.000134503			2.02534e-05				0.000156778
atpD	ATP synthase subunit beta		3	0.00163409				0.00310422				0.00162768		0.000170361
bcsC	Cellulose synthase operon protein C		3	0.00630508			0.00813867	0.000131473				0.0106451
cbeA_3	Cytoskeleton bundling-enhancing antitoxin CbeA		3	9.6032e-05		0.000126102				6.14802e-05	0.000100513
citE_1	Citrate lyase subunit beta		3	0.00165498			0.000644689		0.000581967						0.00373827
citF_1	Citrate lyase alpha chain		3	0.00361499						0.0100662				0.000273935	0.000504833
Cluster_1861	ftnA_2 - group_6044 (CO_R)		3	0.00043949		0.00100882	0.000156695				0.000152955
Cluster_2139	yrbG - mlaF (DP)		3	0.000814439			0.000671551				0.000611821				0.00115995
Cluster_3862	recD - argA (DT)		3	0.000126492				1.67513e-05	2.07845e-05						0.000341942
Cluster_4411	group_5315 - chuR_3 (DT)		3	0.000410779						6.8641e-05		0.000858391			0.000305305
Cluster_920	nfuA - gntT_2 (CO_F)		3	0.00422223				0.000239651	0.0123591			6.79319e-05
cobC_1	Adenosylcobalamin/alpha-ribazole phosphatase		3	0.000500547				0.000902468		0.000143251					0.000455922
comM	Competence protein ComM		3	0.00266492							0.00204195	0.00458991		0.00136289
cysB	HTH-type transcriptional regulator CysB		3	0.000439049					0.000633698	0.000179063		0.000504386
cysJ	Sulfite reductase [NADPH] flavoprotein alpha-component		3	0.000372907			0.000125356			0.000950775				4.25902e-05
decR_2	DNA-binding transcriptional activator DecR		3	0.000207363						0.00053719			2.51189e-05		5.978e-05
deoD_2	Purine nucleoside phosphorylase DeoD-type		3	0.000214604						0.000135807	3.05911e-05				0.000477415
dinI	DNA damage-inducible protein I		3	8.84437e-05				8.40643e-05		0.000147641		3.36257e-05
dmsA_1	Dimethyl sulfoxide reductase DmsA		3	0.00136886						0.000235409		0.000132913			0.00373827
dnaB	Replicative DNA helicase		3	0.000108323		8.495e-05								2.0281e-05	0.000219739
dnaB_2	Replicative DNA helicase		3	0.00136379		0.00320838	0.000792574							9.04107e-05
dnaE	DNA polymerase III subunit alpha		3	0.000392975			9.227e-05	0.000252193				0.000834462
dnaG	DNA primase		3	0.000397374		0.000486395						0.000532731			0.000172998
fadJ	Fatty acid oxidation complex subunit alpha		3	0.00271268		0.00756173			7.14697e-05						0.000504833
fhuA_2	Ferrichrome outer membrane transporter/phage receptor		3	0.00347523					0.00013279			0.0097909			0.000502005
fimD_4	Outer membrane usher protein FimD		3	0.000115293		0.000243197			3.87978e-05					6.38853e-05
finO	Fertility inhibition protein		3	4.22564e-05							5.35344e-05	5.04386e-05			2.27961e-05
fldA	Flavodoxin 1		3	0.000268186		8.10658e-05								0.000685499	3.79935e-05
flhA	Flagellar biosynthesis protein FlhA		3	0.00741983				0.0115854				0.0106451		2.90388e-05
frmA_2	S-(hydroxymethyl)glutathione dehydrogenase		3	2.54554e-05			1.7094e-05			4.52371e-05		1.40351e-05
ftsA_2	Cell division protein FtsA		3	0.000503174		0.00134644	5.22317e-05		0.000110851
ftsH	ATP-dependent zinc metalloprotease FtsH		3	0.00662829			0.00738947		0.01226	0.000235409
ftsX	Cell division protein FtsX		3	0.00475738				0.0141231			2.29433e-05	0.000126096
gatY	D-tagatose-1,6-bisphosphate aldolase subunit GatY		3	0.00746427					0.0123591		0.000217536	0.00981616
gdhA_2	Glutamate dehydrogenase		3	0.000777737			0.00154189		0.000746112				4.5214e-05
glaR	HTH-type transcriptional repressor GlaR		3	0.000544457				0.000722953		0.000112554					0.000797864
glmS_1	Glutamine--fructose-6-phosphate aminotransferase [isomerizing]		3	0.000256101			0.000705128			3.25023e-05				3.06726e-05
gltC_2	HTH-type transcriptional regulator GltC		3	0.00596363		0.00714869		0.0107258							1.63768e-05
glyS	Glycine--tRNA ligase beta subunit		3	0.000336556			0.000589108						0.000146623	0.000273935
group_1004	hypothetical protein		3	0.000374156						0.000865443	0.000172962	8.40643e-05
group_1023	hypothetical protein		3	0.000205034		0.000378307	0.0002215				1.52955e-05
group_1060	hypothetical protein		3	0.00647944						0.0109394	0.00845371		4.5214e-05
group_1072	hypothetical protein		3	0.000406024		0.0008629	0.00031339			4.17815e-05
group_1087 (Putative yfeL)	hypothetical protein		3	0.00035661			0.000671551						1.88392e-05	0.00037944
group_1092	hypothetical protein		3	0.000786355		0.00041928				0.000102554					0.00183723
group_1159	hypothetical protein		3	0.000383239		0.00102984	9.76331e-05				2.2248e-05
group_1170	hypothetical protein		3	0.000415451		3.44405e-05					0.000625726				0.000586186
group_1180 (Putative int)	Tyrosine recombinase XerD		3	0.000352775		0.000126102								0.000199491	0.000732732
group_1202 (Putative insN)	IS3 family transposase ISBrsa1		3	5.67883e-05			0.000105364	3.36257e-05							3.13753e-05
group_1373	hypothetical protein		3	0.000126372			0.000196637				4.07881e-05		0.000141691
group_1385	hypothetical protein		3	0.000255593			0.000156695			2.04644e-05	0.00058962
group_1441	hypothetical protein		3	0.000542926					4.84973e-05		0.00145308	0.000127205
group_1456	hypothetical protein		3	0.000292834		0.000352112		0.00013575			0.000390641
group_1460	hypothetical protein		3	0.000181375		0.000376741		2.40184e-05				0.000143366
group_1470	hypothetical protein		3	0.000386153							0.000154992		0.000749601		0.000253866
group_1471	hypothetical protein		3	0.000116045		7.56614e-05					0.000181288				9.11844e-05
group_1477	hypothetical protein		3	5.95748e-05					9.69945e-05	1.51179e-05					6.6612e-05
group_1505	hypothetical protein		3	0.000626688			0.000708476		0.000581967		0.00058962
group_1535	hypothetical protein		3	0.00011948		0.000252205	3.56617e-05		7.05744e-05
group_1540	Fructosamine deglycase FrlB		3	0.00012112		0.000151323	8.77844e-05			0.000124252
group_1550	hypothetical protein		3	0.000365453						0.000135807	0.000611821				0.000348732
group_1562	hypothetical protein		3	0.000366131		0.000252205				0.000789669			5.65176e-05
group_1574	hypothetical protein		3	0.000373458				0.000314422					0.000395623		0.00041033
group_1618	hypothetical protein		3	0.000275337		0.000104724					0.000683295				3.79935e-05
group_1657 (Putative istB)	IS21 family transposase ISEc62		3	0.000189862			0.000182811					4.48343e-05			0.000341942
group_1661	hypothetical protein		3	0.000240792		0.000104724				4.77502e-05					0.000569903
group_168	hypothetical protein		3	8.07915e-05							9.05855e-05	2.40184e-05		0.000127771
group_1778	hypothetical protein		3	0.00111201				0.00150022	0.000146219						0.00168959
group_1784 (Putative ypfK)	hypothetical protein		3	0.000238694		0.000651069	3.77747e-05							2.72379e-05
group_1811	hypothetical protein		3	0.000974417						5.63148e-05			8.86488e-05		0.00277829
group_1834	hypothetical protein		3	0.00129837			0.000559626			0.00258459			0.000750896
group_1838	hypothetical protein		3	0.000162939			0.000156695			0.000169615		0.000162506
group_1854	hypothetical protein		3	0.000834815				0.00103153		0.000731175		0.000741744
group_1872	hypothetical protein		3	0.000216893					1.49222e-05				8.86488e-05		0.000547107
group_1876	hypothetical protein		3	0.000247696							0.000523737	0.00015179	6.75612e-05
group_1930	hypothetical protein		3	0.000452691			0.00105826							9.46448e-05	0.000205165
group_1980	hypothetical protein		3	0.000198329							0.000458866	8.22872e-05		5.38342e-05
group_1992	hypothetical protein		3	0.000714379							6.66448e-05		8.86488e-05		0.00198784
group_1999 (Putative insC)	hypothetical protein		3	0.00035712				0.000288221			0.000345242	0.000437899
group_201	hypothetical protein		3	0.00021022								2.90992e-05	8.86488e-05		0.000512912
group_202	hypothetical protein		3	0.00120336				0.000803387			0.00142507	0.00138162
group_2063	hypothetical protein		3	0.000343248			7.05128e-05				0.000847137		0.000112093
group_2069	hypothetical protein		3	0.000380296				0.000171277			0.000786627		0.000182985
group_2134	hypothetical protein		3	8.12078e-05				1.49981e-05		2.34602e-05					0.000205165
group_2151 (Putative rpsT)	hypothetical protein		3	0.00175883		0.00313898		0.000722953				0.00141456
group_2224 (Putative dgoD)	D-galactonate dehydratase		3	0.000224712				0.000439883	6.16144e-05	0.000172639
group_227	hypothetical protein		3	0.000270262					5.81967e-05			0.000610621		0.000141967
group_2296	hypothetical protein		3	0.000795777		0.00028373				9.01578e-05					0.00201344
group_2343	hypothetical protein		3	0.000180764				0.000133907			9.17732e-05				0.000316613
group_2439	hypothetical protein		3	0.000428431		0.000534722	4.65719e-05								0.000703998
group_2459	hypothetical protein		3	0.000882024		0.000741481								7.39908e-05	0.0018306
group_2561	hypothetical protein		3	0.000899649		2.52205e-05								0.00172389	0.000949838
group_2605	hypothetical protein		3	0.000476971					4.34101e-05		3.05911e-05				0.00135691
group_2615	IS6 family transposase ISRle7		3	0.000656784			0.000199077					0.000403509			0.00136777
group_2682	hypothetical protein		3	0.00123021		0.0011097					0.00145581	0.00112512
group_2686	hypothetical protein		3	0.000741481							0.00145508			0.000255541	0.000513823
group_275	hypothetical protein		3	0.000129093							1.854e-05	0.000156852			0.000211887
group_2756	hypothetical protein		3	0.000456093			0.000712963		0.000193989						0.000461328
group_2845 (Putative oadG3)	hypothetical protein		3	0.000708404				0.000126286			0.000386702	0.00161222
group_2951	Secreted effector protein sopD2		3	0.000244312						1.79063e-05		0.000646641			6.83883e-05
group_2956	hypothetical protein		3	0.000250651								0.00015179		7.56536e-05	0.000524509
group_2997	hypothetical protein		3	0.000153533			0.000141026	0.000258783							6.07896e-05
group_3004	hypothetical protein		3	0.000141964			4.1507e-05			4.24446e-05					0.000341942
group_3167	hypothetical protein		3	0.000666733						0.000706829		0.000601487			0.000691882
group_3186	hypothetical protein		3	0.000193726			0.000497102	1.85521e-05						6.55234e-05
group_3225	hypothetical protein		3	0.000303916		0.000226358	0.000626781						5.86108e-05
group_3406	hypothetical protein		3	0.000185999			0.000196637			5.22268e-05			0.000309134
group_3447	hypothetical protein		3	7.86216e-05						4.77502e-05	2.54926e-05		0.000162622
group_3473	hypothetical protein		3	5.1993e-05					5.65801e-05		4.07881e-05		5.86108e-05
group_3482	hypothetical protein		3	0.000127388			0.000182811			3.67309e-05			0.000162622
group_3531	hypothetical protein		3	4.27099e-05						5.22268e-05			2.00951e-05	5.58078e-05
group_3537	hypothetical protein		3	0.00215917							0.0013766	0.00299269		0.00210821
group_3543	hypothetical protein		3	0.000239169			0.0003011		2.07845e-05				0.000395623
group_3547	hypothetical protein		3	0.000176587			0.000196637					4.00306e-05			0.000293093
group_3576 (Putative resD)	Tyrosine recombinase XerC		3	8.22047e-05						8.95317e-05	0.000123457	3.36257e-05
group_3587 (Putative spvA)	hypothetical protein		3	4.9726e-05						7.16253e-05	5.35344e-05	2.40184e-05
group_3589	hypothetical protein		3	0.000403013			0.000470085					3.36257e-05			0.000705328
group_3627	hypothetical protein		3	4.2663e-05					7.75956e-05			2.40184e-05	2.63749e-05
group_3761	hypothetical protein		3	0.00326893							0.00213263	0.00475804		0.00291611
group_3769	Phosphoadenosine phosphosulfate reductase		3	4.96005e-05							3.82388e-05	7.40567e-05		3.65059e-05
group_3772	hypothetical protein		3	3.91953e-05							3.82388e-05	3.20245e-05		4.73224e-05
group_3776	hypothetical protein		3	0.00135159		0.00383497					4.58866e-05			0.00017391
group_3894 (Putative merD)	hypothetical protein		3	0.000853267				0.0010424	0.000775956			0.000741447
group_3938	hypothetical protein		3	0.0004111		0.000504409			0.000620765			0.000108126
group_394	hypothetical protein		3	0.000156664				0.000369997			5.14246e-05	4.85705e-05
group_3941	hypothetical protein		3	0.000935737		0.000546443	0.00223237							2.83935e-05
group_3943	hypothetical protein		3	0.00059816					0.00116393	0.000204644				0.000425902
group_3958	hypothetical protein		3	0.000356761		0.000378307				0.000179063					0.000512912
group_472 (Putative ygfZ)	hypothetical protein		3	0.000400712		0.000324263	0.00016162			0.000716253
group_494	hypothetical protein		3	0.000180401				0.000153192	7.71547e-05						0.000310856
group_5966 (Putative ygiQ)	hypothetical protein		3	0.00471174				0.000148005			0.000217536			0.0137697
group_601	hypothetical protein		3	0.000477482		0.000314286	0.000430769								0.00068739
group_6084 (Putative ydiJ)	putative protein		3	0.00408413		0.000126102		0.000239651		0.0118866
group_622	hypothetical protein		3	0.000945396				1.77497e-05	0.000633698				0.00218474
group_65 (Putative gntU)	hypothetical protein		3	8.9715e-05				9.60735e-05		6.49887e-05		0.000108083
group_6809	hypothetical protein		3	0.0013134					0.000105429				9.65135e-05		0.00373827
group_698 (Putative nrfD)	hypothetical protein		3	0.000826565		0.000252205					0.00212199		0.000105499
group_733	hypothetical protein		3	0.00610247			0.000777013				0.00771423	0.00981616
group_739	N-acetylgalactosamine-6-O-sulfatase		3	0.00038638		6.30511e-05	0.000754148								0.000341942
group_7481 (Putative yibQ)	putative protein		3	0.00388686				0.0115854		6.13932e-05					1.38158e-05
group_7756 (Putative yneE)	hypothetical protein		3	0.000141031			0.000172861		0.00013279		0.000117441
group_7873	hypothetical protein		3	0.000851424			0.000626781	7.20551e-05							0.00185544
group_820	hypothetical protein		3	0.00031212							0.000172962	0.000550239			0.000213158
gsk	Inosine-guanosine kinase		3	0.0018041								0.00082383	0.000674357		0.00391412
guaB	Inosine-5'-monophosphate dehydrogenase		3	0.00835348				0.0115854	0.0133201		0.000155006
hcaB	3-phenylpropionate-dihydrodiol/cinnamic acid-dihydrodiol dehydrogenase		3	0.000159182									8.86488e-05	4.69556e-05	0.000341942
hemL	Glutamate-1-semialdehyde 2,1-aminomutase		3	0.000287862						8.95317e-05			0.000741488		3.25659e-05
hycE	Formate hydrogenlyase subunit 5		3	0.000239343			0.000349829		0.00013279	0.000235409
iadA	Isoaspartyl dipeptidase		3	0.000328986			0.000172861			0.000179063					0.000635035
ilvG	Acetolactate synthase isozyme 2 large subunit		3	0.00368132				0.0107258	0.000164088						0.000154056
imm_1	Colicin-E7 immunity protein		3	0.000375668			0.000430516	0.000106868			0.00058962
intS	Prophage integrase IntS		3	0.000451662		0.00052963		0.000168129				0.000657228
ispE	4-diphosphocytidyl-2-C-methyl-D-erythritol kinase		3	0.000192583					2.07845e-05	2.55805e-05					0.000531385
kgtP	Alpha-ketoglutarate permease		3	0.000278703				1.41087e-05				0.000578843			0.000243159
ligA	DNA ligase		3	0.00634011			0.00154189			0.00200872			0.0154697
lnt	Apolipoprotein N-acyltransferase		3	0.000338177					0.000633698		0.000152955				0.000227877
lpfE	putative fimbrial subunit LpfE		3	0.000815952						0.000113032	0.000499654				0.00183517
lsrB	Autoinducer 2-binding protein LsrB		3	0.000208889			7.61729e-05				0.000458866	9.16294e-05
lsrR	Transcriptional regulator LsrR		3	0.000744017			5.50327e-05				2.91343e-05				0.00214789
lutR	HTH-type transcriptional regulator LutR		3	0.000215841				0.00014172		0.000434369				7.14327e-05
lysA_1	Diaminopimelate decarboxylase		3	0.000363813			0.000940171		1.61658e-05			0.000135103
maa	Maltose O-acetyltransferase		3	0.00110782			0.00215901							0.000708528	0.000455922
malT_2	HTH-type transcriptional regulator MalT		3	0.0112165			0.00738947	0.0107258					0.0155343
mdtC	Multidrug resistance protein MdtC		3	0.00310079			0.00813867					0.000858391			0.000305305
mgtA	Magnesium-transporting ATPase, P-type 1		3	0.00658016			0.00813867	0.0115854				1.64474e-05
modF	ABC transporter ATP-binding protein ModF		3	0.000523998		0.00134644			9.69945e-05	0.000128558
mtnN_1	5'-methylthioadenosine/S-adenosylhomocysteine nucleosidase		3	0.000422085				0.000517566		0.000513158					0.000235531
murR_1	HTH-type transcriptional regulator MurR		3	0.000449718				0.000504386			0.00082439	2.03792e-05
mutL	DNA mismatch repair protein MutL		3	0.000954398			0.000644689				0.00212199		9.65135e-05
nadB	L-aspartate oxidase		3	0.000195299			0.000423077	8.71635e-05				7.56579e-05
narK	Nitrate/nitrite transporter NarK		3	0.004828									0.000674357	0.0137697	3.99672e-05
nrdA	Ribonucleoside-diphosphate reductase 1 subunit alpha		3	0.00561272		0.00756173		0.000302632				0.00897379
nrdF	Ribonucleoside-diphosphate reductase 2 subunit beta		3	0.00382301					0.0112172	0.000235409	1.63881e-05
nudG	CTP pyrophosphohydrolase		3	0.00035105			0.000186542		3.69503e-05						0.000829658
nuoM	NADH-quinone oxidoreductase subunit M		3	0.0094228						0.0118866		0.00017376	0.016208
oleD	2-alkyl-3-oxoalkanoate reductase		3	0.0100396				0.0107258		0.0109394	0.00845371
pdeF	Cyclic di-GMP phosphodiesterase PdeF		3	0.00771451						0.0118866	0.000611821	0.0106451
pdeN_2	putative cyclic di-GMP phosphodiesterase PdeN		3	0.000398892		0.000403527	0.000334283				0.000458866
pduC	Propanediol dehydratase large subunit		3	0.00283667		0.00756173							0.000674357	0.000273935
pduD	Propanediol dehydratase medium subunit		3	8.04445e-05			0.000172861						4.67622e-05		2.17106e-05
pduL	Phosphate propanoyltransferase		3	0.0156691					0.02452		0.00845371		0.0140335
pdxY	Pyridoxal kinase PdxY		3	0.00315845						0.000888734	0.00845371	0.000132913
pphB	Serine/threonine-protein phosphatase 2		3	0.000962669		8.82716e-05			0.000792122						0.00200761
ppnN	Pyrimidine/purine nucleotide 5'-monophosphate nucleosidase		3	0.000694618		0.00167754	0.000360399		4.59126e-05
prmB	50S ribosomal protein L3 glutamine methyltransferase		3	0.0153985				0.0115854	0.0133201			0.0212902
proW	Glycine betaine/proline betaine transport system permease protein ProW		3	0.00416563			0.000777013	0.0115854				0.000134503
pspF_2	Psp operon transcriptional activator		3	0.000245543						0.000544077		0.000168129			2.44244e-05
ptrB	Protease 2		3	0.00465684								0.000104329	9.65135e-05	0.0137697
purE	N5-carboxyaminoimidazole ribonucleotide mutase		3	0.00108113		0.000980119		0.00172609		0.00053719
purL	Phosphoribosylformylglycinamidine synthase		3	0.000124105			0.000251709		9.69945e-05	2.36128e-05
rbsR_1	Ribose operon repressor		3	0.000485072				0.000126978		0.000716253					0.000611983
recB	RecBCD enzyme subunit RecB		3	0.000148243						1.49219e-05			0.000197811		0.000231994
recC	RecBCD enzyme subunit RecC		3	0.00140156					0.00013279		0.000157762				0.00391412
recD	RecBCD enzyme subunit RecD		3	0.00317943		0.00105085	0.00813867				0.000348764
rhsA	hypothetical protein		3	0.000482487							0.000157779			8.51804e-05	0.0012045
ribA	GTP cyclohydrolase-2		3	0.000118894					2.07845e-05		3.05911e-05				0.000305305
rseB	Sigma-E factor regulatory protein RseB		3	0.000382404			0.000777013						2.82588e-05		0.000341942
rsxC_2	Ion-translocating oxidoreductase complex subunit C		3	0.000687599				0.000437135			0.000773658	0.000852004
rtcA	RNA 3'-terminal phosphate cyclase		3	4.0522e-05			3.16024e-05				1.87257e-05				7.12378e-05
rtcB_1	RNA-splicing ligase RtcB		3	0.00674835				0.00425192			0.000458866		0.0155343
sauU_3	putative sulfoacetate transporter SauU		3	0.000110126					0.000142117	6.88347e-05		0.000119427
scrB	Sucrose-6-phosphate hydrolase		3	5.25693e-05		2.32948e-05					5.46269e-05				7.97864e-05
sopE	Guanine nucleotide exchange factor SopE		3	0.000212474				4.07585e-05			0.000249364				0.000347301
spvC	MAPK phosphothreonine lyase		3	0.000274686							0.000747842	3.36257e-05		4.25902e-05
vapC_1	tRNA(fMet)-specific endonuclease VapC		3	0.000896711		0.000534722								0.000141967	0.00201344
ydfB	putative protein YdfB		3	0.000155033								4.90375e-05	0.000162622		0.000253439
yehC	putative fimbrial chaperone YehC		3	0.000241625						2.49264e-05		1.79426e-05			0.000682005
yfdH_3	Prophage bactoprenol glucosyl transferase		3	0.000259417			7.83476e-05							7.30117e-05	0.000626893
yjiK_2	putative protein YjiK		3	0.000405821				0.000196217				0.000672515			0.000348732
dusC	tRNA-dihydrouridine(16) synthase		2	0.00917039						0.0109394						0.00740138
fepB	Ferrienterobactin-binding periplasmic protein		2	0.00902323								0.0106451				0.00740138
group_7438	putative protein		2	0.00376708					0.00013279							0.00740138
Cluster_4547	pckA - envZ (DT)		2	0.00983068					0.01226							0.00740138
cueO	Blue copper oxidase CueO		2	0.00859614								0.0097909				0.00740138
papD	Chaperone protein PapD		2	0.00748155		0.00756173										0.00740138
eno	Enolase		2	0.00371154											2.17106e-05	0.00740138
galS_2	HTH-type transcriptional regulator GalS		2	0.00373053						5.96878e-05						0.00740138
patA	Putrescine aminotransferase		2	0.0105855										0.0137697		0.00740138
fhuB	Iron(3+)-hydroxamate import system permease protein FhuB		2	0.00352903											0.000170971	0.00688709
baeR	Transcriptional regulatory protein BaeR		2	0.00481024							0.00282967					0.0067908
Cluster_662	group_6316 - aroF (DP)		2	0.00274785				3.79475e-05								0.00545774
group_446	hypothetical protein		2	0.00285643							0.00157325					0.0041396
Cluster_2355	group_7064 - yjgN (DP)		2	0.00467387	0.00625433											0.00309341
group_5632 (Putative yeaH)	hypothetical protein		2	0.00148204				0.000297027								0.00266705
glmM	Phosphoglucosamine mutase		2	0.0012902										2.0281e-05		0.00256011
mtlA	PTS system mannitol-specific EIICBA component		2	0.00103247	1.91282e-05											0.00204582
ansP2	L-asparagine permease 2		2	0.00111488						0.000183951						0.00204582
Cluster_1273	group_5605 - malS (DP)		2	0.00790774										0.0137697		0.00204582
fabB	3-oxoacyl-[acyl-carrier-protein] synthase 1		2	0.00114328		0.000240741										0.00204582
group_6355 (Putative ybhG)	hypothetical protein		2	0.0010313					1.67875e-05							0.00204582
nagA	N-acetylglucosamine-6-phosphate deacetylase		2	0.0011199					0.000193989							0.00204582
napH	Ferredoxin-type protein NapH		2	0.00634545								0.0106451				0.00204582
phnW	2-aminoethylphosphonate--pyruvate transaminase		2	0.00149877						0.000951715						0.00204582
group_7215 (Putative eutA)	hypothetical protein		2	0.00145269				0.000859559								0.00204582
group_2685 (Putative sieB)	hypothetical protein		2	0.000838467			0.000108617									0.00156832
Cluster_4973	ansB_2 - dcuA_1 (CO_R)		2	0.0010183		0.000630511										0.0014061
rafB	Raffinose permease		2	0.00055026										2.0281e-05		0.00108024
group_132	hypothetical protein		2	0.00051383						1.71444e-05						0.00101052
group_1175	hypothetical protein		2	0.000955772											0.000993259	0.000918284
sacA	Sucrose-6-phosphate hydrolase		2	0.000484085		4.98866e-05										0.000918284
group_2660	hypothetical protein		2	0.000477075										3.58654e-05		0.000918284
group_1583	hypothetical protein		2	0.000494199									0.000127165			0.000861234
group_162	IS3 family transposase ISSen1		2	0.000414615											2.07237e-05	0.000808505
group_1662	hypothetical protein		2	0.000647574								0.000504386				0.000790762
group_2183	hypothetical protein		2	0.000511503											0.000244244	0.000778761
baeS	Signal transduction histidine-protein kinase BaeS		2	0.000648354								0.000528355				0.000768353
ravA	ATPase RavA		2	0.000508923							0.000254926					0.000762921
group_1172	hypothetical protein		2	0.000665875											0.000598398	0.000733352
group_2305	hypothetical protein		2	0.000522111		0.000341174										0.000703048
group_7320 (Putative ycbJ)	hypothetical protein		2	0.00036162									3.42531e-05			0.000688987
carA	Carbamoyl-phosphate synthase small chain		2	0.000429109							0.000174382					0.000683835
glpA	Anaerobic glycerol-3-phosphate dehydrogenase subunit A		2	0.000325874				1.68129e-05								0.000634935
aptB	Apulose-4-phosphate transketolase subunit B		2	0.000862418	0.00109486											0.000629971
group_956	hypothetical protein		2	0.000790843						0.000951715						0.000629971
group_1439	hypothetical protein		2	0.000316609	3.06051e-05											0.000602613
group_2106	hypothetical protein		2	0.000343686									9.57152e-05			0.000591656
group_2115	hypothetical protein		2	0.000609218			0.000626781									0.000591656
group_2098	hypothetical protein		2	0.00064981							0.000707965					0.000591656
pagN_3	Outer membrane protein PagN		2	0.000439483											0.000293093	0.000585873
Cluster_1913	group_445 - group_7903 (CO_R)		2	0.000638278	0.000714118											0.000562439
bauC	Putative 3-oxopropanoate dehydrogenase		2	0.000429289									0.000296139			0.000562439
group_2178	hypothetical protein		2	0.000385507							0.000208575					0.000562439
bssS	Biofilm regulator BssS		2	0.000297951									4.49242e-05			0.000550978
oppB	Oligopeptide transport system permease protein OppB		2	0.00038808		0.000225183										0.000550978
metK	S-adenosylmethionine synthase		2	0.000596561				0.000646141								0.00054698
fimC	Chaperone protein FimC		2	0.00048943		0.000436508										0.000542351
Cluster_1194	livJ - rpoH (CO_R)		2	0.00405204		0.00756173										0.000542351
ogt	Methylated-DNA--protein-cysteine methyltransferase		2	0.000286471							3.05911e-05					0.000542351
rbbA	Ribosome-associated ATPase		2	0.00100598									0.00146962			0.000542351
group_2085	hypothetical protein		2	0.00039507											0.000265955	0.000524184
rhaR_7	HTH-type transcriptional activator RhaR		2	0.000905401											0.00129523	0.000515569
group_2079	hypothetical protein		2	0.000605071							0.000707965					0.000502177
group_6458	hypothetical protein		2	0.00130621							0.00212199					0.000490436
group_1878	hypothetical protein		2	0.00102431	0.00157493											0.000473699
caiB	L-carnitine CoA-transferase		2	0.00116998		0.00189523										0.000444739
group_1438	hypothetical protein		2	0.000473207			0.000503663									0.000442752
group_3487	hypothetical protein		2	0.000235226						4.77502e-05						0.000422702
Cluster_113	uspC - flhD (DP)		2	0.00125853				0.00209523								0.000421829
Cluster_5044	dxs - yajO (CO_F)		2	0.000589221		0.000756614										0.000421829
group_1289	hypothetical protein		2	0.000235433								4.90375e-05				0.000421829
htrE	Outer membrane usher protein HtrE		2	0.000287851											0.000153874	0.000421829
group_121	hypothetical protein		2	0.000273308	0.000133897											0.000412719
group_3556	hypothetical protein		2	0.000215755								4.48343e-05				0.000386676
group_310	hypothetical protein		2	0.000198438				2.02429e-05								0.000376633
group_1453	hypothetical protein		2	0.000576784		0.000791583										0.000361986
group_2704	hypothetical protein		2	0.000256771											0.000151974	0.000361568
lgoD	L-galactonate-5-dehydrogenase		2	0.00027753											0.000203537	0.000351524
group_2688	hypothetical protein		2	0.00121117		0.00208287										0.000339472
group_2100	hypothetical protein		2	0.000270898											0.000205165	0.000336632
group_2365	hypothetical protein		2	0.00112383											0.00192627	0.000321393
group_2547	hypothetical protein		2	0.00182232	0.00333315											0.000311504
acs_2	Acetyl-coenzyme A synthetase		2	0.000454973		0.000605291										0.000304654
group_1229	hypothetical protein		2	0.000423603								0.000565987				0.000281219
klcA_1	Antirestriction protein KlcA		2	0.000587557							0.000893895					0.000281219
group_830	hypothetical protein		2	0.00035896											0.000446744	0.000271176
dgcQ	putative diguanylate cyclase DgcQ		2	0.00141238											0.00256174	0.000263015
group_3401	hypothetical protein		2	0.000152791								4.48343e-05				0.000260747
group_1552	hypothetical protein		2	0.000164917										7.09836e-05		0.00025885
group_2999	hypothetical protein		2	0.000159236				6.45767e-05								0.000253896
ydjG	NADH-specific methylglyoxal reductase		2	0.000590072			0.000940171									0.000239974
group_1432	hypothetical protein		2	0.000129413									2.70511e-05			0.000231774
group_1465	hypothetical protein		2	0.000205329							0.000189282					0.000221376
group_1451	hypothetical protein		2	0.000196663								0.00017195				0.000221376
group_1610	hypothetical protein		2	0.000214976							0.000208575					0.000221376
group_516 (Putative yeeS)	hypothetical protein		2	0.00137454	0.00252813											0.000220958
group_1765 (Putative yihP)	Putative 2,3-dihydroxypropane-1-sulfonate exporter		2	0.000117891											2.48685e-05	0.000210914
group_671 (Putative envF)	hypothetical protein		2	0.00015667		0.000121599										0.00019174
group_2219	hypothetical protein		2	0.000128646							6.55523e-05					0.00019174
lpxD_2	UDP-3-O-(3-hydroxymyristoyl)glucosamine N-acyltransferase		2	0.000131703					7.75956e-05							0.000185809
group_2282	hypothetical protein		2	9.87588e-05										2.8786e-05		0.000168732
group_1146	hypothetical protein		2	0.000568291											0.00097434	0.000162242
group_2538	hypothetical protein		2	0.000354674											0.000547107	0.000162242
group_1603	hypothetical protein		2	0.000124955					9.99257e-05							0.000149984
group_2358	hypothetical protein		2	0.000324819							0.000499654					0.000149984
group_679 (Putative int)	hypothetical protein		2	0.000216959										0.000283935		0.000149984
dnaB_1	Replicative DNA helicase		2	0.000557475											0.00097434	0.00014061
group_2761 (Putative yuaX)	hypothetical protein		2	0.000107279					8.31382e-05							0.000131421
group_2742	hypothetical protein		2	9.00725e-05			6.71551e-05									0.00011299
clpB	Chaperone protein ClpB		2	0.00111405							0.00212199					0.000106112
ykgO	50S ribosomal protein L36 2		2	0.000132585			0.000162625									0.000102546
nudF	ADP-ribose pyrophosphatase		2	0.000324109										0.000567869		8.03484e-05
group_3606	hypothetical protein		2	4.9593e-05							2.18508e-05					7.73353e-05
group_639	hypothetical protein		2	0.000172554			0.000269395									7.57129e-05
group_141 (Putative pduK)	hypothetical protein		2	0.00691892										0.0137697		6.81744e-05
group_1667	hypothetical protein		2	0.000132406			0.000196637									6.81744e-05
group_512 (Putative rfc)	hypothetical protein		2	5.30601e-05						4.05024e-05						6.56178e-05
group_1612	hypothetical protein		2	8.78864e-05					0.000114454							6.13185e-05
group_3416	hypothetical protein		2	0.000195759										0.000331257		6.02613e-05
group_3614 (Putative traL)	hypothetical protein		2	4.14196e-05								3.36257e-05				4.92134e-05
group_5315 (Putative ysgA)	hypothetical protein		2	0.0069085										0.0137697		4.73433e-05
group_7650 (Putative elyC)	hypothetical protein		2	0.000159848											0.000272826	4.68699e-05
Cluster_1144	ppsA - ppsR (DP)		2	0.00052032										0.000993771		4.68699e-05
caf1A_2	F1 capsule-anchoring protein		2	4.48614e-05						5.22268e-05						3.74959e-05
cfaB	CFA/I fimbrial subunit B		2	4.32667e-05								4.90375e-05				3.74959e-05
group_1286	hypothetical protein		2	0.000179978			0.000322459									3.74959e-05
group_3396	IS66 family transposase ISSfl3		2	4.46132e-05					5.17304e-05							3.74959e-05
group_3511 (Putative rfbX)	hypothetical protein		2	2.97375e-05									2.1979e-05			3.74959e-05
iolS	Aldo-keto reductase IolS		2	0.000117066			0.000196637									3.74959e-05
Cluster_3043	fetA - qmcA (DP)		2	0.000109045											0.000189968	2.81219e-05
group_2614	hypothetical protein		2	0.000217598											0.000407073	2.81219e-05
group_5430	hypothetical protein		2	0.00128226				0.00253775								2.67828e-05
fadD	Long-chain-fatty-acid--CoA ligase		2	0.000226342										0.000425902		2.67828e-05
cysM	Cysteine synthase B		2	0.00188189											0.00373827	2.55138e-05
aldB	Aldehyde dehydrogenase B		2	0.000181517											0.000341942	2.10914e-05
malR	HTH-type transcriptional regulator MalR		2	0.000320324											0.000620561	2.00871e-05
group_376	hypothetical protein		2	3.04376e-05							4.07881e-05					2.00871e-05
group_2454	hypothetical protein		2	4.7039e-05										7.39908e-05		2.00871e-05
group_3626	hypothetical protein		2	0.000323434			0.000626781									2.00871e-05
pphA	Serine/threonine-protein phosphatase 1		2	0.000151427											0.000283385	1.9469e-05
pgl	6-phosphogluconolactonase		2	0.00196558											0.00391412	1.70436e-05
selA	L-seryl-tRNA(Sec) selenium transferase		2	7.92065e-05	0.000142824											1.55893e-05
group_31	hypothetical protein		2	0.00433463	0.00821334										0.000455922
pyrC	Dihydroorotase		2	0.0041176	0.00821334						2.18508e-05
loiP	Metalloprotease LoiP		2	0.0041084	0.0079814					0.000235409
nagI	Gentisate 1,2-dioxygenase		2	0.00400252	0.0079814						2.36453e-05
Cluster_2648	group_6318 - coaBC (DP)		2	0.00401003	0.00745595		0.000564103
[truncated: 1,999 more rows]
