# Supplementary material for: Convergence of resistance and evolutionary responses in Escherichia coli and Salmonella enterica co-inhabiting chicken farms in China
Source: Nat Commun. 2024 Jan 5;15:206. doi: 10.1038/s41467-023-44272-1 (PMC10770378; doi:10.1038/s41467-023-44272-1)
Supplement: Supplementary file 11 — Supplementary Data 8 [file 41467_2023_44272_MOESM11_ESM.xlsx]

## Sheet: Sheet8
Column1	Column2	Column3	Column4	Column5	Column6	Column7
aaeA	511145.b3241	GO Function	GO:0022857	Transmembrane transporter activity	Transporter activity; Transmembrane transporter activity	1
aaeB	511145.b3240	GO Function	GO:0022857	Transmembrane transporter activity	Transporter activity; Transmembrane transporter activity	1
aaeR	511145.b3243	GO Function	GO:1990837	Sequence-specific double-stranded DNA binding	Transcription cis-regulatory region binding; Transcription regulatory region nucleic acid binding; Nucleic acid binding; DNA binding; Double-stranded DNA binding; DNA-binding transcription factor activity; Binding; Sequence-specific DNA binding; Organic cyclic compound binding; Transcription regulator activity; Heterocyclic compound binding; Sequence-specific double-stranded DNA binding	1
aas	511145.b2836	GO Function	GO:1901363	Heterocyclic compound binding	Nucleotide binding; Catalytic activity; Long-chain fatty acid-CoA ligase activity; Binding; ATP binding; O-acyltransferase activity; Acyl-[acyl-carrier-protein]-phospholipid O-acyltransferase activity; Long-chain fatty acid [acyl-carrier-protein] ligase activity; Fatty acid ligase activity; CoA-ligase activity; Transferase activity; Acyltransferase activity; Acyltransferase activity, transferring…	1
aat	511145.b0885	GO Function	GO:0140096	Catalytic activity, acting on a protein	Catalytic activity; Leucyltransferase activity; Transferase activity; Acyltransferase activity; Aminoacyltransferase activity; Catalytic activity, acting on a protein	1
accA	511145.b0185	GO Function	GO:1901363	Heterocyclic compound binding	Nucleotide binding; Catalytic activity; acetyl-CoA carboxylase activity; Binding; Protein binding; ATP binding; CoA carboxylase activity; Transferase activity; Transferase activity, transferring one-carbon groups; Carboxyl- or carbamoyltransferase activity; Ligase activity; Ligase activity, forming carbon-carbon bonds; Purine nucleotide binding; Adenyl nucleotide binding; Ribonucleotide binding; …	1
accB	511145.b3255	GO Function	GO:0016885	Ligase activity, forming carbon-carbon bonds	Catalytic activity; acetyl-CoA carboxylase activity; CoA carboxylase activity; Ligase activity; Ligase activity, forming carbon-carbon bonds	1
accC	511145.b3256	GO Function	GO:1901363	Heterocyclic compound binding	Nucleotide binding; Catalytic activity; acetyl-CoA carboxylase activity; Biotin carboxylase activity; Binding; ATP binding; CoA carboxylase activity; Ligase activity; Ligase activity, forming carbon-nitrogen bonds; Ligase activity, forming carbon-carbon bonds; Purine nucleotide binding; Adenyl nucleotide binding; Ribonucleotide binding; Purine ribonucleotide binding; Adenyl ribonucleotide binding…	1
accD	511145.b2316	GO Function	GO:1901363	Heterocyclic compound binding	Nucleotide binding; Nucleic acid binding; DNA binding; RNA binding; mRNA binding; Catalytic activity; acetyl-CoA carboxylase activity; Binding; ATP binding; Zinc ion binding; CoA carboxylase activity; Transferase activity; Transferase activity, transferring one-carbon groups; Carboxyl- or carbamoyltransferase activity; Ligase activity; Ligase activity, forming carbon-carbon bonds; Purine nucleoti…	1
aceE	511145.b0114	GO Function	GO:1901681	Sulfur compound binding	Magnesium ion binding; Catalytic activity; Pyruvate dehydrogenase activity; Pyruvate dehydrogenase (acetyl-transferring) activity; Binding; Protein binding; Oxidoreductase activity; Oxidoreductase activity, acting on the aldehyde or oxo group of donors, disulfide as acceptor; Oxidoreductase activity, acting on the aldehyde or oxo group of donors; Vitamin binding; Thiamine pyrophosphate binding; S…	1
aceF	511145.b0115	GO Function	GO:1901681	Sulfur compound binding	Catalytic activity; Dihydrolipoyllysine-residue acetyltransferase activity; Binding; Fatty acid binding; Lipid binding; Acetyltransferase activity; S-acyltransferase activity; S-acetyltransferase activity; Transferase activity; Acyltransferase activity; Acyltransferase activity, transferring groups other than amino-acyl groups; Dihydrolipoamide S-acyltransferase activity; Lipoic acid binding; Car…	1
aceK	511145.b4016	GO Function	GO:1901363	Heterocyclic compound binding	Nucleotide binding; Catalytic activity; Protein kinase activity; Protein serine/threonine kinase activity; Phosphoprotein phosphatase activity; Protein serine/threonine phosphatase activity; Binding; ATP binding; [Isocitrate dehydrogenase (NADP+)] kinase activity; AMP binding; Kinase activity; Transferase activity; Transferase activity, transferring phosphorus-containing groups; Phosphotransferas…	1
ackA	511145.b2296	GO Function	GO:1901363	Heterocyclic compound binding	Nucleotide binding; Magnesium ion binding; Catalytic activity; Binding; ATP binding; Zinc ion binding; Acetate kinase activity; Kinase activity; Transferase activity; Transferase activity, transferring phosphorus-containing groups; Phosphotransferase activity, carboxyl group as acceptor; Purine nucleotide binding; Adenyl nucleotide binding; Ribonucleotide binding; Purine ribonucleotide binding; A…	1
acpH	511145.b0404	GO Function	GO:0140096	Catalytic activity, acting on a protein	Catalytic activity; Phosphoric diester hydrolase activity; [Acyl-carrier-protein] phosphodiesterase activity; Hydrolase activity; Hydrolase activity, acting on ester bonds; Phosphoric ester hydrolase activity; Catalytic activity, acting on a protein	1
acpT	511145.b3475	GO Function	GO:0046872	Metal ion binding	Magnesium ion binding; Catalytic activity; Binding; Holo-[acyl-carrier-protein] synthase activity; Transferase activity; Transferase activity, transferring phosphorus-containing groups; Phosphotransferase activity, for other substituted phosphate groups; Ion binding; Cation binding; Metal ion binding	1
acrA	511145.b0463	GO Function	GO:0042802	Identical protein binding	Transporter activity; Binding; Protein binding; Transmembrane transporter activity; Identical protein binding	1
acrB	511145.b0462	GO Function	GO:0042910	Xenobiotic transmembrane transporter activity	Transporter activity; Binding; Protein binding; Efflux transmembrane transporter activity; Transmembrane transporter activity; Identical protein binding; Xenobiotic transmembrane transporter activity	1
acs	511145.b4069	GO Function	GO:1901363	Heterocyclic compound binding	Nucleotide binding; Catalytic activity; acetate-CoA ligase activity; Binding; ATP binding; AMP binding; CoA-ligase activity; Hydrolase activity; Ligase activity; Ligase activity, forming carbon-sulfur bonds; Acid-thiol ligase activity; Purine nucleotide binding; Deacetylase activity; Adenyl nucleotide binding; Ribonucleotide binding; Purine ribonucleotide binding; Adenyl ribonucleotide binding; P…	1
actP	511145.b4067	GO Function	GO:1901618	Organic hydroxy compound transmembrane transporter activity	Transporter activity; Organic acid transmembrane transporter activity; Monocarboxylic acid transmembrane transporter activity; Anion transmembrane transporter activity; Organic anion transmembrane transporter activity; Ion transmembrane transporter activity; Inorganic anion transmembrane transporter activity; Acetate transmembrane transporter activity; Secondary active transmembrane transporter a…	1
ada	511145.b2213	GO Function	GO:1901363	Heterocyclic compound binding	Nucleic acid binding; DNA binding; DNA-binding transcription factor activity; Catalytic activity; methylated-DNA-[protein]-cysteine S-methyltransferase activity; Binding; Methyltransferase activity; S-methyltransferase activity; Zinc ion binding; Transferase activity; Transferase activity, transferring one-carbon groups; Ion binding; Cation binding; Sequence-specific DNA binding; Metal ion bindin…	1
adhE	511145.b1241	GO Function	GO:1901363	Heterocyclic compound binding	Nucleic acid binding; DNA binding; Catalytic activity; Alcohol dehydrogenase (NAD+) activity; Alcohol dehydrogenase activity, iron-dependent; Transposase activity; Binding; Iron ion binding; Protein binding; Ferrous iron binding; Acetaldehyde dehydrogenase (acetylating) activity; Oxidoreductase activity; Oxidoreductase activity, acting on CH-OH group of donors; Oxidoreductase activity, acting on …	1
adiA	511145.b4117	GO Function	GO:1901363	Heterocyclic compound binding	Catalytic activity; Binding; Arginine decarboxylase activity; Lyase activity; Carbon-carbon lyase activity; Carboxy-lyase activity; Vitamin binding; Pyridoxal phosphate binding; Small molecule binding; Ion binding; Anion binding; Vitamin B6 binding; Organic cyclic compound binding; Heterocyclic compound binding	1
adiC	511145.b4115	GO Function	GO:0140323	Solute:anion antiporter activity	Transporter activity; Organic acid transmembrane transporter activity; Cation transmembrane transporter activity; Anion transmembrane transporter activity; Organic anion transmembrane transporter activity; Ion transmembrane transporter activity; Organic cation transmembrane transporter activity; Amino acid transmembrane transporter activity; Basic amino acid transmembrane transporter activity; L-…	1
adiY	511145.b4116	GO Function	GO:1901363	Heterocyclic compound binding	Nucleic acid binding; DNA binding; DNA-binding transcription factor activity; Binding; Sequence-specific DNA binding; Organic cyclic compound binding; Transcription regulator activity; Heterocyclic compound binding	1
adk	511145.b0474	GO Function	GO:1901363	Heterocyclic compound binding	Nucleotide binding; Magnesium ion binding; Catalytic activity; Adenylate kinase activity; Nucleoside diphosphate kinase activity; Binding; ATP binding; AMP binding; Kinase activity; Transferase activity; Transferase activity, transferring phosphorus-containing groups; Phosphotransferase activity, phosphate group as acceptor; Purine nucleotide binding; Nucleobase-containing compound kinase activit…	1
adrA	511145.b0385	GO Function	GO:1901363	Heterocyclic compound binding	Nucleotide binding; Catalytic activity; Binding; GTP binding; Transferase activity; Transferase activity, transferring phosphorus-containing groups; Nucleotidyltransferase activity; Purine nucleotide binding; Guanyl nucleotide binding; Ribonucleotide binding; Purine ribonucleotide binding; Guanyl ribonucleotide binding; Purine ribonucleoside triphosphate binding; Small molecule binding; Ion bindi…	1
ahpF	511145.b0606	GO Function	GO:1901363	Heterocyclic compound binding	Nucleotide binding; Catalytic activity; Thioredoxin-disulfide reductase activity; Binding; Alkyl hydroperoxide reductase activity; Protein-disulfide reductase activity; Disulfide oxidoreductase activity; Antioxidant activity; Oxidoreductase activity; Oxidoreductase activity, acting on a sulfur group of donors; Oxidoreductase activity, acting on a sulfur group of donors, NAD(P) as acceptor; Small …	1
alaA	511145.b2290	GO Function	GO:1901363	Heterocyclic compound binding	Catalytic activity; L-alanine:2-oxoglutarate aminotransferase activity; Binding; Transaminase activity; Transferase activity; Transferase activity, transferring nitrogenous groups; Vitamin binding; Pyridoxal phosphate binding; Small molecule binding; Ion binding; Anion binding; Alanine-oxo-acid transaminase activity; Vitamin B6 binding; Organic cyclic compound binding; Heterocyclic compound bindi…	1
alaC	511145.b2379	GO Function	GO:1901363	Heterocyclic compound binding	Catalytic activity; L-alanine:2-oxoglutarate aminotransferase activity; Binding; Transaminase activity; Transferase activity; Transferase activity, transferring nitrogenous groups; Vitamin binding; Pyridoxal phosphate binding; Small molecule binding; Ion binding; Anion binding; Alanine-oxo-acid transaminase activity; Vitamin B6 binding; Organic cyclic compound binding; Heterocyclic compound bindi…	1
alaS	511145.b2697	GO Function	GO:1901363	Heterocyclic compound binding	tRNA binding; Nucleotide binding; DNA-binding transcription repressor activity; aminoacyl-tRNA editing activity; Ser-tRNA(Ala) hydrolase activity; Nucleic acid binding; DNA-binding transcription factor activity; RNA binding; Catalytic activity; aminoacyl-tRNA ligase activity; alanine-tRNA ligase activity; Binding; Protein binding; ATP binding; Zinc ion binding; Amino acid binding; Hydrolase activ…	1
allR	511145.b0506	GO Function	GO:1901363	Heterocyclic compound binding	Nucleic acid binding; DNA binding; DNA-binding transcription factor activity; Binding; Protein binding; Identical protein binding; Organic cyclic compound binding; Transcription regulator activity; Heterocyclic compound binding	1
alr	511145.b4053	GO Function	GO:1901363	Heterocyclic compound binding	Catalytic activity; Binding; Alanine racemase activity; Isomerase activity; Racemase and epimerase activity; Racemase and epimerase activity, acting on amino acids and derivatives; Vitamin binding; Pyridoxal phosphate binding; Small molecule binding; Racemase activity, acting on amino acids and derivatives; Ion binding; Anion binding; Amino-acid racemase activity; Vitamin B6 binding; Organic cycl…	1
amiA	511145.b2435	GO Function	GO:0061783	Peptidoglycan muralytic activity	Catalytic activity; Binding; Zinc ion binding; N-acetylmuramoyl-L-alanine amidase activity; Hydrolase activity; Hydrolase activity, acting on carbon-nitrogen (but not peptide) bonds; Hydrolase activity, acting on carbon-nitrogen (but not peptide) bonds, in linear amides; Ion binding; Cation binding; Metal ion binding; Transition metal ion binding; Peptidoglycan muralytic activity	1
amiB	511145.b4169	GO Function	GO:0061783	Peptidoglycan muralytic activity	Catalytic activity; N-acetylmuramoyl-L-alanine amidase activity; Hydrolase activity; Hydrolase activity, acting on carbon-nitrogen (but not peptide) bonds; Hydrolase activity, acting on carbon-nitrogen (but not peptide) bonds, in linear amides; Peptidoglycan muralytic activity	1
ampD	511145.b0110	GO Function	GO:0061783	Peptidoglycan muralytic activity	Catalytic activity; Binding; N-acetylmuramoyl-L-alanine amidase activity; N-acetyl-anhydromuramoyl-L-alanine amidase activity; Hydrolase activity; Hydrolase activity, acting on carbon-nitrogen (but not peptide) bonds; Hydrolase activity, acting on carbon-nitrogen (but not peptide) bonds, in linear amides; Ion binding; Cation binding; Metal ion binding; Peptidoglycan muralytic activity	1
ampG	511145.b0433	GO Function	GO:0022890	Inorganic cation transmembrane transporter activity	Transporter activity; Cation transmembrane transporter activity; Ion transmembrane transporter activity; Proton transmembrane transporter activity; Secondary active transmembrane transporter activity; Symporter activity; Solute:cation symporter activity; Solute:proton symporter activity; Inorganic molecular entity transmembrane transporter activity; Active transmembrane transporter activity; Acti…	1
amtB	511145.b0451	GO Function	GO:0042802	Identical protein binding	Transporter activity; Ion channel activity; Cation channel activity; Binding; Protein binding; Cation transmembrane transporter activity; Ammonium transmembrane transporter activity; Ion transmembrane transporter activity; Channel activity; Inorganic molecular entity transmembrane transporter activity; Passive transmembrane transporter activity; Transmembrane transporter activity; Inorganic catio…	1
anmK	511145.b1640	GO Function	GO:1901363	Heterocyclic compound binding	Nucleotide binding; Catalytic activity; Binding; ATP binding; Kinase activity; Transferase activity; Transferase activity, transferring phosphorus-containing groups; Phosphotransferase activity, alcohol group as acceptor; Purine nucleotide binding; Adenyl nucleotide binding; Ribonucleotide binding; Purine ribonucleotide binding; Adenyl ribonucleotide binding; Purine ribonucleoside triphosphate bi…	1
ansA	511145.b1767	GO Function	GO:0042802	Identical protein binding	Catalytic activity; Asparaginase activity; Binding; Protein binding; Hydrolase activity; Hydrolase activity, acting on carbon-nitrogen (but not peptide) bonds; Hydrolase activity, acting on carbon-nitrogen (but not peptide) bonds, in linear amides; Identical protein binding	1
apaH	511145.b0049	GO Function	GO:0042578	Phosphoric ester hydrolase activity	Catalytic activity; Nucleotide diphosphatase activity; bis(5-nucleosyl)-tetraphosphatase activity; bis(5-nucleosyl)-tetraphosphatase (symmetrical) activity; Pyrophosphatase activity; Hydrolase activity; Hydrolase activity, acting on ester bonds; Phosphatase activity; Hydrolase activity, acting on acid anhydrides; Hydrolase activity, acting on acid anhydrides, in phosphorus-containing anhydrides; …	1
appA	511145.b0980	GO Function	GO:0052745	Inositol phosphate phosphatase activity	Catalytic activity; GTPase activity; Acid phosphatase activity; Nucleotidase activity; 4-phytase activity; Pyrophosphatase activity; Hydrolase activity; Hydrolase activity, acting on ester bonds; Phosphatase activity; Hydrolase activity, acting on acid anhydrides; Hydrolase activity, acting on acid anhydrides, in phosphorus-containing anhydrides; Nucleoside-triphosphatase activity; Carbohydrate p…	1
appB	511145.b0979	GO Function	GO:0046872	Metal ion binding	Catalytic activity; Transporter activity; Binding; Electron transfer activity; Cytochrome bo3 ubiquinol oxidase activity; Primary active transmembrane transporter activity; Oxidoreduction-driven active transmembrane transporter activity; Oxidoreductase activity; Oxidoreductase activity, acting on a heme group of donors; Oxidoreductase activity, acting on diphenols and related substances as donors…	1
appC	511145.b0978	GO Function	GO:1901363	Heterocyclic compound binding	Catalytic activity; Transporter activity; Binding; Electron transfer activity; Cytochrome bo3 ubiquinol oxidase activity; Primary active transmembrane transporter activity; Oxidoreduction-driven active transmembrane transporter activity; Oxidoreductase activity; Oxidoreductase activity, acting on a heme group of donors; Oxidoreductase activity, acting on diphenols and related substances as donors…	1
apt	511145.b0469	GO Function	GO:0106130	Purine phosphoribosyltransferase activity	Magnesium ion binding; Catalytic activity; Adenine phosphoribosyltransferase activity; Binding; Transferase activity; Glycosyltransferase activity; Pentosyltransferase activity; Ion binding; Cation binding; Metal ion binding; Purine phosphoribosyltransferase activity	1
araA	511145.b0062	GO Function	GO:0046914	Transition metal ion binding	Catalytic activity; Binding; L-arabinose isomerase activity; Isomerase activity; Intramolecular oxidoreductase activity; Intramolecular oxidoreductase activity, interconverting aldoses and ketoses; Manganese ion binding; Ion binding; Cation binding; Metal ion binding; Transition metal ion binding	1
araB	511145.b0063	GO Function	GO:1901363	Heterocyclic compound binding	Nucleotide binding; Catalytic activity; Binding; ATP binding; Ribulokinase activity; Kinase activity; Transferase activity; Transferase activity, transferring phosphorus-containing groups; Phosphotransferase activity, alcohol group as acceptor; Purine nucleotide binding; D-ribulokinase activity; Carbohydrate kinase activity; Adenyl nucleotide binding; Ribonucleotide binding; Purine ribonucleotide…	1
araC	511145.b0064	GO Function	GO:1990837	Sequence-specific double-stranded DNA binding	Transcription cis-regulatory region binding; Transcription regulatory region nucleic acid binding; DNA-binding transcription repressor activity; Nucleic acid binding; DNA binding; Double-stranded DNA binding; DNA-binding transcription factor activity; Binding; Protein binding; Identical protein binding; Sequence-specific DNA binding; Organic cyclic compound binding; Transcription regulator activi…	1
araD	511145.b0061	GO Function	GO:0046914	Transition metal ion binding	Catalytic activity; Binding; Zinc ion binding; L-ribulose-phosphate 4-epimerase activity; Lyase activity; Carbon-carbon lyase activity; Aldehyde-lyase activity; Isomerase activity; Racemase and epimerase activity; Racemase and epimerase activity, acting on carbohydrates and derivatives; Ion binding; Cation binding; Metal ion binding; Transition metal ion binding	1
araE	511145.b2841	GO Function	GO:0051119	Sugar transmembrane transporter activity	Transporter activity; Carbohydrate transmembrane transporter activity; Monosaccharide transmembrane transporter activity; Pentose transmembrane transporter activity; L-arabinose transmembrane transporter activity; Hexose transmembrane transporter activity; Fucose transmembrane transporter activity; Secondary active transmembrane transporter activity; Symporter activity; Active transmembrane trans…	1
araF	511145.b1901	GO Function	GO:0140657	ATP-dependent activity	Transporter activity; Binding; Carbohydrate transmembrane transporter activity; Monosaccharide transmembrane transporter activity; Primary active transmembrane transporter activity; ABC-type monosaccharide transporter activity; Active transmembrane transporter activity; Transmembrane transporter activity; Carbohydrate binding; Small molecule binding; ATPase-coupled transmembrane transporter activ…	1
araG	511145.b1900	GO Function	GO:1901363	Heterocyclic compound binding	Nucleotide binding; Catalytic activity; Transporter activity; Binding; ATP binding; Carbohydrate transmembrane transporter activity; Monosaccharide transmembrane transporter activity; Pentose transmembrane transporter activity; L-arabinose transmembrane transporter activity; Primary active transmembrane transporter activity; ABC-type monosaccharide transporter activity; ABC-type L-arabinose trans…	1
arcA	511145.b4401	GO Function	GO:1990837	Sequence-specific double-stranded DNA binding	Phosphorelay response regulator activity; Transcription cis-regulatory region binding; Transcription regulatory region nucleic acid binding; DNA-binding transcription activator activity; DNA-binding transcription repressor activity; Nucleic acid binding; DNA binding; Double-stranded DNA binding; DNA-binding transcription factor activity; Binding; Protein binding; Identical protein binding; Sequen…	1
arcB	511145.b3210	GO Function	GO:1901363	Heterocyclic compound binding	Phosphorelay sensor kinase activity; Nucleotide binding; Catalytic activity; Protein kinase activity; Protein histidine kinase activity; Phosphoprotein phosphatase activity; Binding; ATP binding; Kinase activity; Transferase activity; Transferase activity, transferring phosphorus-containing groups; Phosphotransferase activity, alcohol group as acceptor; Phosphotransferase activity, nitrogenous gr…	1
arfB	511145.b0191	GO Function	GO:1901363	Heterocyclic compound binding	Nucleic acid binding; Translation release factor activity; Catalytic activity; aminoacyl-tRNA hydrolase activity; Binding; Translation termination factor activity; Translation factor activity, RNA binding; Hydrolase activity; Hydrolase activity, acting on ester bonds; Ribonucleoprotein complex binding; Ribosome binding; Protein-containing complex binding; Translation regulator activity; Carboxyli…	1
argA	511145.b2818	GO Function	GO:0103045	Methione N-acyltransferase activity	Catalytic activity; acetyl-CoA:L-glutamate N-acetyltransferase activity; Glutamate N-acetyltransferase activity; N-acetyltransferase activity; Acetyltransferase activity; N-acyltransferase activity; Transferase activity; Acyltransferase activity; Acyltransferase activity, transferring groups other than amino-acyl groups; Methione N-acyltransferase activity	1
argB	511145.b3959	GO Function	GO:1901363	Heterocyclic compound binding	Nucleotide binding; Catalytic activity; Acetylglutamate kinase activity; Binding; ATP binding; Kinase activity; Transferase activity; Transferase activity, transferring phosphorus-containing groups; Phosphotransferase activity, carboxyl group as acceptor; Purine nucleotide binding; Adenyl nucleotide binding; Ribonucleotide binding; Purine ribonucleotide binding; Adenyl ribonucleotide binding; Pur…	1
argC	511145.b3958	GO Function	GO:1901363	Heterocyclic compound binding	Nucleotide binding; Catalytic activity; N-acetyl-gamma-glutamyl-phosphate reductase activity; Binding; Protein binding; Oxidoreductase activity; Oxidoreductase activity, acting on the aldehyde or oxo group of donors, NAD or NADP as acceptor; Oxidoreductase activity, acting on the aldehyde or oxo group of donors; Small molecule binding; Protein dimerization activity; NAD binding; Organic cyclic co…	1
argD	511145.b3359	GO Function	GO:1901363	Heterocyclic compound binding	Catalytic activity; N2-acetyl-L-ornithine:2-oxoglutarate 5-aminotransferase activity; Binding; Protein binding; Transaminase activity; Succinyldiaminopimelate transaminase activity; Transferase activity; Transferase activity, transferring nitrogenous groups; Vitamin binding; Pyridoxal phosphate binding; Small molecule binding; Identical protein binding; Ion binding; Anion binding; Vitamin B6 bind…	1
argE	511145.b3957	GO Function	GO:0050897	Cobalt ion binding	Catalytic activity; Binding; Zinc ion binding; Acetylornithine deacetylase activity; Hydrolase activity; Hydrolase activity, acting on carbon-nitrogen (but not peptide) bonds; Hydrolase activity, acting on carbon-nitrogen (but not peptide) bonds, in linear amides; Deacetylase activity; Ion binding; Cation binding; Metal ion binding; Transition metal ion binding; Cobalt ion binding	1
argG	511145.b3172	GO Function	GO:1901363	Heterocyclic compound binding	Nucleotide binding; Catalytic activity; Argininosuccinate synthase activity; Binding; Protein binding; ATP binding; Ligase activity; Ligase activity, forming carbon-nitrogen bonds; Purine nucleotide binding; Adenyl nucleotide binding; Ribonucleotide binding; Purine ribonucleotide binding; Adenyl ribonucleotide binding; Purine ribonucleoside triphosphate binding; Small molecule binding; Identical …	1
argH	511145.b3960	GO Function	GO:0016842	Amidine-lyase activity	Catalytic activity; Argininosuccinate lyase activity; Lyase activity; Carbon-nitrogen lyase activity; Amidine-lyase activity	1
argI	511145.b4254	GO Function	GO:0046872	Metal ion binding	Catalytic activity; Ornithine carbamoyltransferase activity; Binding; Amino acid binding; Transferase activity; Transferase activity, transferring one-carbon groups; Carboxyl- or carbamoyltransferase activity; Small molecule binding; Ion binding; Cation binding; Organic acid binding; Metal ion binding	1
argO	511145.b2923	GO Function	GO:0061459	L-arginine transmembrane transporter activity	Transporter activity; Organic acid transmembrane transporter activity; Cation transmembrane transporter activity; Anion transmembrane transporter activity; Organic anion transmembrane transporter activity; Ion transmembrane transporter activity; Amino acid transmembrane transporter activity; Basic amino acid transmembrane transporter activity; L-amino acid transmembrane transporter activity; Tran…	1
argP	511145.b2916	GO Function	GO:1901363	Heterocyclic compound binding	Nucleic acid binding; DNA binding; Bent DNA binding; DNA-binding transcription factor activity; Binding; Sequence-specific DNA binding; Organic cyclic compound binding; Transcription regulator activity; Heterocyclic compound binding	1
argS	511145.b1876	GO Function	GO:1901363	Heterocyclic compound binding	Nucleotide binding; Catalytic activity; aminoacyl-tRNA ligase activity; arginine-tRNA ligase activity; Binding; ATP binding; Ligase activity; Ligase activity, forming carbon-oxygen bonds; Purine nucleotide binding; Adenyl nucleotide binding; Ribonucleotide binding; Purine ribonucleotide binding; Adenyl ribonucleotide binding; Purine ribonucleoside triphosphate binding; Small molecule binding; Ion…	1
arnE	511145.b4544	GO Function	GO:1901505	Carbohydrate derivative transmembrane transporter activity	Transporter activity; Transmembrane transporter activity; Carbohydrate derivative transmembrane transporter activity	1
arnF	511145.b2258	GO Function	GO:1901505	Carbohydrate derivative transmembrane transporter activity	Transporter activity; Transmembrane transporter activity; Carbohydrate derivative transmembrane transporter activity	1
aroA	511145.b0908	GO Function	GO:0016765	Transferase activity, transferring alkyl or aryl (other than methyl) groups	Catalytic activity; 3-phosphoshikimate 1-carboxyvinyltransferase activity; Transferase activity; Transferase activity, transferring alkyl or aryl (other than methyl) groups	1
aroC	511145.b2329	GO Function	GO:1901363	Heterocyclic compound binding	Nucleotide binding; Catalytic activity; Chorismate synthase activity; Binding; Protein binding; FMN binding; Lyase activity; Carbon-oxygen lyase activity; Carbon-oxygen lyase activity, acting on phosphates; Ribonucleotide binding; Small molecule binding; Identical protein binding; Ion binding; Anion binding; Organic cyclic compound binding; Carbohydrate derivative binding; Nucleoside phosphate bi…	1
aroD	511145.b1693	GO Function	GO:0016836	Hydro-lyase activity	Catalytic activity; 3-dehydroquinate dehydratase activity; Lyase activity; Carbon-oxygen lyase activity; Hydro-lyase activity	1
aroE	511145.b3281	GO Function	GO:1901363	Heterocyclic compound binding	Nucleotide binding; Catalytic activity; Shikimate 3-dehydrogenase (NADP+) activity; Binding; Oxidoreductase activity; Oxidoreductase activity, acting on CH-OH group of donors; Oxidoreductase activity, acting on the CH-OH group of donors, NAD or NADP as acceptor; Small molecule binding; NADP binding; Organic cyclic compound binding; Nucleoside phosphate binding; Heterocyclic compound binding	1
aroF	511145.b2601	GO Function	GO:0042802	Identical protein binding	Catalytic activity; 3-deoxy-7-phosphoheptulonate synthase activity; Binding; Protein binding; Transferase activity; Transferase activity, transferring alkyl or aryl (other than methyl) groups; Identical protein binding	1
aroG	511145.b0754	GO Function	GO:0042802	Identical protein binding	Catalytic activity; 3-deoxy-7-phosphoheptulonate synthase activity; Binding; Protein binding; Transferase activity; Transferase activity, transferring alkyl or aryl (other than methyl) groups; Identical protein binding	1
aroK	511145.b3390	GO Function	GO:1901363	Heterocyclic compound binding	Nucleotide binding; Magnesium ion binding; Catalytic activity; Shikimate kinase activity; Binding; ATP binding; Kinase activity; Transferase activity; Transferase activity, transferring phosphorus-containing groups; Phosphotransferase activity, alcohol group as acceptor; Purine nucleotide binding; Adenyl nucleotide binding; Ribonucleotide binding; Purine ribonucleotide binding; Adenyl ribonucleot…	1
aroL	511145.b0388	GO Function	GO:1901363	Heterocyclic compound binding	Nucleotide binding; Magnesium ion binding; Catalytic activity; Shikimate kinase activity; Binding; ATP binding; Kinase activity; Transferase activity; Transferase activity, transferring phosphorus-containing groups; Phosphotransferase activity, alcohol group as acceptor; Purine nucleotide binding; Adenyl nucleotide binding; Ribonucleotide binding; Purine ribonucleotide binding; Adenyl ribonucleot…	1
artI	511145.b0863	GO Function	GO:0022857	Transmembrane transporter activity	Transporter activity; Ion channel activity; Ion transmembrane transporter activity; Channel activity; Ligand-gated ion channel activity; Inorganic molecular entity transmembrane transporter activity; Passive transmembrane transporter activity; Ligand-gated channel activity; Gated channel activity; Transmembrane transporter activity	1
artJ	511145.b0860	GO Function	GO:0043177	Organic acid binding	Transporter activity; Ion channel activity; Binding; Ion transmembrane transporter activity; Channel activity; Ligand-gated ion channel activity; Inorganic molecular entity transmembrane transporter activity; Amino acid binding; Passive transmembrane transporter activity; Ligand-gated channel activity; Gated channel activity; Transmembrane transporter activity; Carboxylic acid binding; Arginine b…	1
artM	511145.b0861	GO Function	GO:0022857	Transmembrane transporter activity	Transporter activity; Transmembrane transporter activity	1
artQ	511145.b0862	GO Function	GO:0022857	Transmembrane transporter activity	Transporter activity; Transmembrane transporter activity	1
ascB	511145.b2716	GO Function	GO:0103047	Methyl beta-D-glucoside 6-phosphate glucohydrolase activity	Catalytic activity; Hydrolase activity, hydrolyzing O-glycosyl compounds; Beta-glucosidase activity; 6-phospho-beta-glucosidase activity; Glucosidase activity; Hydrolase activity; Hydrolase activity, acting on glycosyl bonds; Methyl beta-D-glucoside 6-phosphate glucohydrolase activity	1
ascG	511145.b2714	GO Function	GO:1990837	Sequence-specific double-stranded DNA binding	Transcription cis-regulatory region binding; Transcription regulatory region nucleic acid binding; Nucleic acid binding; DNA binding; Double-stranded DNA binding; DNA-binding transcription factor activity; Binding; Sequence-specific DNA binding; Organic cyclic compound binding; Transcription regulator activity; Heterocyclic compound binding; Sequence-specific double-stranded DNA binding	1
asd	511145.b3433	GO Function	GO:1901363	Heterocyclic compound binding	Nucleotide binding; Catalytic activity; Aspartate-semialdehyde dehydrogenase activity; Binding; Protein binding; Oxidoreductase activity; Oxidoreductase activity, acting on the aldehyde or oxo group of donors, NAD or NADP as acceptor; Oxidoreductase activity, acting on the aldehyde or oxo group of donors; Small molecule binding; Protein dimerization activity; NADP binding; NAD binding; Organic cy…	1
asnA	511145.b3744	GO Function	GO:1901363	Heterocyclic compound binding	Nucleotide binding; Catalytic activity; Aspartate-ammonia ligase activity; Binding; Protein binding; ATP binding; Ammonia ligase activity; Ligase activity; Ligase activity, forming carbon-nitrogen bonds; Acid-ammonia (or amide) ligase activity; Purine nucleotide binding; Adenyl nucleotide binding; Ribonucleotide binding; Purine ribonucleotide binding; Adenyl ribonucleotide binding; Purine ribonuc…	1
asnB	511145.b0674	GO Function	GO:1901363	Heterocyclic compound binding	Nucleotide binding; Catalytic activity; Asparagine synthase (glutamine-hydrolyzing) activity; Aspartate-ammonia ligase activity; Binding; Protein binding; ATP binding; Ammonia ligase activity; Amino acid binding; Ligase activity; Ligase activity, forming carbon-nitrogen bonds; Acid-ammonia (or amide) ligase activity; Carbon-nitrogen ligase activity, with glutamine as amido-N-donor; Purine nucleot…	1
asnC	511145.b3743	GO Function	GO:1901363	Heterocyclic compound binding	Nucleic acid binding; DNA binding; DNA-binding transcription factor activity; Binding; Sequence-specific DNA binding; Organic cyclic compound binding; Transcription regulator activity; Heterocyclic compound binding	1
asnS	511145.b0930	GO Function	GO:1901363	Heterocyclic compound binding	Nucleotide binding; Nucleic acid binding; Catalytic activity; aminoacyl-tRNA ligase activity; asparagine-tRNA ligase activity; Binding; ATP binding; Ligase activity; Ligase activity, forming carbon-oxygen bonds; Purine nucleotide binding; Adenyl nucleotide binding; Ribonucleotide binding; Purine ribonucleotide binding; Adenyl ribonucleotide binding; Purine ribonucleoside triphosphate binding; Sma…	1
aspA	511145.b4139	GO Function	GO:0016841	Ammonia-lyase activity	Catalytic activity; Aspartate ammonia-lyase activity; Lyase activity; Carbon-nitrogen lyase activity; Ammonia-lyase activity	1
aspC	511145.b0928	GO Function	GO:1901363	Heterocyclic compound binding	Catalytic activity; L-aspartate:2-oxoglutarate aminotransferase activity; L-tyrosine:2-oxoglutarate aminotransferase activity; Binding; Protein binding; Transaminase activity; Transferase activity; Transferase activity, transferring nitrogenous groups; Vitamin binding; Pyridoxal phosphate binding; Small molecule binding; Identical protein binding; Ion binding; Anion binding; Vitamin B6 binding; L…	1
aspS	511145.b1866	GO Function	GO:1901363	Heterocyclic compound binding	Nucleotide binding; Nucleic acid binding; Catalytic activity; aminoacyl-tRNA ligase activity; aspartate-tRNA ligase activity; Binding; ATP binding; Ligase activity; Ligase activity, forming carbon-oxygen bonds; Purine nucleotide binding; Adenyl nucleotide binding; Ribonucleotide binding; Purine ribonucleotide binding; Adenyl ribonucleotide binding; Purine ribonucleoside triphosphate binding; Smal…	1
astA	511145.b1747	GO Function	GO:0016749	N-succinyltransferase activity	Catalytic activity; Arginine N-succinyltransferase activity; N-acyltransferase activity; Transferase activity; Acyltransferase activity; Acyltransferase activity, transferring groups other than amino-acyl groups; Succinyltransferase activity; N-succinyltransferase activity	1
atpA	511145.b3734	GO Function	GO:1901363	Heterocyclic compound binding	Nucleotide binding; Catalytic activity; Transporter activity; Ion channel activity; Cation channel activity; Binding; ATP binding; Cation transmembrane transporter activity; Pyrophosphate hydrolysis-driven proton transmembrane transporter activity; Ion transmembrane transporter activity; Proton transmembrane transporter activity; Proton channel activity; Channel activity; Inorganic molecular enti…	1
atpD	511145.b3732	GO Function	GO:1901363	Heterocyclic compound binding	Nucleotide binding; Catalytic activity; Transporter activity; Ion channel activity; Cation channel activity; Binding; ATP binding; Cation transmembrane transporter activity; Pyrophosphate hydrolysis-driven proton transmembrane transporter activity; Ion transmembrane transporter activity; Proton transmembrane transporter activity; Proton channel activity; Channel activity; Inorganic molecular enti…	1
bacA	511145.b3057	GO Function	GO:0050380	Undecaprenyl-diphosphatase activity	Catalytic activity; Pyrophosphatase activity; Hydrolase activity; Hydrolase activity, acting on acid anhydrides; Hydrolase activity, acting on acid anhydrides, in phosphorus-containing anhydrides; Undecaprenyl-diphosphatase activity	1
bamB	511145.b2512	GO Function	GO:0042802	Identical protein binding	Binding; Protein binding; Identical protein binding	1
bamC	511145.b2477	GO Function	GO:0042802	Identical protein binding	Binding; Protein binding; Identical protein binding	1
bamE	511145.b2617	GO Function	GO:0060090	Molecular adaptor activity	Binding; Protein binding; Protein-macromolecule adaptor activity; Identical protein binding; Molecular adaptor activity	1
barA	511145.b2786	GO Function	GO:1901363	Heterocyclic compound binding	Phosphorelay sensor kinase activity; Nucleotide binding; Catalytic activity; Protein kinase activity; Protein histidine kinase activity; Phosphoprotein phosphatase activity; Binding; ATP binding; Histidine phosphotransfer kinase activity; Kinase activity; Transferase activity; Transferase activity, transferring phosphorus-containing groups; Phosphotransferase activity, alcohol group as acceptor; …	1
basR	511145.b4113	GO Function	GO:1990837	Sequence-specific double-stranded DNA binding	Phosphorelay response regulator activity; Transcription cis-regulatory region binding; Transcription regulatory region nucleic acid binding; DNA-binding transcription activator activity; Nucleic acid binding; DNA binding; Double-stranded DNA binding; DNA-binding transcription factor activity; Binding; Sequence-specific DNA binding; Molecular transducer activity; Organic cyclic compound binding; T…	1
basS	511145.b4112	GO Function	GO:1901363	Heterocyclic compound binding	Phosphorelay sensor kinase activity; Nucleotide binding; Catalytic activity; Protein kinase activity; Protein histidine kinase activity; Phosphoprotein phosphatase activity; Binding; ATP binding; Kinase activity; Transferase activity; Transferase activity, transferring phosphorus-containing groups; Phosphotransferase activity, alcohol group as acceptor; Phosphotransferase activity, nitrogenous gr…	1
bcr	511145.b2182	GO Function	GO:1904680	Peptide transmembrane transporter activity	Sulfur amino acid transmembrane transporter activity; Transporter activity; Organic acid transmembrane transporter activity; Monovalent cation:proton antiporter activity; Cation transmembrane transporter activity; Anion transmembrane transporter activity; Organic anion transmembrane transporter activity; Ion transmembrane transporter activity; Proton transmembrane transporter activity; Sodium ion…	1
bglA	511145.b2901	GO Function	GO:0103047	Methyl beta-D-glucoside 6-phosphate glucohydrolase activity	Catalytic activity; Hydrolase activity, hydrolyzing O-glycosyl compounds; Beta-glucosidase activity; 6-phospho-beta-glucosidase activity; Glucosidase activity; Hydrolase activity; Hydrolase activity, acting on glycosyl bonds; Methyl beta-D-glucoside 6-phosphate glucohydrolase activity	1
bglX	511145.b2132	GO Function	GO:0102483	Scopolin beta-glucosidase activity	Catalytic activity; Hydrolase activity, hydrolyzing O-glycosyl compounds; Beta-glucosidase activity; Glucosidase activity; Hydrolase activity; Hydrolase activity, acting on glycosyl bonds; Scopolin beta-glucosidase activity	1
bioA	511145.b0774	GO Function	GO:1901363	Heterocyclic compound binding	Catalytic activity; adenosylmethionine-8-amino-7-oxononanoate transaminase activity; Binding; Transaminase activity; Transferase activity; Transferase activity, transferring nitrogenous groups; Vitamin binding; Pyridoxal phosphate binding; Small molecule binding; Ion binding; Anion binding; Vitamin B6 binding; Organic cyclic compound binding; Heterocyclic compound binding	1
bioB	511145.b0775	GO Function	GO:0051540	Metal cluster binding	Catalytic activity; Biotin synthase activity; Binding; Iron ion binding; Transferase activity; Transferase activity, transferring sulphur-containing groups; Sulfurtransferase activity; Ion binding; Cation binding; Metal ion binding; Transition metal ion binding; Iron-sulfur cluster binding; 2 iron, 2 sulfur cluster binding; 4 iron, 4 sulfur cluster binding; Metal cluster binding	1
bioC	511145.b0777	GO Function	GO:0102130	malonyl-CoA methyltransferase activity	Catalytic activity; Methyltransferase activity; O-methyltransferase activity; carboxyl-O-methyltransferase activity; Transferase activity; Transferase activity, transferring one-carbon groups; malonyl-CoA methyltransferase activity	1
bioD	511145.b0778	GO Function	GO:1901363	Heterocyclic compound binding	Nucleotide binding; Magnesium ion binding; Catalytic activity; Dethiobiotin synthase activity; Binding; ATP binding; Ligase activity; Ligase activity, forming carbon-nitrogen bonds; Cyclo-ligase activity; Purine nucleotide binding; Adenyl nucleotide binding; Ribonucleotide binding; Purine ribonucleotide binding; Adenyl ribonucleotide binding; Purine ribonucleoside triphosphate binding; Small mole…	1
bioF	511145.b0776	GO Function	GO:1901363	Heterocyclic compound binding	Catalytic activity; Binding; 8-amino-7-oxononanoate synthase activity; Transferase activity; Acyltransferase activity; Acyltransferase activity, transferring groups other than amino-acyl groups; Vitamin binding; Pyridoxal phosphate binding; Small molecule binding; Ion binding; Anion binding; Vitamin B6 binding; Organic cyclic compound binding; Heterocyclic compound binding	1
bioH	511145.b3412	GO Function	GO:0090499	Pimelyl-[acyl-carrier protein] methyl ester esterase activity	Catalytic activity; Hydrolase activity; Hydrolase activity, acting on ester bonds; Carboxylic ester hydrolase activity; Pimelyl-[acyl-carrier protein] methyl ester esterase activity	1
birA	511145.b3973	GO Function	GO:1990837	Sequence-specific double-stranded DNA binding	Nucleotide binding; Transcription cis-regulatory region binding; Transcription regulatory region nucleic acid binding; Nucleic acid binding; DNA binding; Double-stranded DNA binding; Catalytic activity; biotin-[acetyl-CoA-carboxylase] ligase activity; Binding; Protein binding; ATP binding; Biotin binding; Ligase activity; Ligase activity, forming carbon-nitrogen bonds; Purine nucleotide binding; …	1
brnQ	511145.b0401	GO Function	GO:0046943	Carboxylic acid transmembrane transporter activity	Transporter activity; L-valine transmembrane transporter activity; Organic acid transmembrane transporter activity; Cation transmembrane transporter activity; Anion transmembrane transporter activity; Organic anion transmembrane transporter activity; Ion transmembrane transporter activity; Amino acid transmembrane transporter activity; Neutral amino acid transmembrane transporter activity; L-amin…	1
btuC	511145.b1711	GO Function	GO:0140657	ATP-dependent activity	Transporter activity; Binding; Protein binding; Primary active transmembrane transporter activity; ABC-type vitamin B12 transporter activity; Active transmembrane transporter activity; Transmembrane transporter activity; ATPase-coupled transmembrane transporter activity; Identical protein binding; Vitamin transmembrane transporter activity; ABC-type transporter activity; ATP-dependent activity	1
btuF	511145.b0158	GO Function	GO:1901363	Heterocyclic compound binding	Binding; Vitamin binding; Cobalamin binding; Small molecule binding; Tetrapyrrole binding; Organic cyclic compound binding; Heterocyclic compound binding	1
caiD	511145.b0036	GO Function	GO:0120092	crotonyl-CoA hydratase activity	Catalytic activity; Carnitine racemase activity; Lyase activity; Carbon-oxygen lyase activity; Hydro-lyase activity; Isomerase activity; Racemase and epimerase activity; Racemase and epimerase activity, acting on hydroxy acids and derivatives; crotonyl-CoA hydratase activity	1
can	511145.b0126	GO Function	GO:0046914	Transition metal ion binding	Catalytic activity; Carbonate dehydratase activity; Binding; Protein binding; Zinc ion binding; Lyase activity; Carbon-oxygen lyase activity; Hydro-lyase activity; Identical protein binding; Ion binding; Cation binding; Metal ion binding; Transition metal ion binding	1
carA	511145.b0032	GO Function	GO:1901363	Heterocyclic compound binding	Nucleotide binding; Catalytic activity; Carbamoyl-phosphate synthase (glutamine-hydrolyzing) activity; Binding; Protein binding; ATP binding; Ligase activity; Ligase activity, forming carbon-nitrogen bonds; Carbon-nitrogen ligase activity, with glutamine as amido-N-donor; Purine nucleotide binding; Adenyl nucleotide binding; Ribonucleotide binding; Purine ribonucleotide binding; Adenyl ribonucleo…	1
carB	511145.b0033	GO Function	GO:1901363	Heterocyclic compound binding	Nucleotide binding; Catalytic activity; Carbamoyl-phosphate synthase (ammonia) activity; Carbamoyl-phosphate synthase (glutamine-hydrolyzing) activity; Binding; ATP binding; Amino acid binding; Ligase activity; Ligase activity, forming carbon-nitrogen bonds; Carbon-nitrogen ligase activity, with glutamine as amido-N-donor; Purine nucleotide binding; Adenyl nucleotide binding; Ribonucleotide bindi…	1
cca	511145.b3056	GO Function	GO:1990817	RNA adenylyltransferase activity	tRNA binding; Nucleotide binding; Magnesium ion binding; Nucleic acid binding; RNA binding; Catalytic activity; Cyclic-nucleotide phosphodiesterase activity; Polynucleotide adenylyltransferase activity; tRNA adenylyltransferase activity; Binding; ATP binding; Phosphoric diester hydrolase activity; tRNA cytidylyltransferase activity; Transferase activity; Transferase activity, transferring phospho…	1
ccmA	511145.b2201	GO Function	GO:1901363	Heterocyclic compound binding	Nucleotide binding; Catalytic activity; Transporter activity; Binding; ATP binding; Heme transmembrane transporter activity; Primary active transmembrane transporter activity; ABC-type heme transporter activity; Pyrophosphatase activity; Hydrolase activity; Hydrolase activity, acting on acid anhydrides; Hydrolase activity, acting on acid anhydrides, in phosphorus-containing anhydrides; ATP hydrol…	1
ccmB	511145.b2200	GO Function	GO:0022857	Transmembrane transporter activity	Transporter activity; Heme transmembrane transporter activity; Transmembrane transporter activity	1
ccmC	511145.b2199	GO Function	GO:1901363	Heterocyclic compound binding	Transporter activity; Binding; Heme transmembrane transporter activity; Heme binding; Transmembrane transporter activity; Tetrapyrrole binding; Organic cyclic compound binding; Heterocyclic compound binding	1
ccmE	511145.b2197	GO Function	GO:1901363	Heterocyclic compound binding	Binding; Heme binding; Ion binding; Cation binding; Metal ion binding; Tetrapyrrole binding; Organic cyclic compound binding; Heterocyclic compound binding	1
ccmF	511145.b2196	GO Function	GO:1901363	Heterocyclic compound binding	Transporter activity; Binding; Heme transmembrane transporter activity; Heme binding; Transmembrane transporter activity; Tetrapyrrole binding; Organic cyclic compound binding; Heterocyclic compound binding	1
ccmH	511145.b2194	GO Function	GO:0140096	Catalytic activity, acting on a protein	Catalytic activity; Binding; Protein-disulfide reductase activity; Disulfide oxidoreductase activity; Oxidoreductase activity; Oxidoreductase activity, acting on a sulfur group of donors; Ion binding; Cation binding; Metal ion binding; Catalytic activity, acting on a protein	1
cdd	511145.b2143	GO Function	GO:1901363	Heterocyclic compound binding	Nucleoside binding; Pyrimidine nucleoside binding; Catalytic activity; Cytidine deaminase activity; Binding; Protein binding; Zinc ion binding; Hydrolase activity; Hydrolase activity, acting on carbon-nitrogen (but not peptide) bonds; Hydrolase activity, acting on carbon-nitrogen (but not peptide) bonds, in cyclic amidines; Deaminase activity; Small molecule binding; Identical protein binding; Io…	1
cedA	511145.b1731	GO Function	GO:1901363	Heterocyclic compound binding	Nucleic acid binding; DNA binding; Double-stranded DNA binding; Binding; Organic cyclic compound binding; Heterocyclic compound binding	1
cfa	511145.b1661	GO Function	GO:0071890	Bicarbonate binding	Catalytic activity; Binding; Methyltransferase activity; S-adenosylmethionine-dependent methyltransferase activity; Cyclopropane-fatty-acyl-phospholipid synthase activity; Transferase activity; Transferase activity, transferring one-carbon groups; Ion binding; Anion binding; Bicarbonate binding	1
chaA	511145.b1216	GO Function	GO:0140323	Solute:anion antiporter activity	Transporter activity; Monovalent cation:proton antiporter activity; Cation transmembrane transporter activity; Anion transmembrane transporter activity; Ion transmembrane transporter activity; Proton transmembrane transporter activity; Potassium ion transmembrane transporter activity; Sodium ion transmembrane transporter activity; Secondary active transmembrane transporter activity; Antiporter ac…	1
chbG	511145.b1733	GO Function	GO:0046872	Metal ion binding	Catalytic activity; Binding; Hydrolase activity; Hydrolase activity, acting on carbon-nitrogen (but not peptide) bonds; Hydrolase activity, acting on carbon-nitrogen (but not peptide) bonds, in linear amides; Deacetylase activity; Chitin disaccharide deacetylase activity; Ion binding; Cation binding; Metal ion binding	1
cho	511145.b1741	GO Function	GO:0140640	Catalytic activity, acting on a nucleic acid	Catalytic activity; Nuclease activity; Endonuclease activity; Endodeoxyribonuclease activity; Deoxyribonuclease activity; Hydrolase activity; Hydrolase activity, acting on ester bonds; Catalytic activity, acting on DNA; Catalytic activity, acting on a nucleic acid	1
citT	511145.b0612	GO Function	GO:0022857	Transmembrane transporter activity	Transporter activity; Secondary active transmembrane transporter activity; Antiporter activity; Active transmembrane transporter activity; Transmembrane transporter activity	1
clcA	511145.b0155	GO Function	GO:0140323	Solute:anion antiporter activity	Transporter activity; Ion channel activity; Voltage-gated ion channel activity; Voltage-gated chloride channel activity; Anion channel activity; Chloride channel activity; Monovalent cation:proton antiporter activity; Binding; Protein binding; Voltage-gated anion channel activity; Cation transmembrane transporter activity; Anion transmembrane transporter activity; Ion transmembrane transporter ac…	1
clpA	511145.b0882	GO Function	GO:1901363	Heterocyclic compound binding	Nucleotide binding; Catalytic activity; ATP-dependent peptidase activity; Binding; ATP binding; Peptidase activity; Pyrophosphatase activity; Hydrolase activity; Hydrolase activity, acting on acid anhydrides; Hydrolase activity, acting on acid anhydrides, in phosphorus-containing anhydrides; ATP hydrolysis activity; Purine nucleotide binding; Nucleoside-triphosphatase activity; Adenyl nucleotide …	1
clpB	511145.b2592	GO Function	GO:1901363	Heterocyclic compound binding	Nucleotide binding; Catalytic activity; Binding; Protein binding; ATP binding; Pyrophosphatase activity; Hydrolase activity; Hydrolase activity, acting on acid anhydrides; Hydrolase activity, acting on acid anhydrides, in phosphorus-containing anhydrides; ATP hydrolysis activity; Purine nucleotide binding; Nucleoside-triphosphatase activity; Adenyl nucleotide binding; Ribonucleotide binding; Puri…	1
clpX	511145.b0438	GO Function	GO:1901363	Heterocyclic compound binding	Nucleotide binding; Protease binding; Catalytic activity; ATP-dependent peptidase activity; Binding; Protein binding; ATP binding; Peptidase activity; Zinc ion binding; Pyrophosphatase activity; Hydrolase activity; Hydrolase activity, acting on acid anhydrides; Hydrolase activity, acting on acid anhydrides, in phosphorus-containing anhydrides; ATP hydrolysis activity; Purine nucleotide binding; N…	1
clsA	511145.b1249	GO Function	GO:0030572	Phosphatidyltransferase activity	Catalytic activity; Cardiolipin synthase activity; Transferase activity; Transferase activity, transferring phosphorus-containing groups; Phosphotransferase activity, for other substituted phosphate groups; Phosphatidyltransferase activity	1
cmk	511145.b0910	GO Function	GO:1901363	Heterocyclic compound binding	Nucleotide binding; Catalytic activity; Cytidylate kinase activity; Binding; ATP binding; Kinase activity; Transferase activity; Transferase activity, transferring phosphorus-containing groups; Phosphotransferase activity, phosphate group as acceptor; Purine nucleotide binding; Guanyl nucleotide binding; Nucleobase-containing compound kinase activity; Adenyl nucleotide binding; Ribonucleotide bin…	1
cmoA	511145.b1870	GO Function	GO:1904047	S-adenosyl-L-methionine binding	Catalytic activity; Binding; Transferase activity; Transferase activity, transferring one-carbon groups; Carboxyl- or carbamoyltransferase activity; Ion binding; Cation binding; Sulfur compound binding; S-adenosyl-L-methionine binding	1
cmoB	511145.b1871	GO Function	GO:0140640	Catalytic activity, acting on a nucleic acid	Catalytic activity; Binding; Protein binding; Methyltransferase activity; RNA methyltransferase activity; tRNA methyltransferase activity; tRNA (uracil) methyltransferase activity; Transferase activity; Transferase activity, transferring one-carbon groups; Transferase activity, transferring alkyl or aryl (other than methyl) groups; Identical protein binding; tRNA 5-carboxymethoxyuridine methyltra…	1
coaD	511145.b3634	GO Function	GO:1901363	Heterocyclic compound binding	Nucleotide binding; Catalytic activity; Pantetheine-phosphate adenylyltransferase activity; Binding; Protein binding; ATP binding; Transferase activity; Transferase activity, transferring phosphorus-containing groups; Nucleotidyltransferase activity; Purine nucleotide binding; Adenyl nucleotide binding; Ribonucleotide binding; Purine ribonucleotide binding; Adenyl ribonucleotide binding; Purine r…	1
coaE	511145.b0103	GO Function	GO:1901363	Heterocyclic compound binding	Nucleotide binding; Catalytic activity; dephospho-CoA kinase activity; Binding; ATP binding; Kinase activity; Transferase activity; Transferase activity, transferring phosphorus-containing groups; Phosphotransferase activity, alcohol group as acceptor; Purine nucleotide binding; Adenyl nucleotide binding; Ribonucleotide binding; Purine ribonucleotide binding; Adenyl ribonucleotide binding; Purine…	1
cobB	511145.b1120	GO Function	GO:1901363	Heterocyclic compound binding	Nucleotide binding; Catalytic activity; NAD+ ADP-ribosyltransferase activity; Binding; Zinc ion binding; Transferase activity; Acyltransferase activity; Acyltransferase activity, transferring groups other than amino-acyl groups; Glycosyltransferase activity; Pentosyltransferase activity; Hydrolase activity; Hydrolase activity, acting on carbon-nitrogen (but not peptide) bonds; Hydrolase activity,…	1
cobC	511145.b0638	GO Function	GO:0043755	Alpha-ribazole phosphatase activity	Catalytic activity; Hydrolase activity; Hydrolase activity, acting on ester bonds; Phosphatase activity; Phosphoric ester hydrolase activity; Alpha-ribazole phosphatase activity	1
cobS	511145.b1992	GO Function	GO:0051073	adenosylcobinamide-GDP ribazoletransferase activity	Catalytic activity; Cobalamin 5-phosphate synthase activity; Transferase activity; Transferase activity, transferring phosphorus-containing groups; Phosphotransferase activity, for other substituted phosphate groups; adenosylcobinamide-GDP ribazoletransferase activity	1
cobT	511145.b1991	GO Function	GO:0016763	Pentosyltransferase activity	Catalytic activity; Nicotinate-nucleotide-dimethylbenzimidazole phosphoribosyltransferase activity; Transferase activity; Glycosyltransferase activity; Pentosyltransferase activity	1
codA	511145.b0337	GO Function	GO:0102480	5-fluorocytosine deaminase activity	Catalytic activity; Cytosine deaminase activity; Binding; Iron ion binding; Protein binding; Ferrous iron binding; Zinc ion binding; Hydrolase activity; Hydrolase activity, acting on carbon-nitrogen (but not peptide) bonds; Hydrolase activity, acting on carbon-nitrogen (but not peptide) bonds, in cyclic amidines; Deaminase activity; Isoguanine deaminase activity; Identical protein binding; Ion bi…	1
comR	511145.b1111	GO Function	GO:1990837	Sequence-specific double-stranded DNA binding	Transcription cis-regulatory region binding; Transcription regulatory region nucleic acid binding; Nucleic acid binding; DNA binding; Double-stranded DNA binding; DNA-binding transcription factor activity; Binding; Sequence-specific DNA binding; Organic cyclic compound binding; Transcription regulator activity; Heterocyclic compound binding; Sequence-specific double-stranded DNA binding	1
copA	511145.b0484	GO Function	GO:1901363	Heterocyclic compound binding	Nucleotide binding; Catalytic activity; Transporter activity; Copper ion transmembrane transporter activity; Binding; Copper ion binding; ATP binding; Cation transmembrane transporter activity; Ion transmembrane transporter activity; Silver ion transmembrane transporter activity; Inorganic molecular entity transmembrane transporter activity; Primary active transmembrane transporter activity; P-ty…	1
cpdA	511145.b3032	GO Function	GO:1901363	Heterocyclic compound binding	Nucleotide binding; Catalytic activity; Cyclic-nucleotide phosphodiesterase activity; 3,5-cyclic-nucleotide phosphodiesterase activity; 3,5-cyclic-AMP phosphodiesterase activity; Binding; Iron ion binding; Phosphoric diester hydrolase activity; Ferrous iron binding; Hydrolase activity; Hydrolase activity, acting on ester bonds; Small molecule binding; Phosphoric ester hydrolase activity; Ion bind…	1
cpxA	511145.b3911	GO Function	GO:1901363	Heterocyclic compound binding	Phosphorelay sensor kinase activity; Nucleotide binding; Catalytic activity; Protein kinase activity; Protein histidine kinase activity; Phosphoprotein phosphatase activity; Binding; Protein binding; ATP binding; Kinase activity; Transferase activity; Transferase activity, transferring phosphorus-containing groups; Phosphotransferase activity, alcohol group as acceptor; Phosphotransferase activit…	1
cpxR	511145.b3912	GO Function	GO:1990837	Sequence-specific double-stranded DNA binding	Phosphorelay response regulator activity; Transcription cis-regulatory region binding; Transcription regulatory region nucleic acid binding; DNA-binding transcription activator activity; Nucleic acid binding; DNA binding; Double-stranded DNA binding; DNA-binding transcription factor activity; Binding; Sequence-specific DNA binding; Molecular transducer activity; Organic cyclic compound binding; T…	1
cra	511145.b0080	GO Function	GO:1990837	Sequence-specific double-stranded DNA binding	Transcription cis-regulatory region binding; Cis-regulatory region sequence-specific DNA binding; Transcription regulatory region nucleic acid binding; Nucleic acid binding; DNA binding; Double-stranded DNA binding; DNA-binding transcription factor activity; Binding; Protein binding; Identical protein binding; Sequence-specific DNA binding; Organic cyclic compound binding; Transcription regulator…	1
crcB	511145.b0624	GO Function	GO:1903425	Fluoride transmembrane transporter activity	Transporter activity; Ion channel activity; Anion channel activity; Anion transmembrane transporter activity; Ion transmembrane transporter activity; Inorganic anion transmembrane transporter activity; Channel activity; Inorganic molecular entity transmembrane transporter activity; Passive transmembrane transporter activity; Transmembrane transporter activity; Fluoride transmembrane transporter a…	1
crl	511145.b1921	GO Function	GO:1990837	Sequence-specific double-stranded DNA binding	Transcription cis-regulatory region binding; Core promoter sequence-specific DNA binding; Transcription regulatory region nucleic acid binding; Nucleic acid binding; DNA binding; Double-stranded DNA binding; Transcription coregulator activity; Transcription corepressor activity; Binding; Sigma factor antagonist activity; Sequence-specific DNA binding; Organic cyclic compound binding; Transcriptio…	1
crr	511145.b2417	GO Function	GO:0046872	Metal ion binding	Catalytic activity; Binding; Kinase activity; Transferase activity; Transferase activity, transferring phosphorus-containing groups; Ion binding; Cation binding; Metal ion binding	1
csdA	511145.b2810	GO Function	GO:1901363	Heterocyclic compound binding	Catalytic activity; Binding; Cysteine sulfinate desulfinase activity; Selenocysteine lyase activity; Transferase activity; Transferase activity, transferring sulphur-containing groups; Sulfurtransferase activity; Hydrolase activity; Lyase activity; Carbon-sulfur lyase activity; Vitamin binding; Pyridoxal phosphate binding; Cysteine desulfurase activity; Small molecule binding; Ion binding; Anion …	1
csdE	511145.b2811	GO Function	GO:0140104	Molecular carrier activity	Sulfur carrier activity; Molecular carrier activity	1
csdL	511145.b2812	GO Function	GO:1901363	Heterocyclic compound binding	Nucleotide binding; Catalytic activity; Binding; ATP binding; Ubiquitin-like modifier activating enzyme activity; Lyase activity; Carbon-oxygen lyase activity; Hydro-lyase activity; Ligase activity; Ligase activity, forming carbon-sulfur bonds; Purine nucleotide binding; Adenyl nucleotide binding; Potassium ion binding; Sodium ion binding; Alkali metal ion binding; Ribonucleotide binding; Purine …	1
csiR	511145.b2664	GO Function	GO:1901363	Heterocyclic compound binding	Nucleic acid binding; DNA binding; DNA-binding transcription factor activity; Binding; Organic cyclic compound binding; Transcription regulator activity; Heterocyclic compound binding	1
cstA	511145.b0598	GO Function	GO:0050833	Pyruvate transmembrane transporter activity	Transporter activity; Organic acid transmembrane transporter activity; Pyruvate secondary active transmembrane transporter activity; Monocarboxylic acid transmembrane transporter activity; Anion transmembrane transporter activity; Organic anion transmembrane transporter activity; Ion transmembrane transporter activity; Secondary active transmembrane transporter activity; Secondary active monocarb…	1
cueO	511145.b0123	GO Function	GO:0046914	Transition metal ion binding	Catalytic activity; Ferroxidase activity; Binding; Copper ion binding; Oxidoreductase activity; Oxidoreductase activity, acting on diphenols and related substances as donors; Oxidoreductase activity, acting on diphenols and related substances as donors, oxygen as acceptor; Oxidoreductase activity, acting on metal ions; Oxidoreductase activity, acting on metal ions, oxygen as acceptor; Ion binding…	1
cusA	511145.b0575	GO Function	GO:0046915	Transition metal ion transmembrane transporter activity	Transporter activity; Cation transmembrane transporter activity; Ion transmembrane transporter activity; Silver ion transmembrane transporter activity; Inorganic molecular entity transmembrane transporter activity; Transmembrane transporter activity; Inorganic cation transmembrane transporter activity; Xenobiotic transmembrane transporter activity; Metal ion transmembrane transporter activity; Tr…	1
cusB	511145.b0574	GO Function	GO:0046914	Transition metal ion binding	Transporter activity; Binding; Copper ion binding; Transmembrane transporter activity; Ion binding; Cation binding; Metal ion binding; Transition metal ion binding	1
cutA	511145.b4137	GO Function	GO:0046914	Transition metal ion binding	Binding; Copper ion binding; Ion binding; Cation binding; Metal ion binding; Transition metal ion binding	1
cutC	511145.b1874	GO Function	GO:0046914	Transition metal ion binding	Binding; Copper ion binding; Ion binding; Cation binding; Metal ion binding; Transition metal ion binding	1
cvrA	511145.b1191	GO Function	GO:1901363	Heterocyclic compound binding	Nucleotide binding; Transporter activity; Monovalent cation:proton antiporter activity; Binding; Cation transmembrane transporter activity; Anion transmembrane transporter activity; Ion transmembrane transporter activity; Proton transmembrane transporter activity; Potassium ion transmembrane transporter activity; Secondary active transmembrane transporter activity; Antiporter activity; Solute:cat…	1
cyaA	511145.b3806	GO Function	GO:1901363	Heterocyclic compound binding	Nucleotide binding; Catalytic activity; Adenylate cyclase activity; Binding; ATP binding; Cyclase activity; Lyase activity; Phosphorus-oxygen lyase activity; Purine nucleotide binding; Adenyl nucleotide binding; Ribonucleotide binding; Purine ribonucleotide binding; Adenyl ribonucleotide binding; Purine ribonucleoside triphosphate binding; Small molecule binding; Ion binding; Anion binding; Organ…	1
cyaY	511145.b3807	GO Function	GO:0046914	Transition metal ion binding	Binding; Iron ion binding; Ferrous iron binding; Ferric iron binding; Ion binding; Cation binding; Metal ion binding; Transition metal ion binding	1
cycA	511145.b4208	GO Function	GO:0046943	Carboxylic acid transmembrane transporter activity	Beta-alanine transmembrane transporter activity; Transporter activity; Organic acid transmembrane transporter activity; Cation transmembrane transporter activity; Anion transmembrane transporter activity; Organic anion transmembrane transporter activity; Ion transmembrane transporter activity; Amino acid transmembrane transporter activity; Neutral amino acid transmembrane transporter activity; L-…	1
cydA	511145.b0733	GO Function	GO:1901363	Heterocyclic compound binding	Catalytic activity; Binding; Electron transfer activity; Oxidoreductase activity; Oxidoreductase activity, acting on diphenols and related substances as donors; Oxidoreductase activity, acting on diphenols and related substances as donors, oxygen as acceptor; Heme binding; Ion binding; Cation binding; Metal ion binding; Tetrapyrrole binding; Organic cyclic compound binding; Heterocyclic compound …	1
cydB	511145.b0734	GO Function	GO:0046872	Metal ion binding	Catalytic activity; Binding; Electron transfer activity; Oxidoreductase activity; Oxidoreductase activity, acting on diphenols and related substances as donors; Oxidoreductase activity, acting on diphenols and related substances as donors, oxygen as acceptor; Ion binding; Cation binding; Metal ion binding	1
cydC	511145.b0886	GO Function	GO:1901363	Heterocyclic compound binding	Nucleotide binding; Catalytic activity; Transporter activity; Binding; ATP binding; Primary active transmembrane transporter activity; Pyrophosphatase activity; Hydrolase activity; Hydrolase activity, acting on acid anhydrides; Hydrolase activity, acting on acid anhydrides, in phosphorus-containing anhydrides; ATP hydrolysis activity; Purine nucleotide binding; Nucleoside-triphosphatase activity;…	1
cydD	511145.b0887	GO Function	GO:1901363	Heterocyclic compound binding	Nucleotide binding; Catalytic activity; Transporter activity; Binding; ATP binding; Primary active transmembrane transporter activity; Pyrophosphatase activity; Hydrolase activity; Hydrolase activity, acting on acid anhydrides; Hydrolase activity, acting on acid anhydrides, in phosphorus-containing anhydrides; ATP hydrolysis activity; Purine nucleotide binding; Nucleoside-triphosphatase activity;…	1
cynR	511145.b0338	GO Function	GO:1901363	Heterocyclic compound binding	Nucleic acid binding; DNA binding; DNA-binding transcription factor activity; Binding; Organic cyclic compound binding; Transcription regulator activity; Heterocyclic compound binding	1
cyoA	511145.b0432	GO Function	GO:0046914	Transition metal ion binding	Catalytic activity; Cytochrome-c oxidase activity; Transporter activity; Binding; Copper ion binding; Cation transmembrane transporter activity; Electron transfer activity; Cytochrome bo3 ubiquinol oxidase activity; Ion transmembrane transporter activity; Proton transmembrane transporter activity; Inorganic molecular entity transmembrane transporter activity; Primary active transmembrane transpor…	1
cyoB	511145.b0431	GO Function	GO:1901363	Heterocyclic compound binding	Catalytic activity; Cytochrome-c oxidase activity; Transporter activity; Binding; Copper ion binding; Cation transmembrane transporter activity; Electron transfer activity; Cytochrome bo3 ubiquinol oxidase activity; Ion transmembrane transporter activity; Proton transmembrane transporter activity; Inorganic molecular entity transmembrane transporter activity; Primary active transmembrane transpor…	1
cyoC	511145.b0430	GO Function	GO:0022890	Inorganic cation transmembrane transporter activity	Catalytic activity; Cytochrome-c oxidase activity; Transporter activity; Cation transmembrane transporter activity; Electron transfer activity; Cytochrome bo3 ubiquinol oxidase activity; Ion transmembrane transporter activity; Proton transmembrane transporter activity; Inorganic molecular entity transmembrane transporter activity; Primary active transmembrane transporter activity; Oxidoreduction-…	1
cyoE	511145.b0428	GO Function	GO:0016765	Transferase activity, transferring alkyl or aryl (other than methyl) groups	Catalytic activity; Farnesyltranstransferase activity; Prenyltransferase activity; Protoheme IX farnesyltransferase activity; Transferase activity; Transferase activity, transferring alkyl or aryl (other than methyl) groups	1
cysB	511145.b1275	GO Function	GO:1990837	Sequence-specific double-stranded DNA binding	Transcription cis-regulatory region binding; Transcription regulatory region nucleic acid binding; Nucleic acid binding; DNA binding; Double-stranded DNA binding; DNA-binding transcription factor activity; Binding; Sequence-specific DNA binding; Organic cyclic compound binding; Transcription regulator activity; Heterocyclic compound binding; Sequence-specific double-stranded DNA binding	1
cysC	511145.b2750	GO Function	GO:1901363	Heterocyclic compound binding	Nucleotide binding; Catalytic activity; Adenylylsulfate kinase activity; Binding; Protein binding; ATP binding; Kinase activity; Transferase activity; Transferase activity, transferring phosphorus-containing groups; Phosphotransferase activity, alcohol group as acceptor; Purine nucleotide binding; Adenyl nucleotide binding; Ribonucleotide binding; Purine ribonucleotide binding; Adenyl ribonucleot…	1
cysD	511145.b2752	GO Function	GO:1901363	Heterocyclic compound binding	Nucleotide binding; Catalytic activity; Sulfate adenylyltransferase activity; Sulfate adenylyltransferase (ATP) activity; Binding; ATP binding; Transferase activity; Transferase activity, transferring phosphorus-containing groups; Nucleotidyltransferase activity; Purine nucleotide binding; Adenyl nucleotide binding; Ribonucleotide binding; Purine ribonucleotide binding; Adenyl ribonucleotide bind…	1
cysE	511145.b3607	GO Function	GO:0016747	Acyltransferase activity, transferring groups other than amino-acyl groups	Catalytic activity; O-acyltransferase activity; Serine O-acetyltransferase activity; Acetyltransferase activity; Serine O-acyltransferase activity; O-acetyltransferase activity; Transferase activity; Acyltransferase activity; Acyltransferase activity, transferring groups other than amino-acyl groups	1
cysG	511145.b3368	GO Function	GO:1901363	Heterocyclic compound binding	Nucleotide binding; Catalytic activity; Ferrochelatase activity; uroporphyrin-III C-methyltransferase activity; Binding; Methyltransferase activity; C-methyltransferase activity; S-adenosylmethionine-dependent methyltransferase activity; Oxidoreductase activity; Oxidoreductase activity, acting on the CH-CH group of donors; Oxidoreductase activity, acting on the CH-CH group of donors, NAD or NADP …	1
cysH	511145.b2762	GO Function	GO:0016671	Oxidoreductase activity, acting on a sulfur group of donors, disulfide as acceptor	Catalytic activity; Phosphoadenylyl-sulfate reductase (thioredoxin) activity; Oxidoreductase activity; Oxidoreductase activity, acting on a sulfur group of donors; Oxidoreductase activity, acting on a sulfur group of donors, disulfide as acceptor	1
cysI	511145.b2763	GO Function	GO:1901363	Heterocyclic compound binding	Nucleotide binding; Catalytic activity; Sulfite reductase (NADPH) activity; Binding; Sulfite reductase activity; Oxidoreductase activity; Oxidoreductase activity, acting on a sulfur group of donors; Oxidoreductase activity, acting on a sulfur group of donors, NAD(P) as acceptor; Oxidoreductase activity, acting on a sulfur group of donors, iron-sulfur protein as acceptor; Heme binding; Small molec…	1
cysJ	511145.b2764	GO Function	GO:1901363	Heterocyclic compound binding	Nucleotide binding; Catalytic activity; Sulfite reductase (NADPH) activity; Binding; FMN binding; Sulfite reductase activity; Oxidoreductase activity; Oxidoreductase activity, acting on the CH-NH group of donors; Oxidoreductase activity, acting on the CH-NH group of donors, NAD or NADP as acceptor; Oxidoreductase activity, acting on a sulfur group of donors; Oxidoreductase activity, acting on a s…	1
cysM	511145.b2421	GO Function	GO:1901363	Heterocyclic compound binding	Catalytic activity; Cysteine synthase activity; Binding; Transferase activity; Transferase activity, transferring alkyl or aryl (other than methyl) groups; Lyase activity; Carbon-sulfur lyase activity; Vitamin binding; Pyridoxal phosphate binding; Small molecule binding; Ion binding; Anion binding; Vitamin B6 binding; L-cysteine desulfhydrase activity; Organic cyclic compound binding; Heterocycli…	1
cysN	511145.b2751	GO Function	GO:1901363	Heterocyclic compound binding	Nucleotide binding; Catalytic activity; GTPase activity; Sulfate adenylyltransferase activity; Sulfate adenylyltransferase (ATP) activity; Binding; ATP binding; GTP binding; Pyrophosphatase activity; Transferase activity; Transferase activity, transferring phosphorus-containing groups; Nucleotidyltransferase activity; Hydrolase activity; Hydrolase activity, acting on acid anhydrides; Hydrolase ac…	1
cysP	511145.b2425	GO Function	GO:1901681	Sulfur compound binding	Binding; Thiosulfate binding; Ion binding; Anion binding; Sulfate binding; Sulfur compound binding	1
cysQ	511145.b4214	GO Function	GO:0046872	Metal ion binding	Magnesium ion binding; Catalytic activity; Binding; Nucleotidase activity; 3(2),5-bisphosphate nucleotidase activity; Hydrolase activity; Hydrolase activity, acting on ester bonds; Phosphatase activity; Phosphoric ester hydrolase activity; Ion binding; Cation binding; Metal ion binding	1
cysS	511145.b0526	GO Function	GO:1901363	Heterocyclic compound binding	Nucleotide binding; Catalytic activity; aminoacyl-tRNA ligase activity; cysteine-tRNA ligase activity; Binding; ATP binding; Zinc ion binding; Ligase activity; Ligase activity, forming carbon-oxygen bonds; Purine nucleotide binding; Adenyl nucleotide binding; Ribonucleotide binding; Purine ribonucleotide binding; Adenyl ribonucleotide binding; Purine ribonucleoside triphosphate binding; Small mol…	1
cysU	511145.b2424	GO Function	GO:1901682	Sulfur compound transmembrane transporter activity	Transporter activity; Anion transmembrane transporter activity; Ion transmembrane transporter activity; Inorganic anion transmembrane transporter activity; Sulfate transmembrane transporter activity; Inorganic molecular entity transmembrane transporter activity; Primary active transmembrane transporter activity; ABC-type sulfate transporter activity; Active transmembrane transporter activity; Act…	1
cytR	511145.b3934	GO Function	GO:1990837	Sequence-specific double-stranded DNA binding	Transcription cis-regulatory region binding; Transcription regulatory region nucleic acid binding; Nucleic acid binding; DNA binding; Double-stranded DNA binding; DNA-binding transcription factor activity; Binding; Sequence-specific DNA binding; Organic cyclic compound binding; Transcription regulator activity; Heterocyclic compound binding; Sequence-specific double-stranded DNA binding	1
dacA	511145.b0632	GO Function	GO:1901681	Sulfur compound binding	Catalytic activity; Carboxypeptidase activity; Serine-type carboxypeptidase activity; Binding; Peptidase activity; Serine-type peptidase activity; Exopeptidase activity; Penicillin binding; Beta-lactamase activity; Serine-type D-Ala-D-Ala carboxypeptidase activity; Hydrolase activity; Hydrolase activity, acting on carbon-nitrogen (but not peptide) bonds; Hydrolase activity, acting on carbon-nitro…	1
dacB	511145.b3182	GO Function	GO:1901681	Sulfur compound binding	Catalytic activity; Endopeptidase activity; Carboxypeptidase activity; Serine-type carboxypeptidase activity; Serine-type endopeptidase activity; Binding; Peptidase activity; Serine-type peptidase activity; Exopeptidase activity; Penicillin binding; Serine-type D-Ala-D-Ala carboxypeptidase activity; Hydrolase activity; Serine hydrolase activity; Carboxylic acid binding; Amide binding; Monocarboxy…	1
dacC	511145.b0839	GO Function	GO:1901681	Sulfur compound binding	Catalytic activity; Carboxypeptidase activity; Serine-type carboxypeptidase activity; Binding; Peptidase activity; Serine-type peptidase activity; Exopeptidase activity; Penicillin binding; Serine-type D-Ala-D-Ala carboxypeptidase activity; Hydrolase activity; Serine hydrolase activity; Carboxylic acid binding; Amide binding; Monocarboxylic acid binding; Small molecule binding; Ion binding; Anion…	1
dadA	511145.b1189	GO Function	GO:0016638	Oxidoreductase activity, acting on the CH-NH2 group of donors	Catalytic activity; D-amino-acid dehydrogenase activity; Oxidoreductase activity; Oxidoreductase activity, acting on the CH-NH2 group of donors	1
dadX	511145.b1190	GO Function	GO:1901363	Heterocyclic compound binding	Catalytic activity; Binding; Alanine racemase activity; Isomerase activity; Racemase and epimerase activity; Racemase and epimerase activity, acting on amino acids and derivatives; Vitamin binding; Pyridoxal phosphate binding; Small molecule binding; Racemase activity, acting on amino acids and derivatives; Ion binding; Anion binding; Amino-acid racemase activity; Vitamin B6 binding; Organic cycl…	1
damX	511145.b3388	GO Function	GO:0098772	Molecular function regulator activity	Binding; Glycosaminoglycan binding; Enzyme activator activity; Enzyme regulator activity; Peptidoglycan binding; Carbohydrate derivative binding; Molecular function regulator activity	1
dapA	511145.b2478	GO Function	GO:0042802	Identical protein binding	Catalytic activity; Binding; Protein binding; 4-hydroxy-tetrahydrodipicolinate synthase activity; Lyase activity; Carbon-oxygen lyase activity; Hydro-lyase activity; Identical protein binding	1
dapB	511145.b0031	GO Function	GO:1901363	Heterocyclic compound binding	Nucleotide binding; Catalytic activity; Binding; Protein binding; 4-hydroxy-tetrahydrodipicolinate reductase; Oxidoreductase activity; Oxidoreductase activity, acting on the CH-CH group of donors; Oxidoreductase activity, acting on the CH-CH group of donors, NAD or NADP as acceptor; Oxidoreductase activity, acting on CH or CH2 groups; Oxidoreductase activity, acting on CH or CH2 groups, NAD or NA…	1
dapD	511145.b0166	GO Function	GO:0016779	Nucleotidyltransferase activity	Catalytic activity; 2,3,4,5-tetrahydropyridine-2,6-dicarboxylate N-succinyltransferase activity; N-acyltransferase activity; Transferase activity; Acyltransferase activity; Acyltransferase activity, transferring groups other than amino-acyl groups; Succinyltransferase activity; N-succinyltransferase activity; Transferase activity, transferring phosphorus-containing groups; Nucleotidyltransferase …	1
dapE	511145.b2472	GO Function	GO:0050897	Cobalt ion binding	Catalytic activity; Binding; Protein binding; Zinc ion binding; Succinyl-diaminopimelate desuccinylase activity; Hydrolase activity; Hydrolase activity, acting on carbon-nitrogen (but not peptide) bonds; Hydrolase activity, acting on carbon-nitrogen (but not peptide) bonds, in linear amides; Identical protein binding; Ion binding; Cation binding; Metal ion binding; Transition metal ion binding; C…	1
dapF	511145.b3809	GO Function	GO:0047661	Amino-acid racemase activity	Catalytic activity; Diaminopimelate epimerase activity; Isomerase activity; Racemase and epimerase activity; Racemase and epimerase activity, acting on amino acids and derivatives; Racemase activity, acting on amino acids and derivatives; Amino-acid racemase activity	1
dcd	511145.b2065	GO Function	GO:1901363	Heterocyclic compound binding	Nucleotide binding; Catalytic activity; Binding; dCTP deaminase activity; Hydrolase activity; Hydrolase activity, acting on carbon-nitrogen (but not peptide) bonds; Hydrolase activity, acting on carbon-nitrogen (but not peptide) bonds, in cyclic amidines; Deaminase activity; Small molecule binding; Organic cyclic compound binding; Nucleoside phosphate binding; Heterocyclic compound binding	1
dcm	511145.b1961	GO Function	GO:1901363	Heterocyclic compound binding	Nucleic acid binding; DNA binding; Catalytic activity; DNA (cytosine-5-)-methyltransferase activity; Binding; Methyltransferase activity; S-adenosylmethionine-dependent methyltransferase activity; DNA-methyltransferase activity; Transferase activity; Transferase activity, transferring one-carbon groups; Organic cyclic compound binding; Catalytic activity, acting on DNA; Catalytic activity, acting…	1
dcuB	511145.b4123	GO Function	GO:0140323	Solute:anion antiporter activity	Transporter activity; Dicarboxylic acid transmembrane transporter activity; Organic acid transmembrane transporter activity; Succinate:fumarate antiporter activity; Anion transmembrane transporter activity; Organic anion transmembrane transporter activity; Ion transmembrane transporter activity; Fumarate transmembrane transporter activity; Succinate transmembrane transporter activity; Secondary a…	1
ddlA	511145.b0381	GO Function	GO:1901363	Heterocyclic compound binding	Nucleotide binding; Catalytic activity; Binding; ATP binding; D-alanine-D-alanine ligase activity; Ligase activity; Ligase activity, forming carbon-nitrogen bonds; Acid-amino acid ligase activity; Purine nucleotide binding; Adenyl nucleotide binding; Ribonucleotide binding; Purine ribonucleotide binding; Adenyl ribonucleotide binding; Purine ribonucleoside triphosphate binding; Small molecule bin…	1
deaD	511145.b3162	GO Function	GO:1901363	Heterocyclic compound binding	Nucleotide binding; Nucleic acid binding; RNA binding; RNA helicase activity; Single-stranded RNA binding; Catalytic activity; Helicase activity; Binding; ATP binding; ATP-dependent activity, acting on RNA; Pyrophosphatase activity; Hydrolase activity; Hydrolase activity, acting on acid anhydrides; Hydrolase activity, acting on acid anhydrides, in phosphorus-containing anhydrides; ATP hydrolysis …	1
dedD	511145.b2314	GO Function	GO:0098772	Molecular function regulator activity	Binding; Glycosaminoglycan binding; Enzyme activator activity; Enzyme regulator activity; Peptidoglycan binding; Carbohydrate derivative binding; Molecular function regulator activity	1
degP	511145.b0161	GO Function	GO:0140096	Catalytic activity, acting on a protein	Catalytic activity; Endopeptidase activity; Serine-type endopeptidase activity; Binding; Protein binding; Peptidase activity; Serine-type peptidase activity; Hydrolase activity; Serine hydrolase activity; Identical protein binding; Catalytic activity, acting on a protein	1
degS	511145.b3235	GO Function	GO:0140096	Catalytic activity, acting on a protein	Catalytic activity; Endopeptidase activity; Serine-type endopeptidase activity; Binding; Protein binding; Peptidase activity; Serine-type peptidase activity; Hydrolase activity; Serine hydrolase activity; Identical protein binding; Catalytic activity, acting on a protein	1
deoA	511145.b4382	GO Function	GO:0016763	Pentosyltransferase activity	Catalytic activity; 1,4-alpha-oligoglucan phosphorylase activity; Thymidine phosphorylase activity; Pyrimidine-nucleoside phosphorylase activity; Transferase activity; Glycosyltransferase activity; Hexosyltransferase activity; Pentosyltransferase activity	1
deoB	511145.b4383	GO Function	GO:0046914	Transition metal ion binding	Magnesium ion binding; Catalytic activity; Binding; Phosphopentomutase activity; Isomerase activity; Intramolecular transferase activity; Intramolecular transferase activity, phosphotransferases; Manganese ion binding; Ion binding; Cation binding; Metal ion binding; Transition metal ion binding	1
deoC	511145.b4381	GO Function	GO:0016832	Aldehyde-lyase activity	Catalytic activity; Deoxyribose-phosphate aldolase activity; Lyase activity; Carbon-carbon lyase activity; Aldehyde-lyase activity	1
deoD	511145.b4384	GO Function	GO:0047975	Guanosine phosphorylase activity	Catalytic activity; Purine-nucleoside phosphorylase activity; Binding; Protein binding; Transferase activity; Glycosyltransferase activity; Pentosyltransferase activity; Identical protein binding; Guanosine phosphorylase activity	1
deoR	511145.b0840	GO Function	GO:1990837	Sequence-specific double-stranded DNA binding	Transcription cis-regulatory region binding; Cis-regulatory region sequence-specific DNA binding; Transcription regulatory region nucleic acid binding; Nucleic acid binding; DNA binding; Double-stranded DNA binding; DNA-binding transcription factor activity; Binding; Sequence-specific DNA binding; Organic cyclic compound binding; Transcription regulator activity; Heterocyclic compound binding; Se…	1
der	511145.b2511	GO Function	GO:1901363	Heterocyclic compound binding	Nucleotide binding; Catalytic activity; GTPase activity; Binding; GTP binding; Pyrophosphatase activity; Hydrolase activity; Hydrolase activity, acting on acid anhydrides; Hydrolase activity, acting on acid anhydrides, in phosphorus-containing anhydrides; Purine nucleotide binding; Nucleoside-triphosphatase activity; Guanyl nucleotide binding; Ribonucleotide binding; Purine ribonucleotide binding…	1
dfp	511145.b3639	GO Function	GO:1901363	Heterocyclic compound binding	Nucleotide binding; Catalytic activity; Phosphopantothenate--cysteine ligase activity; Phosphopantothenoylcysteine decarboxylase activity; Binding; Protein binding; FMN binding; Lyase activity; Carbon-carbon lyase activity; Carboxy-lyase activity; Ligase activity; Ligase activity, forming carbon-nitrogen bonds; Acid-amino acid ligase activity; Ribonucleotide binding; Small molecule binding; Ident…	1
dgkA	511145.b4042	GO Function	GO:1901363	Heterocyclic compound binding	Nucleotide binding; Catalytic activity; Diacylglycerol kinase activity; Binding; Protein binding; ATP binding; Kinase activity; Transferase activity; Transferase activity, transferring phosphorus-containing groups; Phosphotransferase activity, alcohol group as acceptor; Purine nucleotide binding; Adenyl nucleotide binding; Ribonucleotide binding; Purine ribonucleotide binding; Adenyl ribonucleoti…	1
dgt	511145.b0160	GO Function	GO:1901363	Heterocyclic compound binding	Magnesium ion binding; Nucleic acid binding; DNA binding; Single-stranded DNA binding; Catalytic activity; GTPase activity; Binding; Protein binding; dGTPase activity; Pyrophosphatase activity; Hydrolase activity; Hydrolase activity, acting on ester bonds; Triphosphoric monoester hydrolase activity; Hydrolase activity, acting on acid anhydrides; Hydrolase activity, acting on acid anhydrides, in p…	1
dhaK	511145.b1200	GO Function	GO:0047324	Phosphoenolpyruvate-glycerone phosphotransferase activity	Catalytic activity; Glycerone kinase activity; Binding; Protein binding; Kinase activity; Transferase activity; Transferase activity, transferring phosphorus-containing groups; Phosphotransferase activity, alcohol group as acceptor; Identical protein binding; Phosphoenolpyruvate-glycerone phosphotransferase activity	1
dhaM	511145.b1198	GO Function	GO:0047324	Phosphoenolpyruvate-glycerone phosphotransferase activity	Catalytic activity; Kinase activity; Transferase activity; Transferase activity, transferring phosphorus-containing groups; Phosphotransferase activity, alcohol group as acceptor; Phosphoenolpyruvate-glycerone phosphotransferase activity	1
dhaR	511145.b1201	GO Function	GO:1901363	Heterocyclic compound binding	Nucleotide binding; Nucleic acid binding; DNA binding; Binding; ATP binding; Purine nucleotide binding; Adenyl nucleotide binding; Ribonucleotide binding; Purine ribonucleotide binding; Adenyl ribonucleotide binding; Purine ribonucleoside triphosphate binding; Small molecule binding; Ion binding; Anion binding; Sequence-specific DNA binding; Organic cyclic compound binding; Carbohydrate derivativ…	1
diaA	511145.b3149	GO Function	GO:0097367	Carbohydrate derivative binding	Binding; Protein binding; Identical protein binding; Carbohydrate derivative binding	1
dinB	511145.b0231	GO Function	GO:1901363	Heterocyclic compound binding	Magnesium ion binding; Nucleic acid binding; DNA binding; Damaged DNA binding; Catalytic activity; DNA-directed DNA polymerase activity; Binding; Transferase activity; Transferase activity, transferring phosphorus-containing groups; Nucleotidyltransferase activity; DNA polymerase activity; Ion binding; Cation binding; Metal ion binding; Organic cyclic compound binding; Catalytic activity, acting …	1
dinI	511145.b1061	GO Function	GO:0019899	Enzyme binding	Binding; Protein binding; Enzyme binding	1
djlA	511145.b0055	GO Function	GO:0051087	Chaperone binding	Binding; Protein binding; Chaperone binding	1
dld	511145.b2133	GO Function	GO:1901363	Heterocyclic compound binding	Nucleotide binding; Catalytic activity; Binding; Electron transfer activity; Oxidoreductase activity; Oxidoreductase activity, acting on CH-OH group of donors; Oxidoreductase activity, acting on the CH-OH group of donors, quinone or similar compound as acceptor; Small molecule binding; Ion binding; Anion binding; Quinone binding; Flavin adenine dinucleotide binding; FAD binding; Organic cyclic co…	1
dmlR	511145.b1799	GO Function	GO:1901363	Heterocyclic compound binding	Nucleic acid binding; DNA binding; DNA-binding transcription factor activity; Binding; Sequence-specific DNA binding; Organic cyclic compound binding; Transcription regulator activity; Heterocyclic compound binding	1
dmsA	511145.b0894	GO Function	GO:1901363	Heterocyclic compound binding	Catalytic activity; Binding; Electron transfer activity; Dimethyl sulfoxide reductase activity; Oxidoreductase activity; Oxidoreductase activity, acting on a sulfur group of donors; Molybdenum ion binding; Ion binding; Cation binding; Molybdopterin cofactor binding; Metal ion binding; Transition metal ion binding; Iron-sulfur cluster binding; 4 iron, 4 sulfur cluster binding; Metal cluster bindin…	1
dmsB	511145.b0895	GO Function	GO:0051540	Metal cluster binding	Catalytic activity; Binding; Dimethyl sulfoxide reductase activity; Oxidoreductase activity; Oxidoreductase activity, acting on a sulfur group of donors; Ion binding; Cation binding; Metal ion binding; Iron-sulfur cluster binding; 4 iron, 4 sulfur cluster binding; Metal cluster binding	1
dmsC	511145.b0896	GO Function	GO:0016667	Oxidoreductase activity, acting on a sulfur group of donors	Catalytic activity; Dimethyl sulfoxide reductase activity; Oxidoreductase activity; Oxidoreductase activity, acting on a sulfur group of donors	1
dmsD	511145.b1591	GO Function	GO:0042277	Peptide binding	Signal sequence binding; Binding; Amide binding; Peptide binding	1
dnaA	511145.b3702	GO Function	GO:1990837	Sequence-specific double-stranded DNA binding	Nucleotide binding; Nucleic acid binding; DNA binding; DNA replication origin binding; Double-stranded DNA binding; Binding; Protein binding; ATP binding; Purine nucleotide binding; Adenyl nucleotide binding; Ribonucleotide binding; Purine ribonucleotide binding; Adenyl ribonucleotide binding; Purine ribonucleoside triphosphate binding; Small molecule binding; Identical protein binding; Ion bindi…	1
dnaB	511145.b4052	GO Function	GO:1901363	Heterocyclic compound binding	Nucleotide binding; Nucleic acid binding; DNA binding; DNA helicase activity; Catalytic activity; Helicase activity; Binding; Protein binding; ATP binding; ATP-dependent activity, acting on DNA; Pyrophosphatase activity; Hydrolase activity; Hydrolase activity, acting on acid anhydrides; Hydrolase activity, acting on acid anhydrides, in phosphorus-containing anhydrides; ATP hydrolysis activity; Pu…	1
dnaC	511145.b4361	GO Function	GO:1901363	Heterocyclic compound binding	Nucleotide binding; Binding; ATP binding; Purine nucleotide binding; Adenyl nucleotide binding; Ribonucleotide binding; Purine ribonucleotide binding; Adenyl ribonucleotide binding; Purine ribonucleoside triphosphate binding; Small molecule binding; Ion binding; Anion binding; Organic cyclic compound binding; Carbohydrate derivative binding; Nucleoside phosphate binding; Heterocyclic compound bin…	1
dnaE	511145.b0184	GO Function	GO:1901363	Heterocyclic compound binding	Nucleic acid binding; DNA binding; Catalytic activity; DNA-directed DNA polymerase activity; Binding; Transferase activity; Transferase activity, transferring phosphorus-containing groups; Nucleotidyltransferase activity; DNA polymerase activity; Organic cyclic compound binding; Catalytic activity, acting on DNA; Catalytic activity, acting on a nucleic acid; Heterocyclic compound binding	1
dnaG	511145.b3066	GO Function	GO:1901363	Heterocyclic compound binding	Nucleic acid binding; DNA binding; Catalytic activity; DNA primase activity; DNA-directed 5-3 RNA polymerase activity; Binding; Zinc ion binding; Transferase activity; Transferase activity, transferring phosphorus-containing groups; Nucleotidyltransferase activity; 5-3 RNA polymerase activity; Ion binding; Cation binding; Metal ion binding; Transition metal ion binding; Organic cyclic compound bi…	1
dnaJ	511145.b0015	GO Function	GO:1901363	Heterocyclic compound binding	Nucleotide binding; Transcription coregulator activity; Transcription corepressor activity; Protein disulfide isomerase activity; Catalytic activity; Binding; Protein binding; ATP binding; Zinc ion binding; Protein-disulfide reductase activity; Disulfide oxidoreductase activity; Oxidoreductase activity; Oxidoreductase activity, acting on a sulfur group of donors; Isomerase activity; Intramolecula…	1
dnaK	511145.b0014	GO Function	GO:1901363	Heterocyclic compound binding	Nucleotide binding; Transcription coregulator activity; Transcription corepressor activity; Binding; Protein binding; ATP binding; Zinc ion binding; Sigma factor antagonist activity; Purine nucleotide binding; Adenyl nucleotide binding; Ribonucleotide binding; Purine ribonucleotide binding; Adenyl ribonucleotide binding; Purine ribonucleoside triphosphate binding; Small molecule binding; Ion bind…	1
dnaN	511145.b3701	GO Function	GO:1901363	Heterocyclic compound binding	Nucleic acid binding; DNA binding; Catalytic activity; DNA-directed DNA polymerase activity; Nuclease activity; Exonuclease activity; Binding; Protein binding; 3-5 exonuclease activity; Transferase activity; Transferase activity, transferring phosphorus-containing groups; Nucleotidyltransferase activity; Hydrolase activity; Hydrolase activity, acting on ester bonds; DNA polymerase activity; Ident…	1
dnaQ	511145.b0215	GO Function	GO:1901363	Heterocyclic compound binding	Nucleic acid binding; DNA binding; Catalytic activity; DNA-directed DNA polymerase activity; Nuclease activity; Exonuclease activity; Binding; 3-5 exonuclease activity; Transferase activity; Transferase activity, transferring phosphorus-containing groups; Nucleotidyltransferase activity; Hydrolase activity; Hydrolase activity, acting on ester bonds; DNA polymerase activity; Ion binding; Cation bi…	1
dnaT	511145.b4362	GO Function	GO:1901363	Heterocyclic compound binding	Magnesium ion binding; Nucleic acid binding; DNA binding; Single-stranded DNA binding; Binding; Protein binding; Identical protein binding; Ion binding; Cation binding; Metal ion binding; Organic cyclic compound binding; Heterocyclic compound binding	1
dnaX	511145.b0470	GO Function	GO:1901363	Heterocyclic compound binding	Nucleotide binding; Nucleic acid binding; DNA binding; Catalytic activity; DNA-directed DNA polymerase activity; Binding; Protein binding; ATP binding; Enzyme activator activity; Pyrophosphatase activity; Transferase activity; Transferase activity, transferring phosphorus-containing groups; Nucleotidyltransferase activity; Hydrolase activity; Hydrolase activity, acting on acid anhydrides; Hydrola…	1
dppA	511145.b3544	GO Function	GO:1904680	Peptide transmembrane transporter activity	Transporter activity; Binding; Heme binding; Transmembrane transporter activity; Amide binding; Oligopeptide transmembrane transporter activity; Peptide binding; Amide transmembrane transporter activity; Tetrapyrrole binding; Dipeptide transmembrane transporter activity; Organic cyclic compound binding; Heterocyclic compound binding; Peptide transmembrane transporter activity	1
dppB	511145.b3543	GO Function	GO:1904680	Peptide transmembrane transporter activity	Transporter activity; Transmembrane transporter activity; Oligopeptide transmembrane transporter activity; Amide transmembrane transporter activity; Dipeptide transmembrane transporter activity; Peptide transmembrane transporter activity	1
dppC	511145.b3542	GO Function	GO:1904680	Peptide transmembrane transporter activity	Transporter activity; Transmembrane transporter activity; Oligopeptide transmembrane transporter activity; Amide transmembrane transporter activity; Dipeptide transmembrane transporter activity; Peptide transmembrane transporter activity	1
dppD	511145.b3541	GO Function	GO:1901363	Heterocyclic compound binding	Nucleotide binding; Transporter activity; Binding; ATP binding; Heme transmembrane transporter activity; Purine nucleotide binding; Transmembrane transporter activity; Adenyl nucleotide binding; Ribonucleotide binding; Purine ribonucleotide binding; Adenyl ribonucleotide binding; Purine ribonucleoside triphosphate binding; Small molecule binding; Ion binding; Anion binding; Organic cyclic compoun…	1
dppF	511145.b3540	GO Function	GO:1901363	Heterocyclic compound binding	Nucleotide binding; Transporter activity; Binding; ATP binding; Heme transmembrane transporter activity; Purine nucleotide binding; Transmembrane transporter activity; Adenyl nucleotide binding; Ribonucleotide binding; Purine ribonucleotide binding; Adenyl ribonucleotide binding; Purine ribonucleoside triphosphate binding; Small molecule binding; Ion binding; Anion binding; Organic cyclic compoun…	1
dsbA	511145.b3860	GO Function	GO:0140096	Catalytic activity, acting on a protein	Protein disulfide isomerase activity; Catalytic activity; Protein-disulfide reductase activity; Disulfide oxidoreductase activity; Oxidoreductase activity; Oxidoreductase activity, acting on a sulfur group of donors; Isomerase activity; Intramolecular oxidoreductase activity; Intramolecular oxidoreductase activity, transposing S-S bonds; Catalytic activity, acting on a protein	1
dsbB	511145.b1185	GO Function	GO:0140096	Catalytic activity, acting on a protein	Catalytic activity; Binding; Electron transfer activity; Protein-disulfide reductase activity; Disulfide oxidoreductase activity; Oxidoreductase activity; Oxidoreductase activity, acting on a sulfur group of donors; Oxidoreductase activity, acting on a sulfur group of donors, quinone or similar compound as acceptor; Quinone binding; Ubiquinone binding; Catalytic activity, acting on a protein	1
dsbD	511145.b4136	GO Function	GO:0140096	Catalytic activity, acting on a protein	Catalytic activity; Electron transfer activity; Protein-disulfide reductase activity; Disulfide oxidoreductase activity; Oxidoreductase activity; Oxidoreductase activity, acting on a sulfur group of donors; Oxidoreductase activity, acting on a sulfur group of donors, NAD(P) as acceptor; Protein-disulfide reductase (NAD(P)) activity; Catalytic activity, acting on a protein	1
dtd	511145.b3887	GO Function	GO:1901363	Heterocyclic compound binding	tRNA binding; aminoacyl-tRNA editing activity; Nucleic acid binding; RNA binding; Catalytic activity; Binding; Hydrolase activity; Hydrolase activity, acting on ester bonds; Ser(Gly)-tRNA(Ala) hydrolase activity; D-aminoacyl-tRNA deacylase activity; D-tyrosyl-tRNA(Tyr) deacylase activity; Carboxylic ester hydrolase activity; Organic cyclic compound binding; Gly-tRNA(Ala) hydrolase activity; Catal…	1
dtpB	511145.b3496	GO Function	GO:1904680	Peptide transmembrane transporter activity	Transporter activity; Cation transmembrane transporter activity; Ion transmembrane transporter activity; Proton transmembrane transporter activity; Secondary active transmembrane transporter activity; Symporter activity; Solute:cation symporter activity; Solute:proton symporter activity; Inorganic molecular entity transmembrane transporter activity; Peptide:proton symporter activity; Active trans…	1
dusA	511145.b4049	GO Function	GO:1901363	Heterocyclic compound binding	tRNA binding; Nucleotide binding; Nucleic acid binding; RNA binding; Catalytic activity; Binding; FMN binding; Oxidoreductase activity; Oxidoreductase activity, acting on the CH-CH group of donors; tRNA dihydrouridine synthase activity; Ribonucleotide binding; Small molecule binding; Ion binding; Anion binding; Flavin adenine dinucleotide binding; Organic cyclic compound binding; Carbohydrate der…	1
dusB	511145.b3260	GO Function	GO:1901363	Heterocyclic compound binding	tRNA binding; Nucleotide binding; Nucleic acid binding; RNA binding; Catalytic activity; Binding; FMN binding; Oxidoreductase activity; Oxidoreductase activity, acting on the CH-CH group of donors; tRNA dihydrouridine synthase activity; Ribonucleotide binding; Small molecule binding; Ion binding; Anion binding; Flavin adenine dinucleotide binding; Organic cyclic compound binding; Carbohydrate der…	1
dut	511145.b3640	GO Function	GO:0047429	Nucleoside-triphosphate diphosphatase activity	Magnesium ion binding; Catalytic activity; dUTP diphosphatase activity; Binding; Pyrophosphatase activity; Hydrolase activity; Hydrolase activity, acting on acid anhydrides; Hydrolase activity, acting on acid anhydrides, in phosphorus-containing anhydrides; Ion binding; Cation binding; Metal ion binding; Nucleoside-triphosphate diphosphatase activity	1
dxr	511145.b0173	GO Function	GO:1901363	Heterocyclic compound binding	Nucleotide binding; Catalytic activity; Binding; Protein binding; Oxidoreductase activity; Oxidoreductase activity, acting on CH-OH group of donors; Oxidoreductase activity, acting on the CH-OH group of donors, NAD or NADP as acceptor; Manganese ion binding; 1-deoxy-D-xylulose-5-phosphate reductoisomerase activity; Small molecule binding; Identical protein binding; Ion binding; Anion binding; Cat…	1
dxs	511145.b0420	GO Function	GO:1901681	Sulfur compound binding	Magnesium ion binding; Catalytic activity; Binding; 1-deoxy-D-xylulose-5-phosphate synthase activity; Transferase activity; Transketolase or transaldolase activity; Vitamin binding; Thiamine pyrophosphate binding; Small molecule binding; Ion binding; Anion binding; Cation binding; Metal ion binding; Quaternary ammonium group binding; Organic cyclic compound binding; Heterocyclic compound binding;…	1
eco	511145.b2209	GO Function	GO:0098772	Molecular function regulator activity	Enzyme inhibitor activity; Endopeptidase inhibitor activity; Serine-type endopeptidase inhibitor activity; Enzyme regulator activity; Peptidase inhibitor activity; Peptidase regulator activity; Endopeptidase regulator activity; Molecular function regulator activity	1
eda	511145.b1850	GO Function	GO:0106009	(4S)-4-hydroxy-2-oxoglutarate aldolase activity	Catalytic activity; Binding; Protein binding; 2-dehydro-3-deoxy-phosphogluconate aldolase activity; 4-hydroxy-2-oxoglutarate aldolase activity; Oxaloacetate decarboxylase activity; Lyase activity; Carbon-carbon lyase activity; Carboxy-lyase activity; Aldehyde-lyase activity; Oxo-acid-lyase activity; Identical protein binding; (4S)-4-hydroxy-2-oxoglutarate aldolase activity	1
edd	511145.b1851	GO Function	GO:0051540	Metal cluster binding	Catalytic activity; Phosphogluconate dehydratase activity; Binding; Lyase activity; Carbon-oxygen lyase activity; Hydro-lyase activity; Ion binding; Cation binding; Metal ion binding; Iron-sulfur cluster binding; 4 iron, 4 sulfur cluster binding; Metal cluster binding	1
elaB	511145.b2266	GO Function	GO:0044877	Protein-containing complex binding	Binding; Ribonucleoprotein complex binding; Ribosome binding; Protein-containing complex binding	1
emrA	511145.b2685	GO Function	GO:0042910	Xenobiotic transmembrane transporter activity	Transporter activity; Binding; Protein binding; Transmembrane transporter activity; Identical protein binding; Xenobiotic transmembrane transporter activity	1
emrB	511145.b2686	GO Function	GO:0022857	Transmembrane transporter activity	Transporter activity; Transmembrane transporter activity	1
emrD	511145.b3673	GO Function	GO:0042910	Xenobiotic transmembrane transporter activity	Transporter activity; Transmembrane transporter activity; Xenobiotic transmembrane transporter activity	1
endA	511145.b2945	GO Function	GO:0140640	Catalytic activity, acting on a nucleic acid	Catalytic activity; Nuclease activity; Endonuclease activity; Endodeoxyribonuclease activity; Deoxyribonuclease I activity; Deoxyribonuclease activity; Hydrolase activity; Hydrolase activity, acting on ester bonds; Endodeoxyribonuclease activity, producing 5-phosphomonoesters; Endonuclease activity, active with either ribo- or deoxyribonucleic acids and producing 5-phosphomonoesters; Catalytic ac…	1
eno	511145.b2779	GO Function	GO:0046872	Metal ion binding	Magnesium ion binding; Catalytic activity; Phosphopyruvate hydratase activity; Binding; Protein binding; Lyase activity; Carbon-oxygen lyase activity; Hydro-lyase activity; Identical protein binding; Ion binding; Cation binding; Metal ion binding	1
envC	511145.b3613	GO Function	GO:0140096	Catalytic activity, acting on a protein	Catalytic activity; Endopeptidase activity; Metalloendopeptidase activity; Peptidase activity; Metallopeptidase activity; Hydrolase activity; Catalytic activity, acting on a protein	1
envZ	511145.b3404	GO Function	GO:1901363	Heterocyclic compound binding	Phosphorelay sensor kinase activity; Nucleotide binding; Catalytic activity; Protein kinase activity; Protein histidine kinase activity; Phosphoprotein phosphatase activity; Binding; Protein binding; ATP binding; Kinase activity; Transferase activity; Transferase activity, transferring phosphorus-containing groups; Phosphotransferase activity, alcohol group as acceptor; Phosphotransferase activit…	1
epd	511145.b2927	GO Function	GO:1901363	Heterocyclic compound binding	Nucleotide binding; Catalytic activity; glyceraldehyde-3-phosphate dehydrogenase (NAD+) (phosphorylating) activity; Binding; Oxidoreductase activity; Oxidoreductase activity, acting on the aldehyde or oxo group of donors, NAD or NADP as acceptor; Oxidoreductase activity, acting on the aldehyde or oxo group of donors; Small molecule binding; glyceraldehyde-3-phosphate dehydrogenase (NAD(P)+) (phos…	1
epmA	511145.b4155	GO Function	GO:1901363	Heterocyclic compound binding	tRNA binding; Nucleotide binding; Nucleic acid binding; RNA binding; Catalytic activity; aminoacyl-tRNA ligase activity; lysine-tRNA ligase activity; Binding; ATP binding; Transferase activity; Acyltransferase activity; Aminoacyltransferase activity; Ligase activity; Ligase activity, forming carbon-oxygen bonds; Ligase activity, forming carbon-nitrogen bonds; Acid-ammonia (or amide) ligase activi…	1
epmB	511145.b4146	GO Function	GO:0051540	Metal cluster binding	Catalytic activity; Binding; Isomerase activity; Intramolecular transferase activity; Intramolecular transferase activity, transferring amino groups; Ion binding; Cation binding; Metal ion binding; Iron-sulfur cluster binding; 4 iron, 4 sulfur cluster binding; Metal cluster binding	1
epmC	511145.b2326	GO Function	GO:0046872	Metal ion binding	Catalytic activity; Monooxygenase activity; Binding; Oxidoreductase activity; Oxidoreductase activity, acting on paired donors, with incorporation or reduction of molecular oxygen; Oxidoreductase activity, acting on paired donors, with incorporation or reduction of molecular oxygen, NAD(P)H as one donor, and incorporation of one atom of oxygen; Ion binding; Cation binding; Metal ion binding	1
eptA	511145.b4114	GO Function	GO:0016788	Hydrolase activity, acting on ester bonds	Catalytic activity; Sulfuric ester hydrolase activity; Transferase activity; Transferase activity, transferring phosphorus-containing groups; Phosphotransferase activity, phosphate group as acceptor; Hydrolase activity; Hydrolase activity, acting on ester bonds	1
eptB	511145.b3546	GO Function	GO:0043838	phosphatidylethanolamine:Kdo2-lipid A phosphoethanolamine transferase activity	Catalytic activity; Sulfuric ester hydrolase activity; Transferase activity; Transferase activity, transferring phosphorus-containing groups; Phosphotransferase activity, for other substituted phosphate groups; Hydrolase activity; Hydrolase activity, acting on ester bonds; phosphatidylethanolamine:Kdo2-lipid A phosphoethanolamine transferase activity	1
eptC	511145.b3955	GO Function	GO:0016788	Hydrolase activity, acting on ester bonds	Catalytic activity; Sulfuric ester hydrolase activity; Transferase activity; Transferase activity, transferring phosphorus-containing groups; Phosphotransferase activity, phosphate group as acceptor; Hydrolase activity; Hydrolase activity, acting on ester bonds	1
era	511145.b2566	GO Function	GO:1901363	Heterocyclic compound binding	Nucleotide binding; Nucleic acid binding; RNA binding; Catalytic activity; GTPase activity; Binding; GTP binding; Pyrophosphatase activity; Hydrolase activity; Hydrolase activity, acting on acid anhydrides; Hydrolase activity, acting on acid anhydrides, in phosphorus-containing anhydrides; Purine nucleotide binding; Nucleoside-triphosphatase activity; Guanyl nucleotide binding; rRNA binding; Ribo…	1
exbB	511145.b3006	GO Function	GO:0060089	Molecular transducer activity	Transporter activity; Binding; Protein binding; Transmembrane transporter activity; Energy transducer activity; Identical protein binding; Molecular transducer activity	1
exbD	511145.b3005	GO Function	GO:0060089	Molecular transducer activity	Transporter activity; Binding; Protein binding; Transmembrane transporter activity; Energy transducer activity; Identical protein binding; Molecular transducer activity	1
exoX	511145.b1844	GO Function	GO:1901363	Heterocyclic compound binding	Nucleic acid binding; Catalytic activity; Nuclease activity; Exonuclease activity; Binding; 3-5 exonuclease activity; Hydrolase activity; Hydrolase activity, acting on ester bonds; Organic cyclic compound binding; Heterocyclic compound binding	1
exuR	511145.b3094	GO Function	GO:1901363	Heterocyclic compound binding	Nucleic acid binding; DNA binding; DNA-binding transcription factor activity; Binding; Organic cyclic compound binding; Transcription regulator activity; Heterocyclic compound binding	1
fabA	511145.b0954	GO Function	GO:0047451	3-hydroxyoctanoyl-[acyl-carrier-protein] dehydratase activity	Catalytic activity; Fatty acid synthase activity; 3-hydroxypalmitoyl-[acyl-carrier-protein] dehydratase activity; (3R)-hydroxymyristoyl-[acyl-carrier-protein] dehydratase activity; 3-hydroxydecanoyl-[acyl-carrier-protein] dehydratase activity; Transferase activity; Acyltransferase activity; Acyltransferase activity, transferring groups other than amino-acyl groups; Lyase activity; Carbon-oxygen l…	1
fabB	511145.b2323	GO Function	GO:0016747	Acyltransferase activity, transferring groups other than amino-acyl groups	Catalytic activity; Fatty acid synthase activity; 3-oxoacyl-[acyl-carrier-protein] synthase activity; Transferase activity; Acyltransferase activity; Acyltransferase activity, transferring groups other than amino-acyl groups	1
fabD	511145.b1092	GO Function	GO:0016747	Acyltransferase activity, transferring groups other than amino-acyl groups	Catalytic activity; Fatty acid synthase activity; [Acyl-carrier-protein] S-malonyltransferase activity; S-acyltransferase activity; S-malonyltransferase activity; Malonyltransferase activity; Transferase activity; Acyltransferase activity; Acyltransferase activity, transferring groups other than amino-acyl groups	1
fabF	511145.b1095	GO Function	GO:0016747	Acyltransferase activity, transferring groups other than amino-acyl groups	Catalytic activity; Fatty acid synthase activity; 3-oxoacyl-[acyl-carrier-protein] synthase activity; Transferase activity; Acyltransferase activity; Acyltransferase activity, transferring groups other than amino-acyl groups	1
fabG	511145.b1093	GO Function	GO:1901363	Heterocyclic compound binding	Nucleotide binding; Catalytic activity; Fatty acid synthase activity; 3-oxoacyl-[acyl-carrier-protein] reductase (NADPH) activity; Binding; Protein binding; Oxidoreductase activity; Oxidoreductase activity, acting on CH-OH group of donors; Oxidoreductase activity, acting on the CH-OH group of donors, NAD or NADP as acceptor; Transferase activity; Acyltransferase activity; Acyltransferase activity…	1
fabH	511145.b1091	GO Function	GO:0033818	Beta-ketoacyl-acyl-carrier-protein synthase III activity	Catalytic activity; Fatty acid synthase activity; 3-oxoacyl-[acyl-carrier-protein] synthase activity; Transferase activity; Acyltransferase activity; Acyltransferase activity, transferring groups other than amino-acyl groups; Beta-ketoacyl-acyl-carrier-protein synthase III activity	1
fabI	511145.b1288	GO Function	GO:1901363	Heterocyclic compound binding	Nucleotide binding; Catalytic activity; Fatty acid synthase activity; Enoyl-[acyl-carrier-protein] reductase (NADH) activity; Binding; Protein binding; Oxidoreductase activity; Oxidoreductase activity, acting on the CH-CH group of donors; Oxidoreductase activity, acting on the CH-CH group of donors, NAD or NADP as acceptor; Enoyl-[acyl-carrier-protein] reductase activity; Transferase activity; Ac…	1
fadA	511145.b3845	GO Function	GO:0016747	Acyltransferase activity, transferring groups other than amino-acyl groups	Catalytic activity; acetyl-CoA C-acyltransferase activity; C-acyltransferase activity; Transferase activity; Acyltransferase activity; Acyltransferase activity, transferring groups other than amino-acyl groups	1
fadB	511145.b3846	GO Function	GO:1901363	Heterocyclic compound binding	Nucleotide binding; Catalytic activity; 3-hydroxyacyl-CoA dehydrogenase activity; delta(3)-delta(2)-enoyl-CoA isomerase activity; enoyl-CoA hydratase activity; Binding; 3-hydroxybutyryl-CoA epimerase activity; Oxidoreductase activity; long-chain-3-hydroxyacyl-CoA dehydrogenase activity; Oxidoreductase activity, acting on CH-OH group of donors; Oxidoreductase activity, acting on the CH-OH group of…	1
fadH	511145.b3081	GO Function	GO:1901363	Heterocyclic compound binding	Nucleotide binding; Catalytic activity; Binding; 2,4-dienoyl-CoA reductase (NADPH) activity; FMN binding; Oxidoreductase activity; Oxidoreductase activity, acting on the CH-CH group of donors; Oxidoreductase activity, acting on the CH-CH group of donors, NAD or NADP as acceptor; Ribonucleotide binding; Small molecule binding; Ion binding; Anion binding; Cation binding; Metal ion binding; Flavin a…	1
fadI	511145.b2342	GO Function	GO:0016836	Hydro-lyase activity	Catalytic activity; 3-hydroxyacyl-CoA dehydrogenase activity; acetyl-CoA C-acetyltransferase activity; acetyl-CoA C-acyltransferase activity; enoyl-CoA hydratase activity; Acetyltransferase activity; C-acyltransferase activity; C-acetyltransferase activity; Oxidoreductase activity; Oxidoreductase activity, acting on CH-OH group of donors; Oxidoreductase activity, acting on the CH-OH group of dono…	1
fadJ	511145.b2341	GO Function	GO:1901363	Heterocyclic compound binding	Nucleotide binding; Catalytic activity; 3-hydroxyacyl-CoA dehydrogenase activity; enoyl-CoA hydratase activity; Binding; 3-hydroxybutyryl-CoA epimerase activity; Oxidoreductase activity; long-chain-3-hydroxyacyl-CoA dehydrogenase activity; Oxidoreductase activity, acting on CH-OH group of donors; Oxidoreductase activity, acting on the CH-OH group of donors, NAD or NADP as acceptor; Lyase activity…	1
fau	511145.b2912	GO Function	GO:1901363	Heterocyclic compound binding	Nucleotide binding; Catalytic activity; Binding; ATP binding; Ligase activity; Ligase activity, forming carbon-nitrogen bonds; Cyclo-ligase activity; Purine nucleotide binding; 5-formyltetrahydrofolate cyclo-ligase activity; Adenyl nucleotide binding; Ribonucleotide binding; Purine ribonucleotide binding; Adenyl ribonucleotide binding; Purine ribonucleoside triphosphate binding; Small molecule bi…	1
fbaA	511145.b2925	GO Function	GO:0046914	Transition metal ion binding	Catalytic activity; Fructose-bisphosphate aldolase activity; Binding; Protein binding; Zinc ion binding; Lyase activity; Carbon-carbon lyase activity; Aldehyde-lyase activity; Identical protein binding; Ion binding; Cation binding; Metal ion binding; Transition metal ion binding	1
fbp	511145.b4232	GO Function	GO:1901363	Heterocyclic compound binding	Nucleotide binding; Magnesium ion binding; Catalytic activity; Binding; Protein binding; Hydrolase activity; Hydrolase activity, acting on ester bonds; Phosphatase activity; Carbohydrate phosphatase activity; Small molecule binding; Fructose 1,6-bisphosphate 1-phosphatase activity; Phosphoric ester hydrolase activity; Identical protein binding; Ion binding; Cation binding; Metal ion binding; Suga…	1
fdhE	511145.b3891	GO Function	GO:0046914	Transition metal ion binding	Binding; Iron ion binding; Ferric iron binding; Ion binding; Cation binding; Metal ion binding; Transition metal ion binding	1
fdoG	511145.b3894	GO Function	GO:1901363	Heterocyclic compound binding	Catalytic activity; Binding; Formate dehydrogenase (NAD+) activity; Electron transfer activity; Oxidoreductase activity; Oxidoreductase activity, acting on the aldehyde or oxo group of donors, NAD or NADP as acceptor; Oxidoreductase activity, acting on the aldehyde or oxo group of donors, cytochrome as acceptor; Oxidoreductase activity, acting on CH or CH2 groups; Oxidoreductase activity, acting …	1
fdoI	511145.b3892	GO Function	GO:0046872	Metal ion binding	Catalytic activity; Binding; Formate dehydrogenase (NAD+) activity; Electron transfer activity; Oxidoreductase activity; Oxidoreductase activity, acting on the aldehyde or oxo group of donors, NAD or NADP as acceptor; Oxidoreductase activity, acting on CH or CH2 groups; Oxidoreductase activity, acting on the aldehyde or oxo group of donors; Oxidoreductase activity, acting on CH or CH2 groups, qui…	1
fdx	511145.b2525	GO Function	GO:0051540	Metal cluster binding	Catalytic activity; Binding; Electron transfer activity; Oxidoreductase activity; Ion binding; Cation binding; Metal ion binding; Iron-sulfur cluster binding; 2 iron, 2 sulfur cluster binding; Metal cluster binding	1
feoA	511145.b3408	GO Function	GO:0046914	Transition metal ion binding	Binding; Ion binding; Cation binding; Metal ion binding; Transition metal ion binding	1
feoB	511145.b3409	GO Function	GO:1901363	Heterocyclic compound binding	Nucleotide binding; Transporter activity; Iron ion transmembrane transporter activity; Binding; Protein binding; GTP binding; Cation transmembrane transporter activity; Ion transmembrane transporter activity; Ferrous iron transmembrane transporter activity; Inorganic molecular entity transmembrane transporter activity; Purine nucleotide binding; Guanyl nucleotide binding; Transmembrane transporte…	1
feoC	511145.b3410	GO Function	GO:1901363	Heterocyclic compound binding	Nucleic acid binding; DNA binding; Binding; Iron ion binding; Ion binding; Cation binding; Metal ion binding; Transition metal ion binding; Iron-sulfur cluster binding; 4 iron, 4 sulfur cluster binding; Metal cluster binding; Organic cyclic compound binding; Heterocyclic compound binding	1
ffh	511145.b2610	GO Function	GO:1901363	Heterocyclic compound binding	Nucleotide binding; Nucleic acid binding; RNA binding; Catalytic activity; GTPase activity; Binding; GTP binding; 7S RNA binding; Pyrophosphatase activity; Hydrolase activity; Hydrolase activity, acting on acid anhydrides; Hydrolase activity, acting on acid anhydrides, in phosphorus-containing anhydrides; Purine nucleotide binding; Nucleoside-triphosphatase activity; Guanyl nucleotide binding; Ri…	1
fhuB	511145.b0153	GO Function	GO:0022857	Transmembrane transporter activity	Transporter activity; Transmembrane transporter activity	1
fhuC	511145.b0151	GO Function	GO:1901363	Heterocyclic compound binding	Nucleotide binding; Transporter activity; Binding; ATP binding; Primary active transmembrane transporter activity; Iron chelate transmembrane transporter activity; ABC-type ferric hydroxamate transporter activity; Purine nucleotide binding; Active transmembrane transporter activity; Transmembrane transporter activity; Adenyl nucleotide binding; Ribonucleotide binding; Purine ribonucleotide bindin…	1
fhuF	511145.b4367	GO Function	GO:0051540	Metal cluster binding	Ferric-chelate reductase activity; Catalytic activity; Binding; Oxidoreductase activity; Oxidoreductase activity, acting on metal ions; Ion binding; Cation binding; Metal ion binding; Iron-sulfur cluster binding; 2 iron, 2 sulfur cluster binding; Metal cluster binding	1
fic	511145.b3361	GO Function	GO:1901363	Heterocyclic compound binding	Nucleotide binding; Catalytic activity; Binding; ATP binding; Transferase activity; Transferase activity, transferring phosphorus-containing groups; Nucleotidyltransferase activity; Purine nucleotide binding; Adenyl nucleotide binding; Ribonucleotide binding; Purine ribonucleotide binding; Adenyl ribonucleotide binding; Purine ribonucleoside triphosphate binding; Small molecule binding; Ion bindi…	1
fieF	511145.b3915	GO Function	GO:0046915	Transition metal ion transmembrane transporter activity	Transporter activity; Iron ion transmembrane transporter activity; Zinc ion transmembrane transporter activity; Binding; Protein binding; Cation transmembrane transporter activity; Ion transmembrane transporter activity; Cadmium ion transmembrane transporter activity; Ferrous iron transmembrane transporter activity; Secondary active transmembrane transporter activity; Inorganic molecular entity t…	1
fimZ	511145.b0535	GO Function	GO:1901363	Heterocyclic compound binding	Nucleic acid binding; DNA binding; Binding; Organic cyclic compound binding; Heterocyclic compound binding	1
fklB	511145.b4207	GO Function	GO:1901363	Heterocyclic compound binding	Peptidyl-prolyl cis-trans isomerase activity; Catalytic activity; Binding; Protein binding; Macrolide binding; FK506 binding; Isomerase activity; Cis-trans isomerase activity; Amide binding; Identical protein binding; Organic cyclic compound binding; Catalytic activity, acting on a protein; Heterocyclic compound binding	1
fkpA	511145.b3347	GO Function	GO:0140096	Catalytic activity, acting on a protein	Peptidyl-prolyl cis-trans isomerase activity; Catalytic activity; Isomerase activity; Cis-trans isomerase activity; Catalytic activity, acting on a protein	1
fkpB	511145.b0028	GO Function	GO:0140096	Catalytic activity, acting on a protein	Peptidyl-prolyl cis-trans isomerase activity; Catalytic activity; Isomerase activity; Cis-trans isomerase activity; Catalytic activity, acting on a protein	1
fldA	511145.b0684	GO Function	GO:1901363	Heterocyclic compound binding	Nucleotide binding; Catalytic activity; Binding; Electron transfer activity; FMN binding; Oxidoreductase activity; Ribonucleotide binding; Small molecule binding; Ion binding; Anion binding; Organic cyclic compound binding; Carbohydrate derivative binding; Nucleoside phosphate binding; Heterocyclic compound binding	1
fldB	511145.b2895	GO Function	GO:1901363	Heterocyclic compound binding	Nucleotide binding; Catalytic activity; Binding; Electron transfer activity; FMN binding; Oxidoreductase activity; Ribonucleotide binding; Small molecule binding; Ion binding; Anion binding; Organic cyclic compound binding; Carbohydrate derivative binding; Nucleoside phosphate binding; Heterocyclic compound binding	1
flgH	511145.b1079	GO Function	GO:0003774	Cytoskeletal motor activity	Cytoskeletal motor activity	1
flgM	511145.b1071	GO Function	GO:0140110	Transcription regulator activity	Transcription coregulator activity; Transcription corepressor activity; Sigma factor antagonist activity; Transcription regulator activity	1
fliA	511145.b1922	GO Function	GO:1901363	Heterocyclic compound binding	Nucleic acid binding; DNA binding; DNA-binding transcription factor activity; Catalytic activity; DNA-directed 5-3 RNA polymerase activity; Binding; Transferase activity; Transferase activity, transferring phosphorus-containing groups; Nucleotidyltransferase activity; Sigma factor activity; 5-3 RNA polymerase activity; Organic cyclic compound binding; RNA polymerase activity; Catalytic activity, …	1
fmt	511145.b3288	GO Function	GO:0140640	Catalytic activity, acting on a nucleic acid	Catalytic activity; methionyl-tRNA formyltransferase activity; Transferase activity; Transferase activity, transferring one-carbon groups; Hydroxymethyl-, formyl- and related transferase activity; Catalytic activity, acting on RNA; Catalytic activity, acting on a tRNA; Catalytic activity, acting on a nucleic acid	1
fnr	511145.b1334	GO Function	GO:1990837	Sequence-specific double-stranded DNA binding	Transcription cis-regulatory region binding; Transcription regulatory region nucleic acid binding; DNA-binding transcription activator activity; Nucleic acid binding; DNA binding; Double-stranded DNA binding; DNA-binding transcription factor activity; Binding; Ion binding; Cation binding; Sequence-specific DNA binding; Metal ion binding; Iron-sulfur cluster binding; 4 iron, 4 sulfur cluster bindi…	1
folA	511145.b0048	GO Function	GO:1901363	Heterocyclic compound binding	Nucleotide binding; Catalytic activity; Dihydrofolate reductase activity; Binding; Folic acid binding; Oxidoreductase activity; Oxidoreductase activity, acting on the CH-NH group of donors; Oxidoreductase activity, acting on the CH-NH group of donors, NAD or NADP as acceptor; Vitamin binding; Carboxylic acid binding; Amide binding; Small molecule binding; Ion binding; Anion binding; Organic acid …	1
folC	511145.b2315	GO Function	GO:1901363	Heterocyclic compound binding	Nucleotide binding; Catalytic activity; Tetrahydrofolylpolyglutamate synthase activity; Binding; ATP binding; Dihydrofolate synthase activity; Ligase activity; Ligase activity, forming carbon-nitrogen bonds; Acid-amino acid ligase activity; Purine nucleotide binding; Guanyl nucleotide binding; Adenyl nucleotide binding; Ribonucleotide binding; Purine ribonucleotide binding; Adenyl ribonucleotide …	1
folE	511145.b2153	GO Function	GO:1901363	Heterocyclic compound binding	Nucleotide binding; Catalytic activity; GTP cyclohydrolase activity; GTP cyclohydrolase I activity; Binding; Protein binding; GTP binding; Zinc ion binding; Hydrolase activity; Hydrolase activity, acting on carbon-nitrogen (but not peptide) bonds; Hydrolase activity, acting on carbon-nitrogen (but not peptide) bonds, in cyclic amidines; Purine nucleotide binding; Guanyl nucleotide binding; Cycloh…	1
folK	511145.b0142	GO Function	GO:1901363	Heterocyclic compound binding	Nucleotide binding; Magnesium ion binding; Catalytic activity; 2-amino-4-hydroxy-6-hydroxymethyldihydropteridine diphosphokinase activity; Binding; ATP binding; Kinase activity; Transferase activity; Transferase activity, transferring phosphorus-containing groups; Diphosphotransferase activity; Purine nucleotide binding; Adenyl nucleotide binding; Ribonucleotide binding; Purine ribonucleotide bin…	1
folM	511145.b1606	GO Function	GO:0071172	Dihydromonapterin reductase activity	Catalytic activity; Dihydrofolate reductase activity; Binding; Protein binding; Oxidoreductase activity; Oxidoreductase activity, acting on the CH-NH group of donors; Oxidoreductase activity, acting on the CH-NH group of donors, NAD or NADP as acceptor; Identical protein binding; Dihydromonapterin reductase activity	1
folX	511145.b2303	GO Function	GO:0042802	Identical protein binding	Catalytic activity; Dihydroneopterin aldolase activity; Binding; Protein binding; Dihydroneopterin triphosphate 2-epimerase activity; Lyase activity; Carbon-carbon lyase activity; Aldehyde-lyase activity; Isomerase activity; Identical protein binding	1
fpr	511145.b3924	GO Function	GO:1901363	Heterocyclic compound binding	Nucleotide binding; Catalytic activity; ferredoxin-NADP+ reductase activity; Binding; ferredoxin-NAD(P) reductase activity; Oxidoreductase activity; Oxidoreductase activity, acting on iron-sulfur proteins as donors; Oxidoreductase activity, acting on iron-sulfur proteins as donors, NAD or NADP as acceptor; Small molecule binding; Ion binding; Anion binding; Flavin adenine dinucleotide binding; FA…	1
frdA	511145.b4154	GO Function	GO:1901363	Heterocyclic compound binding	Succinate dehydrogenase activity; Nucleotide binding; Catalytic activity; Binding; Electron transfer activity; Oxidoreductase activity; Oxidoreductase activity, acting on the CH-CH group of donors; Oxidoreductase activity, acting on the CH-CH group of donors, quinone or related compound as acceptor; Small molecule binding; Ion binding; Anion binding; Flavin adenine dinucleotide binding; FAD bindi…	1
frdC	511145.b4152	GO Function	GO:0102040	Fumarate reductase (menaquinone)	Succinate dehydrogenase activity; Catalytic activity; Oxidoreductase activity; Oxidoreductase activity, acting on the CH-CH group of donors; Oxidoreductase activity, acting on the CH-CH group of donors, quinone or related compound as acceptor; Fumarate reductase (menaquinone)	1
fre	511145.b3844	GO Function	GO:0098772	Molecular function regulator activity	Catalytic activity; Enzyme activator activity; Oxidoreductase activity; Oxidoreductase activity, acting on the CH-NH group of donors; Oxidoreductase activity, acting on the CH-NH group of donors, NAD or NADP as acceptor; Enzyme regulator activity; Riboflavin reductase (NADPH) activity; Riboflavin reductase (NADH) activity; Molecular function regulator activity	1
frmA	511145.b0356	GO Function	GO:0106322	S-(hydroxymethyl)glutathione dehydrogenase NAD activity	Catalytic activity; Alcohol dehydrogenase (NAD+) activity; Alcohol dehydrogenase activity, zinc-dependent; Binding; Protein binding; Zinc ion binding; Oxidoreductase activity; Oxidoreductase activity, acting on CH-OH group of donors; Oxidoreductase activity, acting on the CH-OH group of donors, NAD or NADP as acceptor; Alcohol dehydrogenase [NAD(P)+] activity; Identical protein binding; Ion bindi…	1
frsA	511145.b0239	GO Function	GO:0080030	Methyl indole-3-acetate esterase activity	Catalytic activity; Hydrolase activity; Hydrolase activity, acting on ester bonds; Carboxylic ester hydrolase activity; Methyl indole-3-acetate esterase activity	1
fruA	511145.b2167	GO Function	GO:0090582	protein-phosphocysteine-D-fructose-phosphotransferase system transporter activity	Catalytic activity; Transporter activity; Carbohydrate:proton symporter activity; Fructose transmembrane transporter activity; Carbohydrate:cation symporter activity; Cation transmembrane transporter activity; protein-N(PI)-phosphohistidine-sugar phosphotransferase activity; Ion transmembrane transporter activity; Proton transmembrane transporter activity; Carbohydrate transmembrane transporter a…	1
fruB	511145.b2169	GO Function	GO:0090563	Protein-phosphocysteine-sugar phosphotransferase activity	Catalytic activity; Transporter activity; Fructose transmembrane transporter activity; protein-N(PI)-phosphohistidine-sugar phosphotransferase activity; Carbohydrate transmembrane transporter activity; Monosaccharide transmembrane transporter activity; Hexose transmembrane transporter activity; Kinase activity; Transferase activity; Transferase activity, transferring phosphorus-containing groups;…	1
fruK	511145.b2168	GO Function	GO:1901363	Heterocyclic compound binding	Nucleotide binding; Catalytic activity; Binding; ATP binding; Phosphofructokinase activity; 1-phosphofructokinase activity; Kinase activity; Transferase activity; Transferase activity, transferring phosphorus-containing groups; Phosphotransferase activity, alcohol group as acceptor; Purine nucleotide binding; Carbohydrate kinase activity; Adenyl nucleotide binding; Ribonucleotide binding; Purine …	1
frwD	511145.b3953	GO Function	GO:0090582	protein-phosphocysteine-D-fructose-phosphotransferase system transporter activity	Catalytic activity; Transporter activity; Fructose transmembrane transporter activity; protein-N(PI)-phosphohistidine-sugar phosphotransferase activity; Carbohydrate transmembrane transporter activity; Monosaccharide transmembrane transporter activity; Hexose transmembrane transporter activity; Kinase activity; Transferase activity; Transferase activity, transferring phosphorus-containing groups;…	1
fryB	511145.b2387	GO Function	GO:0090582	protein-phosphocysteine-D-fructose-phosphotransferase system transporter activity	Catalytic activity; Transporter activity; Fructose transmembrane transporter activity; protein-N(PI)-phosphohistidine-sugar phosphotransferase activity; Carbohydrate transmembrane transporter activity; Monosaccharide transmembrane transporter activity; Hexose transmembrane transporter activity; Kinase activity; Transferase activity; Transferase activity, transferring phosphorus-containing groups;…	1
fsaA	511145.b0825	GO Function	GO:0097023	Fructose 6-phosphate aldolase activity	Catalytic activity; Lyase activity; Carbon-carbon lyase activity; Aldehyde-lyase activity; Fructose 6-phosphate aldolase activity	1
fsr	511145.b0479	GO Function	GO:0022857	Transmembrane transporter activity	Transporter activity; Transmembrane transporter activity	1
ftnA	511145.b1905	GO Function	GO:0046914	Transition metal ion binding	Catalytic activity; Ferroxidase activity; Binding; Iron ion binding; Protein binding; Ferrous iron binding; Ferric iron binding; Oxidoreductase activity; Oxidoreductase activity, acting on metal ions; Oxidoreductase activity, acting on metal ions, oxygen as acceptor; Identical protein binding; Ion binding; Cation binding; Metal ion binding; Transition metal ion binding	1
ftsA	511145.b0094	GO Function	GO:1901363	Heterocyclic compound binding	Nucleotide binding; Binding; Protein binding; ATP binding; Purine nucleotide binding; Adenyl nucleotide binding; Ribonucleotide binding; Purine ribonucleotide binding; Adenyl ribonucleotide binding; Purine ribonucleoside triphosphate binding; Small molecule binding; Identical protein binding; Ion binding; Anion binding; Organic cyclic compound binding; Carbohydrate derivative binding; Nucleoside …	1
ftsE	511145.b3463	GO Function	GO:1901363	Heterocyclic compound binding	Nucleotide binding; Transporter activity; Binding; ATP binding; Purine nucleotide binding; Transmembrane transporter activity; Adenyl nucleotide binding; Ribonucleotide binding; Purine ribonucleotide binding; Adenyl ribonucleotide binding; Purine ribonucleoside triphosphate binding; Small molecule binding; Ion binding; Anion binding; Organic cyclic compound binding; Carbohydrate derivative bindin…	1
ftsH	511145.b3178	GO Function	GO:1901363	Heterocyclic compound binding	Nucleotide binding; Catalytic activity; Endopeptidase activity; ATP-dependent peptidase activity; Metalloendopeptidase activity; Binding; ATP binding; Peptidase activity; Metallopeptidase activity; Zinc ion binding; Pyrophosphatase activity; Hydrolase activity; Hydrolase activity, acting on acid anhydrides; Hydrolase activity, acting on acid anhydrides, in phosphorus-containing anhydrides; ATP hy…	1
ftsI	511145.b0084	GO Function	GO:1901681	Sulfur compound binding	Catalytic activity; Carboxypeptidase activity; Serine-type carboxypeptidase activity; Binding; Peptidase activity; Serine-type peptidase activity; Exopeptidase activity; Penicillin binding; Peptidoglycan glycosyltransferase activity; Serine-type D-Ala-D-Ala carboxypeptidase activity; Transferase activity; Glycosyltransferase activity; Hexosyltransferase activity; Hydrolase activity; Serine hydrol…	1
ftsK	511145.b0890	GO Function	GO:1901363	Heterocyclic compound binding	Nucleotide binding; Nucleic acid binding; DNA binding; DNA helicase activity; Catalytic activity; Helicase activity; Binding; Protein binding; ATP binding; ATP-dependent activity, acting on DNA; DNA translocase activity; Pyrophosphatase activity; Hydrolase activity; Hydrolase activity, acting on acid anhydrides; Hydrolase activity, acting on acid anhydrides, in phosphorus-containing anhydrides; A…	1
ftsP	511145.b3017	GO Function	GO:0046914	Transition metal ion binding	Catalytic activity; Binding; Copper ion binding; Oxidoreductase activity; Ion binding; Cation binding; Metal ion binding; Transition metal ion binding	1
ftsQ	511145.b0093	GO Function	GO:0042802	Identical protein binding	Binding; Protein binding; Identical protein binding	1
ftsW	511145.b0089	GO Function	GO:1901505	Carbohydrate derivative transmembrane transporter activity	Catalytic activity; Transporter activity; Peptidoglycan glycosyltransferase activity; Peptidoglycan transmembrane transporter activity; Lipid-linked peptidoglycan transporter activity; Transferase activity; Glycosyltransferase activity; Hexosyltransferase activity; Transmembrane transporter activity; Macromolecule transmembrane transporter activity; Carbohydrate derivative transmembrane transport…	1
ftsY	511145.b3464	GO Function	GO:1901363	Heterocyclic compound binding	Nucleotide binding; Catalytic activity; GTPase activity; Signal recognition particle binding; Binding; GTP binding; Pyrophosphatase activity; Hydrolase activity; Hydrolase activity, acting on acid anhydrides; Hydrolase activity, acting on acid anhydrides, in phosphorus-containing anhydrides; Purine nucleotide binding; Nucleoside-triphosphatase activity; Guanyl nucleotide binding; Ribonucleotide b…	1
ftsZ	511145.b0095	GO Function	GO:1901363	Heterocyclic compound binding	Nucleotide binding; Catalytic activity; GTPase activity; Binding; Protein binding; GTP binding; Pyrophosphatase activity; Hydrolase activity; Hydrolase activity, acting on acid anhydrides; Hydrolase activity, acting on acid anhydrides, in phosphorus-containing anhydrides; Purine nucleotide binding; Nucleoside-triphosphatase activity; Guanyl nucleotide binding; Ribonucleotide binding; Purine ribon…	1
fucA	511145.b2800	GO Function	GO:0046914	Transition metal ion binding	Catalytic activity; Binding; Zinc ion binding; L-fuculose-phosphate aldolase activity; Lyase activity; Carbon-carbon lyase activity; Aldehyde-lyase activity; Ion binding; Cation binding; Metal ion binding; Transition metal ion binding	1
fucK	511145.b2803	GO Function	GO:1901363	Heterocyclic compound binding	Nucleotide binding; Catalytic activity; Binding; ATP binding; L-fuculokinase activity; Kinase activity; Transferase activity; Transferase activity, transferring phosphorus-containing groups; Phosphotransferase activity, alcohol group as acceptor; Purine nucleotide binding; Carbohydrate kinase activity; Adenyl nucleotide binding; Ribonucleotide binding; Purine ribonucleotide binding; Adenyl ribonu…	1
fumA	511145.b1612	GO Function	GO:0051540	Metal cluster binding	Catalytic activity; Fumarate hydratase activity; Binding; Protein binding; Lyase activity; Carbon-oxygen lyase activity; Hydro-lyase activity; Isomerase activity; Intramolecular oxidoreductase activity; Intramolecular oxidoreductase activity, interconverting keto- and enol-groups; Identical protein binding; Ion binding; Cation binding; Metal ion binding; Oxaloacetate tautomerase activity; Iron-su…	1
fumB	511145.b4122	GO Function	GO:0051540	Metal cluster binding	Catalytic activity; Fumarate hydratase activity; Binding; Lyase activity; Carbon-oxygen lyase activity; Hydro-lyase activity; Ion binding; Cation binding; Metal ion binding; D(-)-tartrate dehydratase activity; Iron-sulfur cluster binding; 4 iron, 4 sulfur cluster binding; Metal cluster binding	1
fur	511145.b0683	GO Function	GO:1990837	Sequence-specific double-stranded DNA binding	Transcription cis-regulatory region binding; Transcription regulatory region nucleic acid binding; DNA-binding transcription activator activity; DNA-binding transcription repressor activity; Nucleic acid binding; DNA binding; Double-stranded DNA binding; DNA-binding transcription factor activity; Binding; Zinc ion binding; Ion binding; Cation binding; Sequence-specific DNA binding; Metal ion bind…	1
gabP	511145.b2663	GO Function	GO:0046943	Carboxylic acid transmembrane transporter activity	Transporter activity; Organic acid transmembrane transporter activity; Monocarboxylic acid transmembrane transporter activity; Anion transmembrane transporter activity; Organic anion transmembrane transporter activity; Ion transmembrane transporter activity; Amino acid transmembrane transporter activity; Gamma-aminobutyric acid transmembrane transporter activity; Secondary active transmembrane tr…	1
galE	511145.b0759	GO Function	GO:1901363	Heterocyclic compound binding	Nucleotide binding; Catalytic activity; UDP-glucose 4-epimerase activity; Binding; Protein binding; Isomerase activity; Racemase and epimerase activity; Racemase and epimerase activity, acting on carbohydrates and derivatives; Small molecule binding; Identical protein binding; Ion binding; Anion binding; NAD binding; NAD+ binding; Organic cyclic compound binding; Nucleoside phosphate binding; Het…	1
galK	511145.b0757	GO Function	GO:1901363	Heterocyclic compound binding	Nucleotide binding; Magnesium ion binding; Catalytic activity; Galactokinase activity; Binding; ATP binding; Kinase activity; Transferase activity; Transferase activity, transferring phosphorus-containing groups; Phosphotransferase activity, alcohol group as acceptor; Purine nucleotide binding; Carbohydrate kinase activity; Adenyl nucleotide binding; Ribonucleotide binding; Purine ribonucleotide …	1
galM	511145.b0756	GO Function	GO:0030246	Carbohydrate binding	Catalytic activity; Aldose 1-epimerase activity; Binding; Isomerase activity; Racemase and epimerase activity; Racemase and epimerase activity, acting on carbohydrates and derivatives; Carbohydrate binding	1
galR	511145.b2837	GO Function	GO:1990837	Sequence-specific double-stranded DNA binding	Transcription cis-regulatory region binding; Transcription regulatory region nucleic acid binding; Nucleic acid binding; DNA binding; Double-stranded DNA binding; DNA-binding transcription factor activity; Binding; Protein binding; Identical protein binding; Sequence-specific DNA binding; Organic cyclic compound binding; Transcription regulator activity; Heterocyclic compound binding; Sequence-sp…	1
galS	511145.b2151	GO Function	GO:1990837	Sequence-specific double-stranded DNA binding	Transcription cis-regulatory region binding; Transcription regulatory region nucleic acid binding; Nucleic acid binding; DNA binding; Double-stranded DNA binding; DNA-binding transcription factor activity; Binding; Sequence-specific DNA binding; Organic cyclic compound binding; Transcription regulator activity; Heterocyclic compound binding; Sequence-specific double-stranded DNA binding	1
galT	511145.b0758	GO Function	GO:0070569	Uridylyltransferase activity	Catalytic activity; Galactokinase activity; Binding; Iron ion binding; UDP-glucose:hexose-1-phosphate uridylyltransferase activity; Ferrous iron binding; Zinc ion binding; Kinase activity; Transferase activity; Transferase activity, transferring phosphorus-containing groups; Phosphotransferase activity, alcohol group as acceptor; Nucleotidyltransferase activity; Carbohydrate kinase activity; Ion …	1
galU	511145.b1236	GO Function	GO:0070569	Uridylyltransferase activity	Magnesium ion binding; Catalytic activity; UTP:glucose-1-phosphate uridylyltransferase activity; Binding; Protein binding; Transferase activity; Transferase activity, transferring phosphorus-containing groups; Nucleotidyltransferase activity; Identical protein binding; Ion binding; Cation binding; Metal ion binding; UTP-monosaccharide-1-phosphate uridylyltransferase activity; Uridylyltransferase …	1
garK	511145.b3124	GO Function	GO:1901363	Heterocyclic compound binding	Nucleotide binding; Catalytic activity; Binding; ATP binding; Glycerate kinase activity; Kinase activity; Oxidoreductase activity; Oxidoreductase activity, acting on other nitrogenous compounds as donors; Oxidoreductase activity, acting on other nitrogenous compounds as donors, cytochrome as acceptor; Transferase activity; Transferase activity, transferring phosphorus-containing groups; Phosphotr…	1
gcvA	511145.b2808	GO Function	GO:1901363	Heterocyclic compound binding	Nucleic acid binding; DNA binding; DNA-binding transcription factor activity; Binding; Sequence-specific DNA binding; Organic cyclic compound binding; Transcription regulator activity; Heterocyclic compound binding	1
gcvT	511145.b2905	GO Function	GO:0016769	Transferase activity, transferring nitrogenous groups	Catalytic activity; Aminomethyltransferase activity; Transaminase activity; Transferase activity; Transferase activity, transferring one-carbon groups; Hydroxymethyl-, formyl- and related transferase activity; Transferase activity, transferring nitrogenous groups	1
gdhA	511145.b1761	GO Function	GO:1901363	Heterocyclic compound binding	Nucleotide binding; Catalytic activity; Glutamate dehydrogenase [NAD(P)+] activity; Glutamate dehydrogenase (NADP+) activity; Binding; Oxidoreductase activity; Oxidoreductase activity, acting on the CH-NH2 group of donors; Oxidoreductase activity, acting on the CH-NH2 group of donors, NAD or NADP as acceptor; Purine nucleotide binding; Guanyl nucleotide binding; Ribonucleotide binding; Purine rib…	1
gldA	511145.b3945	GO Function	GO:1990042	Glycerol dehydrogenase [NAD(P)+] activity	Catalytic activity; Binding; Zinc ion binding; Glycerol dehydrogenase [NAD+] activity; Oxidoreductase activity; Oxidoreductase activity, acting on CH-OH group of donors; Oxidoreductase activity, acting on the CH-OH group of donors, NAD or NADP as acceptor; (R)-aminopropanol dehydrogenase activity; Ion binding; Cation binding; Metal ion binding; Transition metal ion binding; Glycerol dehydrogenase…	1
glgA	511145.b3429	GO Function	GO:0046527	Glucosyltransferase activity	Catalytic activity; Glycogen (starch) synthase activity; UDP-glycosyltransferase activity; Starch synthase activity; Transferase activity; Glycosyltransferase activity; Hexosyltransferase activity; alpha-1,4-glucan synthase activity; UDP-glucosyltransferase activity; Glucosyltransferase activity	1
glgB	511145.b3432	GO Function	GO:0102752	1,4-alpha-glucan branching enzyme activity (using a glucosylated glycogenin as primer for glycogen synthesis)	Catalytic activity; 1,4-alpha-glucan branching enzyme activity; Hydrolase activity, hydrolyzing O-glycosyl compounds; Binding; Transferase activity; Glycosyltransferase activity; Hexosyltransferase activity; Hydrolase activity; Hydrolase activity, acting on glycosyl bonds; Ion binding; Cation binding; 1,4-alpha-glucan branching enzyme activity (using a glucosylated glycogenin as primer for glycog…	1
glgC	511145.b3430	GO Function	GO:1901363	Heterocyclic compound binding	Nucleotide binding; Magnesium ion binding; Catalytic activity; Binding; ATP binding; glucose-1-phosphate adenylyltransferase activity; AMP binding; Transferase activity; Transferase activity, transferring phosphorus-containing groups; Nucleotidyltransferase activity; Purine nucleotide binding; Adenyl nucleotide binding; Ribonucleotide binding; Purine ribonucleotide binding; Adenyl ribonucleotide …	1
glgP	511145.b3428	GO Function	GO:1901363	Heterocyclic compound binding	Catalytic activity; 1,4-alpha-oligoglucan phosphorylase activity; Binding; Glycogen phosphorylase activity; Transferase activity; Glycosyltransferase activity; Hexosyltransferase activity; Vitamin binding; Pyridoxal phosphate binding; Small molecule binding; Ion binding; Anion binding; Vitamin B6 binding; Organic cyclic compound binding; Linear malto-oligosaccharide phosphorylase activity; SHG al…	1
glgX	511145.b3431	GO Function	GO:0090599	Alpha-glucosidase activity	Catalytic activity; Glycogen debranching enzyme activity; amylo-alpha-1,6-glucosidase activity; Hydrolase activity, hydrolyzing O-glycosyl compounds; Glucosidase activity; Hydrolase activity; Hydrolase activity, acting on glycosyl bonds; Alpha-glucosidase activity	1
glk	511145.b2388	GO Function	GO:1901363	Heterocyclic compound binding	Nucleotide binding; Catalytic activity; Glucokinase activity; Hexokinase activity; Binding; ATP binding; Glucose binding; Kinase activity; Transferase activity; Transferase activity, transferring phosphorus-containing groups; Phosphotransferase activity, alcohol group as acceptor; Purine nucleotide binding; Carbohydrate kinase activity; Carbohydrate binding; Adenyl nucleotide binding; Ribonucleot…	1
glmM	511145.b3176	GO Function	GO:0046872	Metal ion binding	Magnesium ion binding; Catalytic activity; Phosphomannomutase activity; Binding; Phosphoglucosamine mutase activity; Isomerase activity; Intramolecular transferase activity; Intramolecular transferase activity, phosphotransferases; Ion binding; Cation binding; Metal ion binding	1
glmS	511145.b3729	GO Function	GO:0097367	Carbohydrate derivative binding	Catalytic activity; glutamine-fructose-6-phosphate transaminase (isomerizing) activity; Binding; Transaminase activity; Transferase activity; Transferase activity, transferring nitrogenous groups; L-glutamine aminotransferase activity; Carbohydrate derivative binding	1
glmU	511145.b3730	GO Function	GO:0070569	Uridylyltransferase activity	Magnesium ion binding; Catalytic activity; UDP-N-acetylglucosamine diphosphorylase activity; Binding; Protein binding; N-acetyltransferase activity; Acetyltransferase activity; N-acyltransferase activity; Transferase activity; Acyltransferase activity; Acyltransferase activity, transferring groups other than amino-acyl groups; Transferase activity, transferring phosphorus-containing groups; Nucle…	1
glnD	511145.b0167	GO Function	GO:0140096	Catalytic activity, acting on a protein	Catalytic activity; Phosphoric diester hydrolase activity; [protein-PII] uridylyltransferase activity; Transferase activity; Transferase activity, transferring phosphorus-containing groups; Nucleotidyltransferase activity; Hydrolase activity; Hydrolase activity, acting on ester bonds; Phosphoric ester hydrolase activity; Uridylyltransferase activity; Catalytic activity, acting on a protein	1
glnE	511145.b3053	GO Function	GO:1901363	Heterocyclic compound binding	Nucleotide binding; Magnesium ion binding; Catalytic activity; Binding; ATP binding; Phosphoric diester hydrolase activity; [Glutamate-ammonia-ligase] adenylyltransferase activity; Transferase activity; Transferase activity, transferring phosphorus-containing groups; Nucleotidyltransferase activity; Hydrolase activity; Hydrolase activity, acting on ester bonds; Purine nucleotide binding; Adenyl n…	1
glnG	511145.b3868	GO Function	GO:1901363	Heterocyclic compound binding	Phosphorelay response regulator activity; Nucleotide binding; Nucleic acid binding; DNA binding; Binding; ATP binding; Purine nucleotide binding; Adenyl nucleotide binding; Ribonucleotide binding; Purine ribonucleotide binding; Adenyl ribonucleotide binding; Purine ribonucleoside triphosphate binding; Small molecule binding; Ion binding; Anion binding; Sequence-specific DNA binding; Molecular tra…	1
glnH	511145.b0811	GO Function	GO:0022857	Transmembrane transporter activity	Transporter activity; Ion channel activity; Ion transmembrane transporter activity; Channel activity; Ligand-gated ion channel activity; Inorganic molecular entity transmembrane transporter activity; Passive transmembrane transporter activity; Ligand-gated channel activity; Gated channel activity; Transmembrane transporter activity	1
glnK	511145.b0450	GO Function	GO:1901363	Heterocyclic compound binding	Nucleotide binding; Binding; Protein binding; ATP binding; Purine nucleotide binding; Enzyme regulator activity; Adenyl nucleotide binding; Ribonucleotide binding; Purine ribonucleotide binding; Adenyl ribonucleotide binding; Purine ribonucleoside triphosphate binding; Small molecule binding; Identical protein binding; Ion binding; Anion binding; Organic cyclic compound binding; Carbohydrate deri…	1
glnL	511145.b3869	GO Function	GO:1901363	Heterocyclic compound binding	Phosphorelay sensor kinase activity; Nucleotide binding; Catalytic activity; Protein kinase activity; Protein histidine kinase activity; Phosphoprotein phosphatase activity; Binding; Protein binding; ATP binding; Kinase activity; Transferase activity; Transferase activity, transferring phosphorus-containing groups; Phosphotransferase activity, alcohol group as acceptor; Phosphotransferase activit…	1
glnQ	511145.b0809	GO Function	GO:1901363	Heterocyclic compound binding	Nucleotide binding; Transporter activity; Organic acid transmembrane transporter activity; Binding; ATP binding; Amino acid transmembrane transporter activity; Primary active transmembrane transporter activity; ABC-type amino acid transporter activity; Purine nucleotide binding; Active transmembrane transporter activity; Transmembrane transporter activity; Adenyl nucleotide binding; Ribonucleotid…	1
glnS	511145.b0680	GO Function	GO:1901363	Heterocyclic compound binding	Nucleotide binding; Catalytic activity; aminoacyl-tRNA ligase activity; glutamine-tRNA ligase activity; Binding; ATP binding; Ligase activity; Ligase activity, forming carbon-oxygen bonds; Purine nucleotide binding; Adenyl nucleotide binding; Ribonucleotide binding; Purine ribonucleotide binding; Adenyl ribonucleotide binding; Purine ribonucleoside triphosphate binding; Small molecule binding; Io…	1
gloA	511145.b1651	GO Function	GO:0046914	Transition metal ion binding	Catalytic activity; Lactoylglutathione lyase activity; Binding; Nickel cation binding; Lyase activity; Carbon-sulfur lyase activity; Ion binding; Cation binding; Metal ion binding; Transition metal ion binding	1
glpD	511145.b3426	GO Function	GO:1901363	Heterocyclic compound binding	Nucleotide binding; Catalytic activity; glycerol-3-phosphate dehydrogenase (quinone) activity; Binding; Electron transfer activity; Oxidoreductase activity; Oxidoreductase activity, acting on CH-OH group of donors; Oxidoreductase activity, acting on the CH-OH group of donors, quinone or similar compound as acceptor; Small molecule binding; Ion binding; Anion binding; Flavin adenine dinucleotide b…	1
glpG	511145.b3424	GO Function	GO:1901363	Heterocyclic compound binding	Nucleic acid binding; DNA binding; DNA-binding transcription factor activity; Catalytic activity; Endopeptidase activity; Serine-type endopeptidase activity; Binding; Protein binding; Peptidase activity; Serine-type peptidase activity; Hydrolase activity; Serine hydrolase activity; Identical protein binding; Organic cyclic compound binding; Catalytic activity, acting on a protein; Transcription r…	1
glpK	511145.b3926	GO Function	GO:1901363	Heterocyclic compound binding	Nucleotide binding; Catalytic activity; Glycerol kinase activity; Binding; Protein binding; ATP binding; Zinc ion binding; Kinase activity; Transferase activity; Transferase activity, transferring phosphorus-containing groups; Phosphotransferase activity, alcohol group as acceptor; Purine nucleotide binding; Adenyl nucleotide binding; Ribonucleotide binding; Purine ribonucleotide binding; Adenyl …	1
glpX	511145.b3925	GO Function	GO:0050308	Sugar-phosphatase activity	Catalytic activity; Binding; Hydrolase activity; Hydrolase activity, acting on ester bonds; Phosphatase activity; Carbohydrate phosphatase activity; Manganese ion binding; Fructose 1,6-bisphosphate 1-phosphatase activity; Phosphoric ester hydrolase activity; Ion binding; Cation binding; Metal ion binding; Transition metal ion binding; Sugar-phosphatase activity	1
gltA	511145.b0720	GO Function	GO:1901363	Heterocyclic compound binding	Nucleotide binding; Catalytic activity; Citrate (Si)-synthase activity; Binding; Protein binding; Transferase activity; Acyltransferase activity; Small molecule binding; Citrate synthase activity; Identical protein binding; Ion binding; Anion binding; Acyltransferase activity, acyl groups converted into alkyl on transfer; NAD binding; NADH binding; Organic cyclic compound binding; Nucleoside phos…	1
gltB	511145.b3212	GO Function	GO:0051540	Metal cluster binding	Catalytic activity; Glutamate synthase (NADPH) activity; Binding; Glutamate synthase activity; Oxidoreductase activity; Oxidoreductase activity, acting on the CH-NH2 group of donors; Oxidoreductase activity, acting on the CH-NH2 group of donors, NAD or NADP as acceptor; Ion binding; Cation binding; Glutamate synthase activity, NAD(P)H as acceptor; Metal ion binding; Iron-sulfur cluster binding; 3…	1
gltD	511145.b3213	GO Function	GO:0051540	Metal cluster binding	Catalytic activity; Glutamate synthase (NADPH) activity; Binding; Glutamate synthase activity; Oxidoreductase activity; Oxidoreductase activity, acting on the CH-NH2 group of donors; Oxidoreductase activity, acting on the CH-NH2 group of donors, NAD or NADP as acceptor; Ion binding; Cation binding; Glutamate synthase activity, NAD(P)H as acceptor; Metal ion binding; Iron-sulfur cluster binding; 4…	1
gltI	511145.b0655	GO Function	GO:0070335	Aspartate binding	Binding; Glutamate binding; Amino acid binding; Carboxylic acid binding; Small molecule binding; Ion binding; Anion binding; Organic acid binding; Aspartate binding	1
gltS	511145.b3653	GO Function	GO:0046943	Carboxylic acid transmembrane transporter activity	Transporter activity; Amino acid:sodium symporter activity; Organic acid transmembrane transporter activity; Organic acid:sodium symporter activity; Amino acid:cation symporter activity; Cation transmembrane transporter activity; Anion transmembrane transporter activity; Organic anion transmembrane transporter activity; Ion transmembrane transporter activity; Sodium ion transmembrane transporter …	1
gltX	511145.b2400	GO Function	GO:1901363	Heterocyclic compound binding	tRNA binding; Nucleotide binding; Nucleic acid binding; RNA binding; Catalytic activity; aminoacyl-tRNA ligase activity; glutamate-tRNA ligase activity; Binding; ATP binding; Zinc ion binding; Ligase activity; Ligase activity, forming carbon-oxygen bonds; Purine nucleotide binding; Adenyl nucleotide binding; Ribonucleotide binding; Purine ribonucleotide binding; Adenyl ribonucleotide binding; Pur…	1
glyA	511145.b2551	GO Function	GO:1901363	Heterocyclic compound binding	Catalytic activity; Glycine hydroxymethyltransferase activity; Binding; Protein binding; Zinc ion binding; Amino acid binding; Transferase activity; Transferase activity, transferring one-carbon groups; Hydroxymethyl-, formyl- and related transferase activity; Vitamin binding; Pyridoxal phosphate binding; Carboxylic acid binding; Small molecule binding; Identical protein binding; Ion binding; Ani…	1
glyQ	511145.b3560	GO Function	GO:1901363	Heterocyclic compound binding	Nucleotide binding; Catalytic activity; aminoacyl-tRNA ligase activity; glycine-tRNA ligase activity; Binding; ATP binding; Ligase activity; Ligase activity, forming carbon-oxygen bonds; Purine nucleotide binding; Adenyl nucleotide binding; Ribonucleotide binding; Purine ribonucleotide binding; Adenyl ribonucleotide binding; Purine ribonucleoside triphosphate binding; Small molecule binding; Ion …	1
glyS	511145.b3559	GO Function	GO:1901363	Heterocyclic compound binding	Nucleotide binding; Catalytic activity; aminoacyl-tRNA ligase activity; arginine-tRNA ligase activity; glycine-tRNA ligase activity; Binding; ATP binding; Ligase activity; Ligase activity, forming carbon-oxygen bonds; Purine nucleotide binding; Adenyl nucleotide binding; Ribonucleotide binding; Purine ribonucleotide binding; Adenyl ribonucleotide binding; Purine ribonucleoside triphosphate bindin…	1
gmhB	511145.b0200	GO Function	GO:0046914	Transition metal ion binding	Magnesium ion binding; Catalytic activity; Binding; Zinc ion binding; Hydrolase activity; Hydrolase activity, acting on ester bonds; Phosphatase activity; D,D-heptose 1,7-bisphosphate phosphatase activity; Phosphoric ester hydrolase activity; Ion binding; Cation binding; Metal ion binding; Transition metal ion binding	1
gmk	511145.b3648	GO Function	GO:1901363	Heterocyclic compound binding	Nucleotide binding; Catalytic activity; Guanylate kinase activity; Binding; Protein binding; ATP binding; Kinase activity; Transferase activity; Transferase activity, transferring phosphorus-containing groups; Phosphotransferase activity, phosphate group as acceptor; Purine nucleotide binding; Nucleobase-containing compound kinase activity; Adenyl nucleotide binding; Ribonucleotide binding; Purin…	1
gntK	511145.b3437	GO Function	GO:1901363	Heterocyclic compound binding	Nucleotide binding; Catalytic activity; Binding; ATP binding; Kinase activity; Transferase activity; Transferase activity, transferring phosphorus-containing groups; Phosphotransferase activity, alcohol group as acceptor; Purine nucleotide binding; Adenyl nucleotide binding; Ribonucleotide binding; Purine ribonucleotide binding; Adenyl ribonucleotide binding; Purine ribonucleoside triphosphate bi…	1
gntR	511145.b3438	GO Function	GO:1990837	Sequence-specific double-stranded DNA binding	Transcription cis-regulatory region binding; Transcription regulatory region nucleic acid binding; Nucleic acid binding; DNA binding; Double-stranded DNA binding; DNA-binding transcription factor activity; Binding; Sequence-specific DNA binding; Organic cyclic compound binding; Transcription regulator activity; Heterocyclic compound binding; Sequence-specific double-stranded DNA binding	1
gntT	511145.b3415	GO Function	GO:0042879	Aldonate transmembrane transporter activity	Transporter activity; Anion transmembrane transporter activity; Organic anion transmembrane transporter activity; Ion transmembrane transporter activity; Gluconate transmembrane transporter activity; Transmembrane transporter activity; Aldonate transmembrane transporter activity	1
gph	511145.b3385	GO Function	GO:0046872	Metal ion binding	Magnesium ion binding; Catalytic activity; Binding; Phosphoglycolate phosphatase activity; Hydrolase activity; Hydrolase activity, acting on ester bonds; Phosphatase activity; Chloride ion binding; Phosphoric ester hydrolase activity; Ion binding; Anion binding; Cation binding; Metal ion binding	1
gpmA	511145.b0755	GO Function	GO:1901363	Heterocyclic compound binding	Nucleotide binding; Catalytic activity; Phosphoglycerate mutase activity; Binding; ATP binding; Isomerase activity; Intramolecular transferase activity; Intramolecular transferase activity, phosphotransferases; Purine nucleotide binding; Guanyl nucleotide binding; Adenyl nucleotide binding; Ribonucleotide binding; Purine ribonucleotide binding; Adenyl ribonucleotide binding; Guanyl ribonucleotide…	1
gpmM	511145.b3612	GO Function	GO:0046914	Transition metal ion binding	Catalytic activity; Phosphoglycerate mutase activity; Binding; Isomerase activity; Intramolecular transferase activity; Intramolecular transferase activity, phosphotransferases; Manganese ion binding; Ion binding; Cation binding; 2,3-bisphosphoglycerate-independent phosphoglycerate mutase activity; Metal ion binding; Transition metal ion binding	1
gpsA	511145.b3608	GO Function	GO:1901363	Heterocyclic compound binding	Nucleotide binding; Catalytic activity; glycerol-3-phosphate dehydrogenase [NAD+] activity; Binding; Oxidoreductase activity; Oxidoreductase activity, acting on CH-OH group of donors; Oxidoreductase activity, acting on the CH-OH group of donors, NAD or NADP as acceptor; Small molecule binding; glycerol-3-phosphate dehydrogenase [NAD(P)+] activity; NAD binding; Organic cyclic compound binding; Nuc…	1
gpt	511145.b0238	GO Function	GO:1901363	Heterocyclic compound binding	Nucleotide binding; Magnesium ion binding; Xanthine phosphoribosyltransferase activity; Catalytic activity; Hypoxanthine phosphoribosyltransferase activity; Binding; Transferase activity; Glycosyltransferase activity; Pentosyltransferase activity; Purine nucleotide binding; Guanyl nucleotide binding; Ribonucleotide binding; Purine ribonucleotide binding; Guanyl ribonucleotide binding; Small molec…	1
greA	511145.b3181	GO Function	GO:1901363	Heterocyclic compound binding	Basal transcription machinery binding; Bacterial-type RNA polymerase holo enzyme binding; Nucleic acid binding; DNA binding; Binding; Protein binding; Enzyme binding; RNA polymerase binding; Organic cyclic compound binding; Heterocyclic compound binding	1
greB	511145.b3406	GO Function	GO:1901363	Heterocyclic compound binding	Nucleic acid binding; DNA binding; Binding; Protein binding; Enzyme binding; RNA polymerase binding; Organic cyclic compound binding; Heterocyclic compound binding	1
groL	511145.b4143	GO Function	GO:1901363	Heterocyclic compound binding	Nucleotide binding; Magnesium ion binding; Catalytic activity; Binding; Protein binding; ATP binding; Pyrophosphatase activity; Hydrolase activity; Hydrolase activity, acting on acid anhydrides; Hydrolase activity, acting on acid anhydrides, in phosphorus-containing anhydrides; Isomerase activity; ATP hydrolysis activity; Purine nucleotide binding; Nucleoside-triphosphatase activity; Adenyl nucle…	1
groS	511145.b4142	GO Function	GO:1901363	Heterocyclic compound binding	Nucleotide binding; Binding; Protein binding; ATP binding; Purine nucleotide binding; Adenyl nucleotide binding; Ribonucleotide binding; Purine ribonucleotide binding; Adenyl ribonucleotide binding; Purine ribonucleoside triphosphate binding; Small molecule binding; Identical protein binding; Ion binding; Anion binding; Cation binding; Protein folding chaperone; Metal ion binding; Unfolded protei…	1
grpE	511145.b2614	GO Function	GO:1901363	Heterocyclic compound binding	Nucleotide binding; Adenyl-nucleotide exchange factor activity; Binding; Protein binding; Purine nucleotide binding; Protein domain specific binding; Adenyl nucleotide binding; Small molecule binding; Identical protein binding; Protein homodimerization activity; Protein dimerization activity; Unfolded protein binding; Chaperone binding; ATPase regulator activity; Organic cyclic compound binding; …	1
gshA	511145.b2688	GO Function	GO:1901363	Heterocyclic compound binding	Nucleotide binding; Catalytic activity; Glutamate-cysteine ligase activity; Binding; ATP binding; Ligase activity; Ligase activity, forming carbon-nitrogen bonds; Acid-amino acid ligase activity; Purine nucleotide binding; Adenyl nucleotide binding; Ribonucleotide binding; Purine ribonucleotide binding; Adenyl ribonucleotide binding; Purine ribonucleoside triphosphate binding; Small molecule bind…	1
gshB	511145.b2947	GO Function	GO:1901363	Heterocyclic compound binding	Nucleotide binding; Magnesium ion binding; Catalytic activity; Glutathione synthase activity; Binding; ATP binding; Ligase activity; Ligase activity, forming carbon-nitrogen bonds; Acid-amino acid ligase activity; Purine nucleotide binding; Adenyl nucleotide binding; Ribonucleotide binding; Purine ribonucleotide binding; Adenyl ribonucleotide binding; Purine ribonucleoside triphosphate binding; S…	1
gsiC	511145.b0831	GO Function	GO:1904680	Peptide transmembrane transporter activity	Transporter activity; Anion transmembrane transporter activity; Organic anion transmembrane transporter activity; Ion transmembrane transporter activity; Transmembrane transporter activity; Glutathione transmembrane transporter activity; Oligopeptide transmembrane transporter activity; Amide transmembrane transporter activity; Tripeptide transmembrane transporter activity; Modified amino acid tra…	1
gsk	511145.b0477	GO Function	GO:1901363	Heterocyclic compound binding	Nucleotide binding; Catalytic activity; Binding; ATP binding; Inosine kinase activity; Kinase activity; Transferase activity; Transferase activity, transferring phosphorus-containing groups; Phosphotransferase activity, alcohol group as acceptor; Purine nucleotide binding; Guanyl nucleotide binding; Adenyl nucleotide binding; Ribonucleotide binding; Purine ribonucleotide binding; Adenyl ribonucle…	1
guaA	511145.b2507	GO Function	GO:1901363	Heterocyclic compound binding	Nucleotide binding; Catalytic activity; GMP synthase activity; GMP synthase (glutamine-hydrolyzing) activity; Binding; Protein binding; ATP binding; Pyrophosphatase activity; Hydrolase activity; Hydrolase activity, acting on acid anhydrides; Hydrolase activity, acting on acid anhydrides, in phosphorus-containing anhydrides; Ligase activity; Ligase activity, forming carbon-nitrogen bonds; Carbon-n…	1
guaB	511145.b2508	GO Function	GO:1990829	C-rich single-stranded DNA binding	Nucleotide binding; Nucleic acid binding; DNA binding; Single-stranded DNA binding; Catalytic activity; IMP dehydrogenase activity; Binding; ATP binding; Oxidoreductase activity; Oxidoreductase activity, acting on CH-OH group of donors; Oxidoreductase activity, acting on the CH-OH group of donors, NAD or NADP as acceptor; Purine nucleotide binding; Guanyl nucleotide binding; Adenyl nucleotide bin…	1
guaC	511145.b0104	GO Function	GO:0046872	Metal ion binding	Catalytic activity; GMP reductase activity; Binding; Protein binding; Oxidoreductase activity; Oxidoreductase activity, acting on NAD(P)H; Oxidoreductase activity, acting on NAD(P)H, nitrogenous group as acceptor; Identical protein binding; Ion binding; Cation binding; Metal ion binding	1
gutM	511145.b2706	GO Function	GO:1901363	Heterocyclic compound binding	Nucleic acid binding; DNA binding; Binding; Organic cyclic compound binding; Heterocyclic compound binding	1
gutQ	511145.b2708	GO Function	GO:1901363	Heterocyclic compound binding	Nucleotide binding; Catalytic activity; Binding; Protein binding; ATP binding; Isomerase activity; Intramolecular oxidoreductase activity; Intramolecular oxidoreductase activity, interconverting aldoses and ketoses; Purine nucleotide binding; arabinose-5-phosphate isomerase activity; Adenyl nucleotide binding; Ribonucleotide binding; Purine ribonucleotide binding; Adenyl ribonucleotide binding; P…	1
gyrA	511145.b2231	GO Function	GO:1901363	Heterocyclic compound binding	Nucleotide binding; Nucleic acid binding; DNA binding; Catalytic activity; DNA topoisomerase activity; DNA topoisomerase type II (double strand cut, ATP-hydrolyzing) activity; Binding; Protein binding; ATP binding; ATP-dependent activity, acting on DNA; Isomerase activity; Purine nucleotide binding; Adenyl nucleotide binding; Ribonucleotide binding; Purine ribonucleotide binding; Adenyl ribonucle…	1
gyrB	511145.b3699	GO Function	GO:1901363	Heterocyclic compound binding	Nucleotide binding; Nucleic acid binding; DNA binding; Catalytic activity; DNA topoisomerase activity; DNA topoisomerase type II (double strand cut, ATP-hydrolyzing) activity; Binding; ATP binding; ATP-dependent activity, acting on DNA; Isomerase activity; Purine nucleotide binding; Adenyl nucleotide binding; Ribonucleotide binding; Purine ribonucleotide binding; Adenyl ribonucleotide binding; DN…	1
hcr	511145.b0872	GO Function	GO:1901363	Heterocyclic compound binding	Nucleotide binding; Catalytic activity; Binding; Oxidoreductase activity; Oxidoreductase activity, acting on NAD(P)H; Small molecule binding; Ion binding; Anion binding; Cation binding; Metal ion binding; Flavin adenine dinucleotide binding; Iron-sulfur cluster binding; 2 iron, 2 sulfur cluster binding; Metal cluster binding; Organic cyclic compound binding; Nucleoside phosphate binding; Heterocy…	1
hdfR	511145.b4480	GO Function	GO:1901363	Heterocyclic compound binding	Nucleic acid binding; DNA binding; DNA-binding transcription factor activity; Binding; Organic cyclic compound binding; Transcription regulator activity; Heterocyclic compound binding	1
helD	511145.b0962	GO Function	GO:1901363	Heterocyclic compound binding	Nucleotide binding; Nucleic acid binding; DNA binding; DNA helicase activity; Catalytic activity; Helicase activity; Binding; ATP binding; ATP-dependent activity, acting on DNA; Pyrophosphatase activity; Hydrolase activity; Hydrolase activity, acting on acid anhydrides; Hydrolase activity, acting on acid anhydrides, in phosphorus-containing anhydrides; ATP hydrolysis activity; Purine nucleotide b…	1
hemA	511145.b1210	GO Function	GO:1901363	Heterocyclic compound binding	Nucleotide binding; Catalytic activity; Binding; Protein binding; glutamyl-tRNA reductase activity; Oxidoreductase activity; Oxidoreductase activity, acting on the aldehyde or oxo group of donors, NAD or NADP as acceptor; Oxidoreductase activity, acting on the aldehyde or oxo group of donors; Small molecule binding; Identical protein binding; NADP binding; Organic cyclic compound binding; Catalyt…	1
hemB	511145.b0369	GO Function	GO:0046914	Transition metal ion binding	Magnesium ion binding; Catalytic activity; Porphobilinogen synthase activity; Binding; Zinc ion binding; Lyase activity; Carbon-oxygen lyase activity; Hydro-lyase activity; Ion binding; Cation binding; Metal ion binding; Transition metal ion binding	1
hemC	511145.b3805	GO Function	GO:0016765	Transferase activity, transferring alkyl or aryl (other than methyl) groups	Catalytic activity; Hydroxymethylbilane synthase activity; Transferase activity; Transferase activity, transferring alkyl or aryl (other than methyl) groups	1
hemD	511145.b3804	GO Function	GO:0016836	Hydro-lyase activity	Catalytic activity; uroporphyrinogen-III synthase activity; Lyase activity; Carbon-oxygen lyase activity; Hydro-lyase activity	1
hemE	511145.b3997	GO Function	GO:0016831	Carboxy-lyase activity	Catalytic activity; Uroporphyrinogen decarboxylase activity; Lyase activity; Carbon-carbon lyase activity; Carboxy-lyase activity	1
hemF	511145.b2436	GO Function	GO:1901363	Heterocyclic compound binding	Catalytic activity; Coproporphyrinogen oxidase activity; Binding; Protein binding; Oxidoreductase activity; Oxidoreductase activity, acting on the CH-CH group of donors; Oxidoreductase activity, acting on the CH-CH group of donors, oxygen as acceptor; Manganese ion binding; Identical protein binding; Protein homodimerization activity; Ion binding; Cation binding; Metal ion binding; Tetrapyrrole b…	1
hemG	511145.b3850	GO Function	GO:1901363	Heterocyclic compound binding	Nucleotide binding; Catalytic activity; Oxygen-dependent protoporphyrinogen oxidase activity; Binding; Electron transfer activity; FMN binding; Oxidoreductase activity; Oxidoreductase activity, acting on the CH-CH group of donors; Oxidoreductase activity, acting on the CH-CH group of donors, oxygen as acceptor; Oxidoreductase activity, acting on the CH-CH group of donors, quinone or related compo…	1
hemL	511145.b0154	GO Function	GO:1901363	Heterocyclic compound binding	Catalytic activity; Binding; Transaminase activity; Transferase activity; Transferase activity, transferring nitrogenous groups; Isomerase activity; Intramolecular transferase activity; Intramolecular transferase activity, transferring amino groups; Vitamin binding; Pyridoxal phosphate binding; Small molecule binding; glutamate-1-semialdehyde 2,1-aminomutase activity; Ion binding; Anion binding; …	1
hemN	511145.b3867	GO Function	GO:0051989	Coproporphyrinogen dehydrogenase activity	Catalytic activity; Coproporphyrinogen oxidase activity; Binding; Oxidoreductase activity; Oxidoreductase activity, acting on the CH-CH group of donors; Oxidoreductase activity, acting on the CH-CH group of donors, oxygen as acceptor; Ion binding; Cation binding; Metal ion binding; Iron-sulfur cluster binding; 4 iron, 4 sulfur cluster binding; Metal cluster binding; Coproporphyrinogen dehydrogena…	1
hepA	511145.b0059	GO Function	GO:1901363	Heterocyclic compound binding	Nucleotide binding; Bacterial-type RNA polymerase core enzyme binding; Nucleic acid binding; DNA binding; Catalytic activity; Helicase activity; Binding; Protein binding; ATP binding; ATP-dependent activity, acting on DNA; Pyrophosphatase activity; Hydrolase activity; Hydrolase activity, acting on acid anhydrides; Hydrolase activity, acting on acid anhydrides, in phosphorus-containing anhydrides;…	1
hflX	511145.b4173	GO Function	GO:1901363	Heterocyclic compound binding	Nucleotide binding; Nucleic acid binding; RNA binding; Catalytic activity; GTPase activity; Binding; ATP binding; GTP binding; Pyrophosphatase activity; Hydrolase activity; Hydrolase activity, acting on acid anhydrides; Hydrolase activity, acting on acid anhydrides, in phosphorus-containing anhydrides; ATP hydrolysis activity; Purine nucleotide binding; Nucleoside-triphosphatase activity; Guanyl …	1
hisA	511145.b2024	GO Function	GO:0016861	Intramolecular oxidoreductase activity, interconverting aldoses and ketoses	Catalytic activity; 1-(5-phosphoribosyl)-5-[(5-phosphoribosylamino)methylideneamino]imidazole-4-carboxamide isomerase activity; Isomerase activity; Intramolecular oxidoreductase activity; Intramolecular oxidoreductase activity, interconverting aldoses and ketoses	1
hisB	511145.b2022	GO Function	GO:0046872	Metal ion binding	Catalytic activity; Histidinol-phosphatase activity; Imidazoleglycerol-phosphate dehydratase activity; Binding; Protein binding; Hydrolase activity; Hydrolase activity, acting on ester bonds; Phosphatase activity; Lyase activity; Carbon-oxygen lyase activity; Hydro-lyase activity; Phosphoric ester hydrolase activity; Identical protein binding; Ion binding; Cation binding; Metal ion binding	1
hisF	511145.b2025	GO Function	GO:0016829	Lyase activity	Imidazoleglycerol-phosphate synthase activity; Catalytic activity; Transferase activity; Glycosyltransferase activity; Pentosyltransferase activity; Lyase activity	1
hisG	511145.b2019	GO Function	GO:1901363	Heterocyclic compound binding	Nucleotide binding; Magnesium ion binding; Catalytic activity; ATP phosphoribosyltransferase activity; Binding; ATP binding; Transferase activity; Glycosyltransferase activity; Pentosyltransferase activity; Purine nucleotide binding; Adenyl nucleotide binding; Ribonucleotide binding; Purine ribonucleotide binding; Adenyl ribonucleotide binding; Purine ribonucleoside triphosphate binding; Small mo…	1
hisH	511145.b2023	GO Function	GO:0016829	Lyase activity	Imidazoleglycerol-phosphate synthase activity; Catalytic activity; Glutaminase activity; Transferase activity; Glycosyltransferase activity; Pentosyltransferase activity; Hydrolase activity; Hydrolase activity, acting on carbon-nitrogen (but not peptide) bonds; Hydrolase activity, acting on carbon-nitrogen (but not peptide) bonds, in linear amides; Lyase activity	1
hisJ	511145.b2309	GO Function	GO:0043177	Organic acid binding	Binding; Amino acid binding; Small molecule binding; Organic acid binding	1
hisP	511145.b2306	GO Function	GO:1901474	Azole transmembrane transporter activity	Nucleotide binding; Transporter activity; High-affinity basic amino acid transmembrane transporter activity; L-histidine transmembrane transporter activity; High-affinity L-histidine transmembrane transporter activity; Organic acid transmembrane transporter activity; Binding; ATP binding; Cation transmembrane transporter activity; Anion transmembrane transporter activity; Organic anion transmembr…	1
hisQ	511145.b2308	GO Function	GO:1901474	Azole transmembrane transporter activity	Transporter activity; High-affinity basic amino acid transmembrane transporter activity; L-histidine transmembrane transporter activity; High-affinity L-histidine transmembrane transporter activity; Organic acid transmembrane transporter activity; Cation transmembrane transporter activity; Anion transmembrane transporter activity; Organic anion transmembrane transporter activity; Ion transmembran…	1
hisS	511145.b2514	GO Function	GO:1901363	Heterocyclic compound binding	Nucleotide binding; Catalytic activity; aminoacyl-tRNA ligase activity; histidine-tRNA ligase activity; Binding; ATP binding; Ligase activity; Ligase activity, forming carbon-oxygen bonds; Purine nucleotide binding; Adenyl nucleotide binding; Ribonucleotide binding; Purine ribonucleotide binding; Adenyl ribonucleotide binding; Purine ribonucleoside triphosphate binding; Small molecule binding; Io…	1
hiuH	511145.b1970	GO Function	GO:0033971	Hydroxyisourate hydrolase activity	Catalytic activity; Hydrolase activity; Hydrolase activity, acting on carbon-nitrogen (but not peptide) bonds; Hydrolase activity, acting on carbon-nitrogen (but not peptide) bonds, in cyclic amides; Hydroxyisourate hydrolase activity	1
hofB	511145.b0107	GO Function	GO:1901363	Heterocyclic compound binding	Nucleotide binding; Binding; ATP binding; Purine nucleotide binding; Adenyl nucleotide binding; Ribonucleotide binding; Purine ribonucleotide binding; Adenyl ribonucleotide binding; Purine ribonucleoside triphosphate binding; Small molecule binding; Ion binding; Anion binding; Organic cyclic compound binding; Carbohydrate derivative binding; Nucleoside phosphate binding; Heterocyclic compound bin…	1
holA	511145.b0640	GO Function	GO:1901363	Heterocyclic compound binding	Nucleic acid binding; DNA binding; Catalytic activity; DNA-directed DNA polymerase activity; Binding; Transferase activity; Transferase activity, transferring phosphorus-containing groups; Nucleotidyltransferase activity; DNA polymerase activity; Organic cyclic compound binding; Catalytic activity, acting on DNA; Catalytic activity, acting on a nucleic acid; Heterocyclic compound binding	1
holB	511145.b1099	GO Function	GO:1901363	Heterocyclic compound binding	Nucleic acid binding; DNA binding; Catalytic activity; DNA-directed DNA polymerase activity; Nuclease activity; Exonuclease activity; Binding; 3-5 exonuclease activity; Transferase activity; Transferase activity, transferring phosphorus-containing groups; Nucleotidyltransferase activity; Hydrolase activity; Hydrolase activity, acting on ester bonds; DNA polymerase activity; Organic cyclic compoun…	1
holC	511145.b4259	GO Function	GO:1901363	Heterocyclic compound binding	Nucleic acid binding; DNA binding; Catalytic activity; DNA-directed DNA polymerase activity; Binding; Transferase activity; Transferase activity, transferring phosphorus-containing groups; Nucleotidyltransferase activity; DNA polymerase activity; Organic cyclic compound binding; Catalytic activity, acting on DNA; Catalytic activity, acting on a nucleic acid; Heterocyclic compound binding	1
holD	511145.b4372	GO Function	GO:0140640	Catalytic activity, acting on a nucleic acid	Catalytic activity; DNA-directed DNA polymerase activity; Nuclease activity; Exonuclease activity; 3-5 exonuclease activity; Transferase activity; Transferase activity, transferring phosphorus-containing groups; Nucleotidyltransferase activity; Hydrolase activity; Hydrolase activity, acting on ester bonds; DNA polymerase activity; Catalytic activity, acting on DNA; Catalytic activity, acting on a…	1
holE	511145.b1842	GO Function	GO:1901363	Heterocyclic compound binding	Nucleic acid binding; DNA binding; Catalytic activity; DNA-directed DNA polymerase activity; Binding; Transferase activity; Transferase activity, transferring phosphorus-containing groups; Nucleotidyltransferase activity; DNA polymerase activity; Organic cyclic compound binding; Catalytic activity, acting on DNA; Catalytic activity, acting on a nucleic acid; Heterocyclic compound binding	1
hpt	511145.b0125	GO Function	GO:1901363	Heterocyclic compound binding	Nucleotide binding; Magnesium ion binding; Catalytic activity; Hypoxanthine phosphoribosyltransferase activity; Binding; Transferase activity; Glycosyltransferase activity; Pentosyltransferase activity; Purine nucleotide binding; Guanyl nucleotide binding; Ribonucleotide binding; Purine ribonucleotide binding; Guanyl ribonucleotide binding; Small molecule binding; Ion binding; Anion binding; Cati…	1
hrpB	511145.b0148	GO Function	GO:1901363	Heterocyclic compound binding	Nucleotide binding; Nucleic acid binding; RNA binding; RNA helicase activity; Single-stranded RNA binding; Catalytic activity; Helicase activity; Binding; ATP binding; ATP-dependent activity, acting on RNA; Pyrophosphatase activity; Hydrolase activity; Hydrolase activity, acting on acid anhydrides; Hydrolase activity, acting on acid anhydrides, in phosphorus-containing anhydrides; ATP hydrolysis …	1
hscA	511145.b2526	GO Function	GO:1901363	Heterocyclic compound binding	Nucleotide binding; Catalytic activity; Binding; Protein binding; ATP binding; Pyrophosphatase activity; Hydrolase activity; Hydrolase activity, acting on acid anhydrides; Hydrolase activity, acting on acid anhydrides, in phosphorus-containing anhydrides; ATP hydrolysis activity; Purine nucleotide binding; Nucleoside-triphosphatase activity; Adenyl nucleotide binding; Ribonucleotide binding; Puri…	1
hslO	511145.b3401	GO Function	GO:0051082	Unfolded protein binding	Binding; Protein binding; Zinc ion binding; Identical protein binding; Ion binding; Cation binding; Protein folding chaperone; Metal ion binding; Transition metal ion binding; Unfolded protein binding	1
hslR	511145.b3400	GO Function	GO:1901363	Heterocyclic compound binding	Nucleic acid binding; DNA binding; RNA binding; Single-stranded RNA binding; Binding; Ribonucleoprotein complex binding; Ribosomal large subunit binding; Protein-containing complex binding; Organic cyclic compound binding; Heterocyclic compound binding	1
hslU	511145.b3931	GO Function	GO:1901363	Heterocyclic compound binding	Nucleotide binding; Magnesium ion binding; Catalytic activity; Binding; Protein binding; ATP binding; Peptidase activity; Pyrophosphatase activity; Hydrolase activity; Hydrolase activity, acting on acid anhydrides; Hydrolase activity, acting on acid anhydrides, in phosphorus-containing anhydrides; ATP hydrolysis activity; Purine nucleotide binding; Nucleoside-triphosphatase activity; Protein doma…	1
htpG	511145.b0473	GO Function	GO:1901363	Heterocyclic compound binding	Nucleotide binding; Catalytic activity; Binding; Protein binding; ATP binding; Pyrophosphatase activity; Hydrolase activity; Hydrolase activity, acting on acid anhydrides; Hydrolase activity, acting on acid anhydrides, in phosphorus-containing anhydrides; ATP hydrolysis activity; Purine nucleotide binding; Nucleoside-triphosphatase activity; Adenyl nucleotide binding; Ribonucleotide binding; Puri…	1
htpX	511145.b1829	GO Function	GO:0140096	Catalytic activity, acting on a protein	Catalytic activity; Endopeptidase activity; Metalloendopeptidase activity; Binding; Peptidase activity; Metallopeptidase activity; Zinc ion binding; Hydrolase activity; Ion binding; Cation binding; Metal ion binding; Transition metal ion binding; Catalytic activity, acting on a protein	1
hyaA	511145.b0972	GO Function	GO:0051540	Metal cluster binding	Catalytic activity; Binding; Ferredoxin hydrogenase activity; Electron transfer activity; Oxidoreductase activity; Oxidoreductase activity, acting on hydrogen as donor; Oxidoreductase activity, acting on hydrogen as donor, iron-sulfur protein as acceptor; Hydrogenase (acceptor) activity; Ion binding; Cation binding; Metal ion binding; Iron-sulfur cluster binding; 3 iron, 4 sulfur cluster binding;…	1
hyaC	511145.b0974	GO Function	GO:1901363	Heterocyclic compound binding	Catalytic activity; Binding; Iron ion binding; Electron transfer activity; Oxidoreductase activity; Heme binding; Ion binding; Cation binding; Metal ion binding; Tetrapyrrole binding; Transition metal ion binding; Organic cyclic compound binding; Heterocyclic compound binding	1
hyaD	511145.b0975	GO Function	GO:0140096	Catalytic activity, acting on a protein	Catalytic activity; Endopeptidase activity; Aspartic-type endopeptidase activity; Binding; Enzyme activator activity; Peptidase activity; Hydrolase activity; Enzyme regulator activity; Ion binding; Cation binding; Metal ion binding; Aspartic-type peptidase activity; Molecular function regulator activity; Catalytic activity, acting on a protein	1
hybA	511145.b2996	GO Function	GO:0051540	Metal cluster binding	Catalytic activity; Binding; Oxidoreductase activity; Ion binding; Cation binding; Metal ion binding; Iron-sulfur cluster binding; 4 iron, 4 sulfur cluster binding; Metal cluster binding	1
hybB	511145.b2995	GO Function	GO:0046872	Metal ion binding	Catalytic activity; Binding; Oxidoreductase activity; Oxidoreductase activity, acting on hydrogen as donor; Oxidoreductase activity, acting on CH or CH2 groups; Oxidoreductase activity, acting on CH or CH2 groups, quinone or similar compound as acceptor; Hydrogenase (acceptor) activity; Formate dehydrogenase (quinone) activity; Ion binding; Cation binding; Metal ion binding	1
hybC	511145.b2994	GO Function	GO:0046914	Transition metal ion binding	Catalytic activity; Binding; Ferredoxin hydrogenase activity; Nickel cation binding; Oxidoreductase activity; Oxidoreductase activity, acting on hydrogen as donor; Oxidoreductase activity, acting on hydrogen as donor, iron-sulfur protein as acceptor; Hydrogenase (acceptor) activity; Ion binding; Cation binding; Metal ion binding; Transition metal ion binding	1
hybD	511145.b2993	GO Function	GO:0140096	Catalytic activity, acting on a protein	Catalytic activity; Endopeptidase activity; Aspartic-type endopeptidase activity; Binding; Enzyme activator activity; Peptidase activity; Hydrolase activity; Enzyme regulator activity; Ion binding; Cation binding; Metal ion binding; Aspartic-type peptidase activity; Molecular function regulator activity; Catalytic activity, acting on a protein	1
hybF	511145.b2991	GO Function	GO:0046914	Transition metal ion binding	Binding; Zinc ion binding; Nickel cation binding; Ion binding; Cation binding; Metal ion binding; Transition metal ion binding	1
hybG	511145.b2990	GO Function	GO:1902670	Carbon dioxide binding	Binding; Iron ion binding; Protein binding; Identical protein binding; Ion binding; Cation binding; Metal ion binding; Transition metal ion binding; Carbon dioxide binding	1
hybO	511145.b2997	GO Function	GO:0051540	Metal cluster binding	Catalytic activity; Binding; Ferredoxin hydrogenase activity; Electron transfer activity; Oxidoreductase activity; Oxidoreductase activity, acting on hydrogen as donor; Oxidoreductase activity, acting on hydrogen as donor, iron-sulfur protein as acceptor; Hydrogenase (acceptor) activity; Ion binding; Cation binding; Metal ion binding; Iron-sulfur cluster binding; 3 iron, 4 sulfur cluster binding;…	1
hycB	511145.b2724	GO Function	GO:0051540	Metal cluster binding	Binding; Ion binding; Cation binding; Metal ion binding; Iron-sulfur cluster binding; 4 iron, 4 sulfur cluster binding; Metal cluster binding	1
hycC	511145.b2723	GO Function	GO:0050136	NADH dehydrogenase (quinone) activity	Catalytic activity; NADH dehydrogenase activity; NAD(P)H dehydrogenase (quinone) activity; Transporter activity; NADH dehydrogenase (ubiquinone) activity; Electron transfer activity; Primary active transmembrane transporter activity; Oxidoreduction-driven active transmembrane transporter activity; Oxidoreductase activity; Oxidoreductase activity, acting on NAD(P)H; Oxidoreductase activity, acting…	1
hycD	511145.b2722	GO Function	GO:0016491	Oxidoreductase activity	Catalytic activity; Oxidoreductase activity	1
hycE	511145.b2721	GO Function	GO:1901363	Heterocyclic compound binding	Nucleotide binding; Catalytic activity; NADH dehydrogenase activity; NAD(P)H dehydrogenase (quinone) activity; Transporter activity; Binding; NADH dehydrogenase (ubiquinone) activity; Electron transfer activity; Primary active transmembrane transporter activity; Oxidoreduction-driven active transmembrane transporter activity; Nickel cation binding; Oxidoreductase activity; Oxidoreductase activity…	1
hycF	511145.b2720	GO Function	GO:0051540	Metal cluster binding	Catalytic activity; Binding; Oxidoreductase activity; Oxidoreductase activity, acting on NAD(P)H; Ion binding; Cation binding; Metal ion binding; Iron-sulfur cluster binding; 4 iron, 4 sulfur cluster binding; Metal cluster binding	1
hycG	511145.b2719	GO Function	GO:0051540	Metal cluster binding	Catalytic activity; NADH dehydrogenase activity; NAD(P)H dehydrogenase (quinone) activity; Transporter activity; Binding; NADH dehydrogenase (ubiquinone) activity; Electron transfer activity; Primary active transmembrane transporter activity; Oxidoreduction-driven active transmembrane transporter activity; Oxidoreductase activity; Oxidoreductase activity, acting on NAD(P)H; Oxidoreductase activit…	1
hycI	511145.b2717	GO Function	GO:0140096	Catalytic activity, acting on a protein	Catalytic activity; Endopeptidase activity; Aspartic-type endopeptidase activity; Binding; Enzyme activator activity; Peptidase activity; Hydrolase activity; Enzyme regulator activity; Ion binding; Cation binding; Metal ion binding; Aspartic-type peptidase activity; Molecular function regulator activity; Catalytic activity, acting on a protein	1
hydN	511145.b2713	GO Function	GO:0051540	Metal cluster binding	Catalytic activity; Binding; Electron transfer activity; Oxidoreductase activity; Ion binding; Cation binding; Metal ion binding; Iron-sulfur cluster binding; 4 iron, 4 sulfur cluster binding; Metal cluster binding	1
hypB	511145.b2727	GO Function	GO:1901363	Heterocyclic compound binding	Nucleotide binding; Catalytic activity; GTPase activity; Binding; GTP binding; Zinc ion binding; Nickel cation binding; Pyrophosphatase activity; Hydrolase activity; Hydrolase activity, acting on acid anhydrides; Hydrolase activity, acting on acid anhydrides, in phosphorus-containing anhydrides; Purine nucleotide binding; Nucleoside-triphosphatase activity; Guanyl nucleotide binding; Ribonucleoti…	1
hypC	511145.b2728	GO Function	GO:1902670	Carbon dioxide binding	Binding; Iron ion binding; Protein binding; Identical protein binding; Ion binding; Cation binding; Metal ion binding; Transition metal ion binding; Carbon dioxide binding	1
hypD	511145.b2729	GO Function	GO:0140657	ATP-dependent activity	Catalytic activity; Binding; Iron ion binding; Pyrophosphatase activity; Hydrolase activity; Hydrolase activity, acting on acid anhydrides; Hydrolase activity, acting on acid anhydrides, in phosphorus-containing anhydrides; ATP hydrolysis activity; Nucleoside-triphosphatase activity; Ion binding; Cation binding; Metal ion binding; Transition metal ion binding; Iron-sulfur cluster binding; 4 iron,…	1
hypE	511145.b2730	GO Function	GO:0016829	Lyase activity	Catalytic activity; Lyase activity	1
hypF	511145.b2712	GO Function	GO:1901363	Heterocyclic compound binding	Nucleic acid binding; RNA binding; Double-stranded RNA binding; Catalytic activity; Binding; Zinc ion binding; Transferase activity; Transferase activity, transferring one-carbon groups; Carboxyl- or carbamoyltransferase activity; Ligase activity; Ion binding; Cation binding; Metal ion binding; Transition metal ion binding; Organic cyclic compound binding; Heterocyclic compound binding	1
icd	511145.b1136	GO Function	GO:1901363	Heterocyclic compound binding	Nucleotide binding; Magnesium ion binding; Catalytic activity; Isocitrate dehydrogenase [NAD(P)+] activity; Isocitrate dehydrogenase (NADP+) activity; Binding; Oxidoreductase activity; Oxidoreductase activity, acting on CH-OH group of donors; Oxidoreductase activity, acting on the CH-OH group of donors, NAD or NADP as acceptor; Purine nucleotide binding; Guanyl nucleotide binding; Ribonucleotide …	1
iclR	511145.b4018	GO Function	GO:1901363	Heterocyclic compound binding	Nucleic acid binding; DNA binding; DNA-binding transcription factor activity; Binding; Organic cyclic compound binding; Transcription regulator activity; Heterocyclic compound binding	1
idi	511145.b2889	GO Function	GO:0046914	Transition metal ion binding	Magnesium ion binding; Catalytic activity; Isopentenyl-diphosphate delta-isomerase activity; Binding; Zinc ion binding; Isomerase activity; Intramolecular oxidoreductase activity; Intramolecular oxidoreductase activity, transposing C=C bonds; Ion binding; Cation binding; Metal ion binding; Transition metal ion binding	1
ihfB	511145.b0912	GO Function	GO:1901363	Heterocyclic compound binding	Nucleic acid binding; DNA binding; Structural molecule activity; Binding; Structural constituent of chromatin; Organic cyclic compound binding; Heterocyclic compound binding	1
ileS	511145.b0026	GO Function	GO:1901363	Heterocyclic compound binding	tRNA binding; Nucleotide binding; aminoacyl-tRNA editing activity; Nucleic acid binding; RNA binding; Catalytic activity; aminoacyl-tRNA ligase activity; isoleucine-tRNA ligase activity; Binding; ATP binding; Zinc ion binding; Hydrolase activity; Hydrolase activity, acting on ester bonds; Ligase activity; Ligase activity, forming carbon-oxygen bonds; Purine nucleotide binding; Adenyl nucleotide b…	1
ilvA	511145.b3772	GO Function	GO:1901363	Heterocyclic compound binding	Catalytic activity; L-serine ammonia-lyase activity; L-threonine ammonia-lyase activity; Binding; Amino acid binding; Lyase activity; Carbon-nitrogen lyase activity; Ammonia-lyase activity; Vitamin binding; Pyridoxal phosphate binding; Small molecule binding; Ion binding; Anion binding; Organic acid binding; Vitamin B6 binding; Organic cyclic compound binding; Heterocyclic compound binding	1
ilvB	511145.b3671	GO Function	GO:1901681	Sulfur compound binding	Nucleotide binding; Magnesium ion binding; Catalytic activity; Acetolactate synthase activity; Binding; Transferase activity; Transketolase or transaldolase activity; Vitamin binding; Thiamine pyrophosphate binding; Small molecule binding; Ion binding; Anion binding; Cation binding; Metal ion binding; Flavin adenine dinucleotide binding; Quaternary ammonium group binding; Organic cyclic compound …	1
ilvC	511145.b3774	GO Function	GO:1901363	Heterocyclic compound binding	Nucleotide binding; Magnesium ion binding; Catalytic activity; Ketol-acid reductoisomerase activity; Binding; Protein binding; 2-dehydropantoate 2-reductase activity; Oxidoreductase activity; Oxidoreductase activity, acting on CH-OH group of donors; Oxidoreductase activity, acting on the CH-OH group of donors, NAD or NADP as acceptor; Small molecule binding; Identical protein binding; Ion binding…	1
ilvD	511145.b3771	GO Function	GO:0051540	Metal cluster binding	Magnesium ion binding; Catalytic activity; Dihydroxy-acid dehydratase activity; Binding; Lyase activity; Carbon-oxygen lyase activity; Hydro-lyase activity; Ion binding; Cation binding; Metal ion binding; Iron-sulfur cluster binding; 2 iron, 2 sulfur cluster binding; 4 iron, 4 sulfur cluster binding; Metal cluster binding	1
ilvE	511145.b3770	GO Function	GO:0052656	L-isoleucine transaminase activity	Catalytic activity; Branched-chain-amino-acid transaminase activity; Binding; Protein binding; Transaminase activity; Transferase activity; Transferase activity, transferring nitrogenous groups; Identical protein binding; L-leucine:2-oxoglutarate aminotransferase activity; L-leucine transaminase activity; L-valine transaminase activity; L-isoleucine transaminase activity	1
ilvM	511145.b3769	GO Function	GO:0016744	Transketolase or transaldolase activity	Catalytic activity; Acetolactate synthase activity; Transferase activity; Transketolase or transaldolase activity	1
ilvY	511145.b3773	GO Function	GO:1990837	Sequence-specific double-stranded DNA binding	Transcription cis-regulatory region binding; Transcription regulatory region nucleic acid binding; Nucleic acid binding; DNA binding; Double-stranded DNA binding; DNA-binding transcription factor activity; Binding; Sequence-specific DNA binding; Organic cyclic compound binding; Transcription regulator activity; Heterocyclic compound binding; Sequence-specific double-stranded DNA binding	1
infB	511145.b3168	GO Function	GO:1901363	Heterocyclic compound binding	Nucleotide binding; Nucleic acid binding; Translation initiation factor activity; Catalytic activity; GTPase activity; Binding; GTP binding; Translation factor activity, RNA binding; Pyrophosphatase activity; Hydrolase activity; Hydrolase activity, acting on acid anhydrides; Hydrolase activity, acting on acid anhydrides, in phosphorus-containing anhydrides; Purine nucleotide binding; Nucleoside-t…	1
iscA	511145.b2528	GO Function	GO:0140104	Molecular carrier activity	Binding; Iron ion binding; Ferrous iron binding; Metallochaperone activity; Iron chaperone activity; Ion binding; Cation binding; Metal ion binding; Transition metal ion binding; Iron-sulfur cluster binding; 2 iron, 2 sulfur cluster binding; Metal cluster binding; Molecular carrier activity	1
iscR	511145.b2531	GO Function	GO:1901363	Heterocyclic compound binding	Nucleic acid binding; DNA binding; Double-stranded DNA binding; DNA-binding transcription factor activity; Binding; Iron ion binding; Protein binding; Identical protein binding; Ion binding; Cation binding; Metal ion binding; Transition metal ion binding; Iron-sulfur cluster binding; 2 iron, 2 sulfur cluster binding; Metal cluster binding; Organic cyclic compound binding; Transcription regulator …	1
iscS	511145.b2530	GO Function	GO:1901363	Heterocyclic compound binding	Catalytic activity; Binding; Selenocysteine lyase activity; Transferase activity; Transferase activity, transferring sulphur-containing groups; Sulfurtransferase activity; Lyase activity; Carbon-sulfur lyase activity; Vitamin binding; Pyridoxal phosphate binding; Cysteine desulfurase activity; Small molecule binding; Ion binding; Anion binding; Cation binding; Metal ion binding; Iron-sulfur clust…	1
iscX	511145.b2524	GO Function	GO:0098772	Molecular function regulator activity	Enzyme inhibitor activity; Binding; Iron ion binding; Ferrous iron binding; Enzyme regulator activity; Ion binding; Cation binding; Metal ion binding; Transition metal ion binding; Molecular function regulator activity	1
ispA	511145.b0421	GO Function	GO:0046872	Metal ion binding	Catalytic activity; Dimethylallyltranstransferase activity; Geranyltranstransferase activity; Prenyltransferase activity; Binding; Transferase activity; Transferase activity, transferring alkyl or aryl (other than methyl) groups; Ion binding; Cation binding; Metal ion binding	1
ispB	511145.b3187	GO Function	GO:0106350	Octaprenyl pyrophosphate synthase activity	Catalytic activity; Prenyltransferase activity; Binding; Protein binding; Transferase activity; Transferase activity, transferring alkyl or aryl (other than methyl) groups; Identical protein binding; Ion binding; Cation binding; Metal ion binding; Octaprenyl pyrophosphate synthase activity	1
ispD	511145.b2747	GO Function	GO:0070567	Cytidylyltransferase activity	Magnesium ion binding; Catalytic activity; Binding; Protein binding; Transferase activity; Transferase activity, transferring phosphorus-containing groups; Nucleotidyltransferase activity; Identical protein binding; Ion binding; Cation binding; Metal ion binding; 2-C-methyl-D-erythritol 4-phosphate cytidylyltransferase activity; Cytidylyltransferase activity	1
ispE	511145.b1208	GO Function	GO:1901363	Heterocyclic compound binding	Nucleotide binding; Catalytic activity; Binding; ATP binding; Kinase activity; Transferase activity; Transferase activity, transferring phosphorus-containing groups; Phosphotransferase activity, alcohol group as acceptor; Purine nucleotide binding; Adenyl nucleotide binding; Ribonucleotide binding; Purine ribonucleotide binding; Adenyl ribonucleotide binding; Purine ribonucleoside triphosphate bi…	1
ispG	511145.b2515	GO Function	GO:0052592	Oxidoreductase activity, acting on CH or CH2 groups, with an iron-sulfur protein as acceptor	Catalytic activity; Binding; Iron ion binding; Oxidoreductase activity; Oxidoreductase activity, acting on CH or CH2 groups; Ion binding; Cation binding; 4-hydroxy-3-methylbut-2-en-1-yl diphosphate synthase activity; Metal ion binding; Transition metal ion binding; Iron-sulfur cluster binding; 4 iron, 4 sulfur cluster binding; Metal cluster binding; Oxidoreductase activity, acting on CH or CH2 gr…	1
ispH	511145.b0029	GO Function	GO:0051745	4-hydroxy-3-methylbut-2-en-1-yl diphosphate reductase activity	Catalytic activity; Binding; Oxidoreductase activity; Oxidoreductase activity, acting on CH or CH2 groups; Oxidoreductase activity, acting on CH or CH2 groups, NAD or NADP as acceptor; Hydroxymethylbutenyl pyrophosphate reductase activity; Ion binding; Cation binding; Metal ion binding; Iron-sulfur cluster binding; 3 iron, 4 sulfur cluster binding; 4 iron, 4 sulfur cluster binding; Metal cluster …	1
ivy	511145.b0220	GO Function	GO:0098772	Molecular function regulator activity	Enzyme inhibitor activity; Enzyme regulator activity; Lysozyme inhibitor activity; Molecular function regulator activity	1
katG	511145.b3942	GO Function	GO:1901363	Heterocyclic compound binding	Catalytic activity; Catalase activity; Peroxidase activity; Binding; Protein binding; Antioxidant activity; Oxidoreductase activity; Oxidoreductase activity, acting on peroxide as acceptor; Heme binding; Identical protein binding; Ion binding; Cation binding; Metal ion binding; Tetrapyrrole binding; Organic cyclic compound binding; Heterocyclic compound binding	1
kch	511145.b1250	GO Function	GO:0042802	Identical protein binding	Binding; Protein binding; Identical protein binding	1
kdpA	511145.b0698	GO Function	GO:0140657	ATP-dependent activity	Transporter activity; Binding; Cation transmembrane transporter activity; P-type potassium transmembrane transporter activity; Ion transmembrane transporter activity; Potassium ion transmembrane transporter activity; Inorganic molecular entity transmembrane transporter activity; Primary active transmembrane transporter activity; P-type ion transporter activity; ATPase-coupled cation transmembrane…	1
kdpB	511145.b0697	GO Function	GO:1901363	Heterocyclic compound binding	Nucleotide binding; Magnesium ion binding; Catalytic activity; Transporter activity; Binding; ATP binding; Cation transmembrane transporter activity; P-type potassium transmembrane transporter activity; Ion transmembrane transporter activity; Potassium ion transmembrane transporter activity; Inorganic molecular entity transmembrane transporter activity; Primary active transmembrane transporter ac…	1
kdpC	511145.b0696	GO Function	GO:1901363	Heterocyclic compound binding	Nucleotide binding; Transporter activity; Binding; ATP binding; Cation transmembrane transporter activity; P-type potassium transmembrane transporter activity; Ion transmembrane transporter activity; Potassium ion transmembrane transporter activity; Inorganic molecular entity transmembrane transporter activity; Primary active transmembrane transporter activity; P-type ion transporter activity; Pu…	1
kdpE	511145.b0694	GO Function	GO:1990837	Sequence-specific double-stranded DNA binding	Phosphorelay response regulator activity; Transcription cis-regulatory region binding; Cis-regulatory region sequence-specific DNA binding; Transcription regulatory region nucleic acid binding; DNA-binding transcription activator activity; Nucleic acid binding; DNA binding; Double-stranded DNA binding; DNA-binding transcription factor activity; Binding; Sequence-specific DNA binding; Molecular tr…	1
kdsA	511145.b1215	GO Function	GO:0042802	Identical protein binding	Catalytic activity; Binding; Protein binding; 3-deoxy-8-phosphooctulonate synthase activity; Transferase activity; Transferase activity, transferring alkyl or aryl (other than methyl) groups; Identical protein binding	1
kdsC	511145.b3198	GO Function	GO:0046872	Metal ion binding	Catalytic activity; Binding; Hydrolase activity; Hydrolase activity, acting on ester bonds; Phosphatase activity; 3-deoxy-manno-octulosonate-8-phosphatase activity; Phosphoric ester hydrolase activity; Ion binding; Cation binding; Metal ion binding	1
kduD	511145.b2842	GO Function	GO:1901363	Heterocyclic compound binding	Nucleotide binding; Catalytic activity; Binding; 2-deoxy-D-gluconate 3-dehydrogenase activity; Steroid dehydrogenase activity; Oxidoreductase activity; Oxidoreductase activity, acting on CH-OH group of donors; Oxidoreductase activity, acting on the CH-OH group of donors, NAD or NADP as acceptor; Steroid dehydrogenase activity, acting on the CH-OH group of donors, NAD or NADP as acceptor; Small mo…	1
kduI	511145.b2843	GO Function	GO:0046914	Transition metal ion binding	Catalytic activity; glucose-6-phosphate isomerase activity; Binding; Protein binding; Zinc ion binding; 4-deoxy-L-threo-5-hexosulose-uronate ketol-isomerase activity; Isomerase activity; Intramolecular oxidoreductase activity; Intramolecular oxidoreductase activity, interconverting aldoses and ketoses; Identical protein binding; Ion binding; Cation binding; Metal ion binding; Transition metal ion…	1
kefG	511145.b3351	GO Function	GO:1901363	Heterocyclic compound binding	Nucleotide binding; Catalytic activity; NADH dehydrogenase activity; NAD(P)H dehydrogenase (quinone) activity; Binding; NADPH dehydrogenase (quinone) activity; Electron transfer activity; FMN binding; Oxidoreductase activity; Oxidoreductase activity, acting on NAD(P)H; Oxidoreductase activity, acting on NAD(P)H, quinone or similar compound as acceptor; Ribonucleotide binding; Small molecule bindi…	1
lacI	511145.b0345	GO Function	GO:1990837	Sequence-specific double-stranded DNA binding	Transcription cis-regulatory region binding; Cis-regulatory region sequence-specific DNA binding; Transcription regulatory region nucleic acid binding; DNA-binding transcription repressor activity; Nucleic acid binding; DNA binding; Double-stranded DNA binding; DNA-binding transcription factor activity; Binding; Protein binding; Identical protein binding; Sequence-specific DNA binding; Organic cy…	1
lacY	511145.b0343	GO Function	GO:0070492	Oligosaccharide binding	Transporter activity; Carbohydrate:proton symporter activity; Carbohydrate:cation symporter activity; Binding; Cation transmembrane transporter activity; Ion transmembrane transporter activity; Proton transmembrane transporter activity; Carbohydrate transmembrane transporter activity; Disaccharide transmembrane transporter activity; Lactose transmembrane transporter activity; Oligosaccharide tran…	1
lacZ	511145.b0344	GO Function	GO:0046872	Metal ion binding	Magnesium ion binding; Catalytic activity; Hydrolase activity, hydrolyzing O-glycosyl compounds; Beta-galactosidase activity; Binding; Protein binding; Galactosidase activity; Hydrolase activity; Hydrolase activity, acting on glycosyl bonds; Carbohydrate binding; Alkali metal ion binding; Identical protein binding; Ion binding; Cation binding; Metal ion binding	1
lamB	511145.b4036	GO Function	GO:0140272	Exogenous protein binding	Virus receptor activity; Transporter activity; Maltose transmembrane transporter activity; Binding; Carbohydrate transmembrane transporter activity; Disaccharide transmembrane transporter activity; Oligosaccharide transmembrane transporter activity; Polysaccharide transmembrane transporter activity; Channel activity; Porin activity; Maltose transporting porin activity; Passive transmembrane trans…	1
lapB	511145.b1280	GO Function	GO:0046914	Transition metal ion binding	Binding; Iron ion binding; Ion binding; Cation binding; Metal ion binding; Transition metal ion binding	1
ldcA	511145.b1192	GO Function	GO:0140096	Catalytic activity, acting on a protein	Catalytic activity; Carboxypeptidase activity; Peptidase activity; Serine-type peptidase activity; Exopeptidase activity; Hydrolase activity; Serine hydrolase activity; Muramoyltetrapeptide carboxypeptidase activity; Catalytic activity, acting on a protein	1
lepA	511145.b2569	GO Function	GO:1901363	Heterocyclic compound binding	Nucleotide binding; Nucleic acid binding; Translation elongation factor activity; Catalytic activity; GTPase activity; Binding; Protein binding; GTP binding; Translation factor activity, RNA binding; Pyrophosphatase activity; Hydrolase activity; Hydrolase activity, acting on acid anhydrides; Hydrolase activity, acting on acid anhydrides, in phosphorus-containing anhydrides; Purine nucleotide bind…	1
lepB	511145.b2568	GO Function	GO:0140096	Catalytic activity, acting on a protein	Catalytic activity; Endopeptidase activity; Serine-type endopeptidase activity; Peptidase activity; Serine-type peptidase activity; Hydrolase activity; Serine hydrolase activity; Catalytic activity, acting on a protein	1
leuA	511145.b0074	GO Function	GO:0046912	Acyltransferase activity, acyl groups converted into alkyl on transfer	Catalytic activity; 2-isopropylmalate synthase activity; acetyl-CoA C-acetyltransferase activity; acetyl-CoA C-acyltransferase activity; Acetyltransferase activity; C-acyltransferase activity; C-acetyltransferase activity; Transferase activity; Acyltransferase activity; Acyltransferase activity, transferring groups other than amino-acyl groups; Acyltransferase activity, acyl groups converted into…	1
leuB	511145.b0073	GO Function	GO:1901363	Heterocyclic compound binding	Nucleotide binding; Magnesium ion binding; Catalytic activity; 3-isopropylmalate dehydrogenase activity; Binding; Oxidoreductase activity; Oxidoreductase activity, acting on CH-OH group of donors; Oxidoreductase activity, acting on the CH-OH group of donors, NAD or NADP as acceptor; Manganese ion binding; Small molecule binding; Ion binding; Cation binding; Metal ion binding; Transition metal ion…	1
leuC	511145.b0072	GO Function	GO:0051540	Metal cluster binding	Catalytic activity; 3-isopropylmalate dehydratase activity; Binding; Lyase activity; Carbon-oxygen lyase activity; Hydro-lyase activity; Ion binding; Cation binding; Metal ion binding; Iron-sulfur cluster binding; 4 iron, 4 sulfur cluster binding; Metal cluster binding	1
leuD	511145.b0071	GO Function	GO:0016836	Hydro-lyase activity	Catalytic activity; 3-isopropylmalate dehydratase activity; Lyase activity; Carbon-oxygen lyase activity; Hydro-lyase activity	1
leuS	511145.b0642	GO Function	GO:1901363	Heterocyclic compound binding	Nucleotide binding; aminoacyl-tRNA editing activity; Catalytic activity; aminoacyl-tRNA ligase activity; leucine-tRNA ligase activity; Binding; ATP binding; Hydrolase activity; Hydrolase activity, acting on ester bonds; Ligase activity; Ligase activity, forming carbon-oxygen bonds; Purine nucleotide binding; Adenyl nucleotide binding; Ribonucleotide binding; Purine ribonucleotide binding; Adenyl …	1
lgt	511145.b2828	GO Function	GO:0140096	Catalytic activity, acting on a protein	Catalytic activity; Phosphatidylglycerol-prolipoprotein diacylglyceryl transferase activity; Transferase activity; Glycosyltransferase activity; Catalytic activity, acting on a protein	1
ligA	511145.b2411	GO Function	GO:1901363	Heterocyclic compound binding	Nucleotide binding; Nucleic acid binding; DNA binding; Catalytic activity; DNA ligase activity; DNA ligase (NAD+) activity; Binding; Ligase activity; Ligase activity, forming phosphoric ester bonds; Small molecule binding; Ion binding; Anion binding; Cation binding; Metal ion binding; NAD binding; NAD+ binding; Organic cyclic compound binding; Catalytic activity, acting on DNA; Catalytic activity…	1
lipA	511145.b0628	GO Function	GO:0102553	Lipoyl synthase activity (acting on pyruvate dehydrogenase E2 protein)	Catalytic activity; Binding; Transferase activity; Transferase activity, transferring sulphur-containing groups; Sulfurtransferase activity; Lipoate synthase activity; Ion binding; Cation binding; Metal ion binding; Iron-sulfur cluster binding; 4 iron, 4 sulfur cluster binding; Metal cluster binding; Lipoyl synthase activity (acting on glycine-cleavage complex H protein; Lipoyl synthase activity …	1
lipB	511145.b0630	GO Function	GO:0140096	Catalytic activity, acting on a protein	Catalytic activity; Octanoyltransferase activity; Transferase activity; Acyltransferase activity; Acyltransferase activity, transferring groups other than amino-acyl groups; Lipoyl(octanoyl) transferase activity; Catalytic activity, acting on a protein	1
livF	511145.b3454	GO Function	GO:1901363	Heterocyclic compound binding	Nucleotide binding; Transporter activity; L-valine transmembrane transporter activity; Organic acid transmembrane transporter activity; Binding; ATP binding; Cation transmembrane transporter activity; Anion transmembrane transporter activity; Organic anion transmembrane transporter activity; Ion transmembrane transporter activity; Amino acid transmembrane transporter activity; Neutral amino acid …	1
livG	511145.b3455	GO Function	GO:1901363	Heterocyclic compound binding	Nucleotide binding; Transporter activity; L-valine transmembrane transporter activity; Organic acid transmembrane transporter activity; Binding; ATP binding; Cation transmembrane transporter activity; Anion transmembrane transporter activity; Organic anion transmembrane transporter activity; Ion transmembrane transporter activity; Amino acid transmembrane transporter activity; Aromatic amino acid…	1
livH	511145.b3457	GO Function	GO:0046943	Carboxylic acid transmembrane transporter activity	Transporter activity; L-valine transmembrane transporter activity; Organic acid transmembrane transporter activity; Cation transmembrane transporter activity; Anion transmembrane transporter activity; Organic anion transmembrane transporter activity; Ion transmembrane transporter activity; Amino acid transmembrane transporter activity; Aromatic amino acid transmembrane transporter activity; Neutr…	1
livK	511145.b3458	GO Function	GO:0070728	Leucine binding	Binding; Amino acid binding; Small molecule binding; Organic acid binding; Leucine binding	1
livM	511145.b3456	GO Function	GO:0046943	Carboxylic acid transmembrane transporter activity	Transporter activity; L-valine transmembrane transporter activity; Organic acid transmembrane transporter activity; Cation transmembrane transporter activity; Anion transmembrane transporter activity; Organic anion transmembrane transporter activity; Ion transmembrane transporter activity; Amino acid transmembrane transporter activity; Aromatic amino acid transmembrane transporter activity; Neutr…	1
lldD	511145.b3605	GO Function	GO:1901363	Heterocyclic compound binding	Nucleotide binding; Catalytic activity; Lactate dehydrogenase activity; L-lactate dehydrogenase activity; Binding; FMN binding; Oxidoreductase activity; Oxidoreductase activity, acting on CH-OH group of donors; Oxidoreductase activity, acting on the CH-OH group of donors, NAD or NADP as acceptor; Ribonucleotide binding; Small molecule binding; Ion binding; Anion binding; Organic cyclic compound b…	1
lldP	511145.b3603	GO Function	GO:1901618	Organic hydroxy compound transmembrane transporter activity	Transporter activity; Organic acid transmembrane transporter activity; Monocarboxylic acid transmembrane transporter activity; Cation transmembrane transporter activity; Anion transmembrane transporter activity; Organic anion transmembrane transporter activity; Ion transmembrane transporter activity; Proton transmembrane transporter activity; Lactate transmembrane transporter activity; Secondary …	1
lldR	511145.b3604	GO Function	GO:1990837	Sequence-specific double-stranded DNA binding	Transcription cis-regulatory region binding; Cis-regulatory region sequence-specific DNA binding; Transcription regulatory region nucleic acid binding; DNA-binding transcription activator activity; DNA-binding transcription repressor activity; Nucleic acid binding; DNA binding; Double-stranded DNA binding; DNA-binding transcription factor activity; Binding; Sequence-specific DNA binding; Organic …	1
lnt	511145.b0657	GO Function	GO:0016747	Acyltransferase activity, transferring groups other than amino-acyl groups	Catalytic activity; N-acyltransferase activity; Transferase activity; Acyltransferase activity; Acyltransferase activity, transferring groups other than amino-acyl groups	1
loiP	511145.b2936	GO Function	GO:0140096	Catalytic activity, acting on a protein	Catalytic activity; Endopeptidase activity; Metalloendopeptidase activity; Binding; Peptidase activity; Metallopeptidase activity; Hydrolase activity; Ion binding; Cation binding; Metal ion binding; Catalytic activity, acting on a protein	1
lolC	511145.b1116	GO Function	GO:0140318	Protein transporter activity	Transporter activity; Lipoprotein releasing activity; Protein transporter activity	1
lolD	511145.b1117	GO Function	GO:1901363	Heterocyclic compound binding	Nucleotide binding; Transporter activity; Binding; ATP binding; Purine nucleotide binding; Transmembrane transporter activity; Adenyl nucleotide binding; Ribonucleotide binding; Purine ribonucleotide binding; Adenyl ribonucleotide binding; Purine ribonucleoside triphosphate binding; Small molecule binding; Ion binding; Anion binding; Organic cyclic compound binding; Carbohydrate derivative bindin…	1
lolE	511145.b1118	GO Function	GO:0140318	Protein transporter activity	Transporter activity; Lipoprotein releasing activity; Protein transporter activity	1
lon	511145.b0439	GO Function	GO:1901363	Heterocyclic compound binding	Nucleotide binding; Nucleic acid binding; DNA binding; Catalytic activity; Endopeptidase activity; ATP-dependent peptidase activity; Serine-type endopeptidase activity; Binding; ATP binding; Peptidase activity; Serine-type peptidase activity; Pyrophosphatase activity; Hydrolase activity; Hydrolase activity, acting on acid anhydrides; Hydrolase activity, acting on acid anhydrides, in phosphorus-co…	1
lpcA	511145.b0222	GO Function	GO:0097367	Carbohydrate derivative binding	Catalytic activity; Binding; Zinc ion binding; D-sedoheptulose 7-phosphate isomerase activity; Isomerase activity; Intramolecular transferase activity; Intramolecular transferase activity, phosphotransferases; Ion binding; Cation binding; Metal ion binding; Transition metal ion binding; Carbohydrate derivative binding	1
lpd	511145.b0116	GO Function	GO:1901363	Heterocyclic compound binding	Nucleotide binding; Catalytic activity; Dihydrolipoyl dehydrogenase activity; Binding; Protein binding; Zinc ion binding; Disulfide oxidoreductase activity; Oxidoreductase activity; Oxidoreductase activity, acting on a sulfur group of donors; Oxidoreductase activity, acting on a sulfur group of donors, NAD(P) as acceptor; Small molecule binding; Identical protein binding; Ion binding; Anion bindi…	1
lpoA	511145.b3147	GO Function	GO:0098772	Molecular function regulator activity	Catalytic activity; Hydrolase activity, hydrolyzing O-glycosyl compounds; Hydrolase activity; Hydrolase activity, acting on glycosyl bonds; Enzyme regulator activity; Molecular function regulator activity	1
lpoB	511145.b1105	GO Function	GO:0098772	Molecular function regulator activity	Enzyme activator activity; Enzyme regulator activity; Molecular function regulator activity	1
lptA	511145.b3200	GO Function	GO:0120013	Lipid transfer activity	Lipopolysaccharide binding; Transporter activity; Lipid transporter activity; Binding; Protein binding; Lipid binding; Glycolipid transfer activity; Identical protein binding; Carbohydrate derivative binding; Lipid transfer activity	1
lptB	511145.b3201	GO Function	GO:1901363	Heterocyclic compound binding	Nucleotide binding; Binding; ATP binding; Purine nucleotide binding; Adenyl nucleotide binding; Ribonucleotide binding; Purine ribonucleotide binding; Adenyl ribonucleotide binding; Purine ribonucleoside triphosphate binding; Small molecule binding; Ion binding; Anion binding; Organic cyclic compound binding; Carbohydrate derivative binding; Nucleoside phosphate binding; Heterocyclic compound bin…	1
lptC	511145.b3199	GO Function	GO:1901505	Carbohydrate derivative transmembrane transporter activity	Transporter activity; Lipid transporter activity; Binding; Protein binding; Lipopolysaccharide transmembrane transporter activity; Glycolipid transfer activity; Transmembrane transporter activity; Macromolecule transmembrane transporter activity; Identical protein binding; Lipid transfer activity; Carbohydrate derivative transmembrane transporter activity	1
lpxB	511145.b0182	GO Function	GO:0042802	Identical protein binding	Catalytic activity; Binding; Protein binding; Phospholipid binding; UDP-glycosyltransferase activity; Lipid binding; lipid-A-disaccharide synthase activity; Transferase activity; Glycosyltransferase activity; Hexosyltransferase activity; Identical protein binding	1
lpxD	511145.b0179	GO Function	GO:0103118	UDP-3-O-(R-3-hydroxymyristoyl)-glucosamine N-acyltransferase activity	Catalytic activity; Binding; Protein binding; N-acyltransferase activity; Transferase activity; Acyltransferase activity; Acyltransferase activity, transferring groups other than amino-acyl groups; Identical protein binding; UDP-3-O-(R-3-hydroxymyristoyl)-glucosamine N-acyltransferase activity	1
lpxH	511145.b0524	GO Function	GO:0046914	Transition metal ion binding	Catalytic activity; Binding; UDP-2,3-diacylglucosamine hydrolase activity; Pyrophosphatase activity; Hydrolase activity; Hydrolase activity, acting on acid anhydrides; Hydrolase activity, acting on acid anhydrides, in phosphorus-containing anhydrides; Manganese ion binding; Ion binding; Cation binding; Metal ion binding; Transition metal ion binding	1
lpxK	511145.b0915	GO Function	GO:1901363	Heterocyclic compound binding	Nucleotide binding; Catalytic activity; Binding; ATP binding; Tetraacyldisaccharide 4-kinase activity; Kinase activity; Transferase activity; Transferase activity, transferring phosphorus-containing groups; Phosphotransferase activity, alcohol group as acceptor; Purine nucleotide binding; Adenyl nucleotide binding; Ribonucleotide binding; Purine ribonucleotide binding; Adenyl ribonucleotide bindi…	1
lpxL	511145.b1054	GO Function	GO:0016747	Acyltransferase activity, transferring groups other than amino-acyl groups	Catalytic activity; Lauroyltransferase activity; Transferase activity; Acyltransferase activity; Acyltransferase activity, transferring groups other than amino-acyl groups	1
lpxM	511145.b1855	GO Function	GO:0019107	Myristoyltransferase activity	Catalytic activity; Transferase activity; Acyltransferase activity; Acyltransferase activity, transferring groups other than amino-acyl groups; Myristoyltransferase activity	1
lrhA	511145.b2289	GO Function	GO:1990837	Sequence-specific double-stranded DNA binding	Transcription cis-regulatory region binding; Cis-regulatory region sequence-specific DNA binding; Transcription regulatory region nucleic acid binding; Nucleic acid binding; DNA binding; Double-stranded DNA binding; DNA-binding transcription factor activity; Binding; Sequence-specific DNA binding; Organic cyclic compound binding; Transcription regulator activity; Heterocyclic compound binding; Se…	1
lrp	511145.b0889	GO Function	GO:1990837	Sequence-specific double-stranded DNA binding	Transcription cis-regulatory region binding; Transcription regulatory region nucleic acid binding; DNA-binding transcription activator activity; DNA-binding transcription repressor activity; Nucleic acid binding; DNA binding; Double-stranded DNA binding; DNA-binding transcription factor activity; Binding; Protein binding; Identical protein binding; Sequence-specific DNA binding; Organic cyclic co…	1
lspA	511145.b0027	GO Function	GO:0140096	Catalytic activity, acting on a protein	Catalytic activity; Endopeptidase activity; Aspartic-type endopeptidase activity; Peptidase activity; Hydrolase activity; Aspartic-type peptidase activity; Catalytic activity, acting on a protein	1
lsrG	511145.b1518	GO Function	GO:0016861	Intramolecular oxidoreductase activity, interconverting aldoses and ketoses	(4S)-4-hydroxy-5-phosphonooxypentane-2,3-dione isomerase activity; Catalytic activity; Oxidoreductase activity; Isomerase activity; Intramolecular oxidoreductase activity; Intramolecular oxidoreductase activity, interconverting aldoses and ketoses	1
luxS	511145.b2687	GO Function	GO:0046914	Transition metal ion binding	Catalytic activity; Binding; Iron ion binding; Lyase activity; Carbon-sulfur lyase activity; Ion binding; Cation binding; S-ribosylhomocysteine lyase activity; Metal ion binding; Transition metal ion binding	1
lysA	511145.b2838	GO Function	GO:1901363	Heterocyclic compound binding	Catalytic activity; Binding; Diaminopimelate decarboxylase activity; Lyase activity; Carbon-carbon lyase activity; Carboxy-lyase activity; Vitamin binding; Pyridoxal phosphate binding; Small molecule binding; Ion binding; Anion binding; Vitamin B6 binding; Organic cyclic compound binding; Heterocyclic compound binding	1
lysC	511145.b4024	GO Function	GO:1901363	Heterocyclic compound binding	Nucleotide binding; Catalytic activity; Aspartate kinase activity; Binding; ATP binding; Kinase activity; Transferase activity; Transferase activity, transferring phosphorus-containing groups; Phosphotransferase activity, carboxyl group as acceptor; Purine nucleotide binding; Amino acid kinase activity; Adenyl nucleotide binding; Ribonucleotide binding; Purine ribonucleotide binding; Adenyl ribon…	1
lysP	511145.b2156	GO Function	GO:0046943	Carboxylic acid transmembrane transporter activity	Transporter activity; Organic acid transmembrane transporter activity; Binding; Protein binding; Cation transmembrane transporter activity; Anion transmembrane transporter activity; Organic anion transmembrane transporter activity; Ion transmembrane transporter activity; Amino acid transmembrane transporter activity; Basic amino acid transmembrane transporter activity; L-amino acid transmembrane …	1
lysR	511145.b2839	GO Function	GO:1901363	Heterocyclic compound binding	Nucleic acid binding; DNA binding; DNA-binding transcription factor activity; Binding; Sequence-specific DNA binding; Organic cyclic compound binding; Transcription regulator activity; Heterocyclic compound binding	1
lysS	511145.b2890	GO Function	GO:1901363	Heterocyclic compound binding	tRNA binding; Nucleotide binding; Magnesium ion binding; Nucleic acid binding; RNA binding; Catalytic activity; aminoacyl-tRNA ligase activity; lysine-tRNA ligase activity; Binding; ATP binding; Ligase activity; Ligase activity, forming carbon-oxygen bonds; Purine nucleotide binding; Adenyl nucleotide binding; Ribonucleotide binding; Purine ribonucleotide binding; Adenyl ribonucleotide binding; P…	1
maeB	511145.b2463	GO Function	GO:1901363	Heterocyclic compound binding	Nucleotide binding; Catalytic activity; Malic enzyme activity; Malate dehydrogenase (decarboxylating) (NAD+) activity; Malate dehydrogenase (decarboxylating) (NADP+) activity; Binding; Oxaloacetate decarboxylase activity; Oxidoreductase activity; Oxidoreductase activity, acting on CH-OH group of donors; Malate dehydrogenase activity; Oxidoreductase activity, acting on the CH-OH group of donors, N…	1
malE	511145.b4034	GO Function	GO:1901982	Maltose binding	Transporter activity; Binding; Carbohydrate transmembrane transporter activity; Transmembrane transporter activity; Carbohydrate binding; Disaccharide binding; Oligosaccharide binding; Maltose binding	1
malF	511145.b4033	GO Function	GO:0140657	ATP-dependent activity	Transporter activity; Maltose transmembrane transporter activity; Carbohydrate transmembrane transporter activity; Disaccharide transmembrane transporter activity; Oligosaccharide transmembrane transporter activity; Primary active transmembrane transporter activity; ABC-type oligosaccharide transporter activity; ABC-type maltose transporter activity; Active transmembrane transporter activity; Tra…	1
malG	511145.b4032	GO Function	GO:0140657	ATP-dependent activity	Transporter activity; Maltose transmembrane transporter activity; Carbohydrate transmembrane transporter activity; Disaccharide transmembrane transporter activity; Oligosaccharide transmembrane transporter activity; Primary active transmembrane transporter activity; ABC-type oligosaccharide transporter activity; ABC-type maltose transporter activity; Active transmembrane transporter activity; Tra…	1
malI	511145.b1620	GO Function	GO:1990837	Sequence-specific double-stranded DNA binding	Transcription cis-regulatory region binding; Transcription regulatory region nucleic acid binding; DNA-binding transcription repressor activity; Nucleic acid binding; DNA binding; Double-stranded DNA binding; DNA-binding transcription factor activity; Binding; Sequence-specific DNA binding; Organic cyclic compound binding; Transcription regulator activity; Heterocyclic compound binding; Sequence-…	1
malK	511145.b4035	GO Function	GO:1901363	Heterocyclic compound binding	Nucleotide binding; Transporter activity; Maltose transmembrane transporter activity; Binding; ATP binding; Carbohydrate transmembrane transporter activity; Disaccharide transmembrane transporter activity; Oligosaccharide transmembrane transporter activity; Primary active transmembrane transporter activity; ABC-type oligosaccharide transporter activity; ABC-type maltose transporter activity; Puri…	1
malP	511145.b3417	GO Function	GO:1901363	Heterocyclic compound binding	Catalytic activity; 1,4-alpha-oligoglucan phosphorylase activity; Binding; Glycogen phosphorylase activity; Transferase activity; Glycosyltransferase activity; Hexosyltransferase activity; Vitamin binding; Pyridoxal phosphate binding; Maltodextrin phosphorylase activity; Small molecule binding; Ion binding; Anion binding; Vitamin B6 binding; Organic cyclic compound binding; Linear malto-oligosacc…	1
malQ	511145.b3416	GO Function	GO:0102500	Beta-maltose 4-alpha-glucanotransferase activity	Catalytic activity; 4-alpha-glucanotransferase activity; Transferase activity; Glycosyltransferase activity; Hexosyltransferase activity; Beta-maltose 4-alpha-glucanotransferase activity	1
malY	511145.b1622	GO Function	GO:1901363	Heterocyclic compound binding	Catalytic activity; Cystathionine beta-lyase activity; Binding; Lyase activity; Carbon-sulfur lyase activity; Vitamin binding; Pyridoxal phosphate binding; Small molecule binding; Ion binding; Anion binding; cysteine-S-conjugate beta-lyase activity; Vitamin B6 binding; L-cysteine desulfhydrase activity; Organic cyclic compound binding; Heterocyclic compound binding	1
manA	511145.b1613	GO Function	GO:0046914	Transition metal ion binding	Catalytic activity; mannose-6-phosphate isomerase activity; Binding; Zinc ion binding; Isomerase activity; Intramolecular oxidoreductase activity; Intramolecular oxidoreductase activity, interconverting aldoses and ketoses; Ion binding; Cation binding; Metal ion binding; Transition metal ion binding	1
manX	511145.b1817	GO Function	GO:0051119	Sugar transmembrane transporter activity	Catalytic activity; Transporter activity; protein-N(PI)-phosphohistidine-sugar phosphotransferase activity; Carbohydrate transmembrane transporter activity; Monosaccharide transmembrane transporter activity; Hexose transmembrane transporter activity; Mannose transmembrane transporter activity; Kinase activity; Transferase activity; Transferase activity, transferring phosphorus-containing groups; …	1
manY	511145.b1818	GO Function	GO:0051119	Sugar transmembrane transporter activity	Catalytic activity; Transporter activity; protein-N(PI)-phosphohistidine-sugar phosphotransferase activity; Carbohydrate transmembrane transporter activity; Monosaccharide transmembrane transporter activity; Hexose transmembrane transporter activity; Mannose transmembrane transporter activity; Transferase activity; Transferase activity, transferring phosphorus-containing groups; Phosphotransferas…	1
manZ	511145.b1819	GO Function	GO:0051119	Sugar transmembrane transporter activity	Catalytic activity; Transporter activity; protein-N(PI)-phosphohistidine-sugar phosphotransferase activity; Carbohydrate transmembrane transporter activity; Monosaccharide transmembrane transporter activity; Hexose transmembrane transporter activity; Mannose transmembrane transporter activity; Transferase activity; Transferase activity, transferring phosphorus-containing groups; Phosphotransferas…	1
map	511145.b0168	GO Function	GO:0140096	Catalytic activity, acting on a protein	Catalytic activity; Aminopeptidase activity; Binding; Iron ion binding; Ferrous iron binding; Peptidase activity; Metalloexopeptidase activity; Metallopeptidase activity; Exopeptidase activity; Hydrolase activity; Ion binding; Cation binding; Metal ion binding; Transition metal ion binding; Metalloaminopeptidase activity; Catalytic activity, acting on a protein	1
marR	511145.b1530	GO Function	GO:1901363	Heterocyclic compound binding	Nucleic acid binding; DNA binding; DNA-binding transcription factor activity; Binding; Organic cyclic compound binding; Transcription regulator activity; Heterocyclic compound binding	1
mazG	511145.b2781	GO Function	GO:1901363	Heterocyclic compound binding	Nucleotide binding; Catalytic activity; Binding; ATP binding; Pyrophosphatase activity; Hydrolase activity; Hydrolase activity, acting on acid anhydrides; Hydrolase activity, acting on acid anhydrides, in phosphorus-containing anhydrides; Purine nucleotide binding; Adenyl nucleotide binding; Ribonucleotide binding; Purine ribonucleotide binding; Adenyl ribonucleotide binding; Purine ribonucleosid…	1
mdaB	511145.b3028	GO Function	GO:1901363	Heterocyclic compound binding	Nucleotide binding; Catalytic activity; NAD(P)H dehydrogenase (quinone) activity; Binding; NADPH dehydrogenase (quinone) activity; Oxidoreductase activity; Oxidoreductase activity, acting on NAD(P)H; Oxidoreductase activity, acting on NAD(P)H, quinone or similar compound as acceptor; Small molecule binding; Ion binding; Anion binding; Flavin adenine dinucleotide binding; Organic cyclic compound b…	1
mdh	511145.b3236	GO Function	GO:0030060	L-malate dehydrogenase activity	Catalytic activity; Oxidoreductase activity; Oxidoreductase activity, acting on CH-OH group of donors; Malate dehydrogenase activity; Oxidoreductase activity, acting on the CH-OH group of donors, NAD or NADP as acceptor; L-malate dehydrogenase activity	1
mdoB	511145.b4359	GO Function	GO:0016788	Hydrolase activity, acting on ester bonds	Catalytic activity; Arylsulfatase activity; Sulfuric ester hydrolase activity; Phosphatidylglycerol-membrane-oligosaccharide glycerophosphotransferase activity; Transferase activity; Transferase activity, transferring phosphorus-containing groups; Phosphotransferase activity, for other substituted phosphate groups; Hydrolase activity; Hydrolase activity, acting on ester bonds	1
mdoG	511145.b1048	GO Function	GO:0030246	Carbohydrate binding	Catalytic activity; Binding; Carbohydrate binding	1
mdoH	511145.b1049	GO Function	GO:0016758	Hexosyltransferase activity	Catalytic activity; Transferase activity; Glycosyltransferase activity; Hexosyltransferase activity	1
mdtA	511145.b2074	GO Function	GO:1901618	Organic hydroxy compound transmembrane transporter activity	Transporter activity; Lipid transporter activity; Organic acid transmembrane transporter activity; Monocarboxylic acid transmembrane transporter activity; Bile acid transmembrane transporter activity; Efflux transmembrane transporter activity; Transmembrane transporter activity; Carboxylic acid transmembrane transporter activity; Organic hydroxy compound transmembrane transporter activity	1
mdtE	511145.b3513	GO Function	GO:1901618	Organic hydroxy compound transmembrane transporter activity	Transporter activity; Lipid transporter activity; Organic acid transmembrane transporter activity; Binding; Protein binding; Monocarboxylic acid transmembrane transporter activity; Bile acid transmembrane transporter activity; Transmembrane transporter activity; Identical protein binding; Carboxylic acid transmembrane transporter activity; Organic hydroxy compound transmembrane transporter activi…	1
mdtI	511145.b1599	GO Function	GO:0072349	Modified amino acid transmembrane transporter activity	Transporter activity; Cation transmembrane transporter activity; Ion transmembrane transporter activity; Organic cation transmembrane transporter activity; Amino-acid betaine transmembrane transporter activity; Polyamine transmembrane transporter activity; Choline transmembrane transporter activity; Secondary active transmembrane transporter activity; Antiporter activity; Spermidine transmembrane…	1
mdtJ	511145.b1600	GO Function	GO:0072349	Modified amino acid transmembrane transporter activity	Transporter activity; Cation transmembrane transporter activity; Ion transmembrane transporter activity; Organic cation transmembrane transporter activity; Amino-acid betaine transmembrane transporter activity; Polyamine transmembrane transporter activity; Choline transmembrane transporter activity; Secondary active transmembrane transporter activity; Antiporter activity; Spermidine transmembrane…	1
mdtK	511145.b1663	GO Function	GO:1904680	Peptide transmembrane transporter activity	Transporter activity; Secondary active transmembrane transporter activity; Antiporter activity; Solute:cation antiporter activity; Active transmembrane transporter activity; Transmembrane transporter activity; Oligopeptide transmembrane transporter activity; Amide transmembrane transporter activity; Xenobiotic transmembrane transporter activity; Dipeptide transmembrane transporter activity; Pepti…	1
melA	511145.b4119	GO Function	GO:1901363	Heterocyclic compound binding	Nucleotide binding; Catalytic activity; Hydrolase activity, hydrolyzing O-glycosyl compounds; Alpha-galactosidase activity; Binding; Galactosidase activity; Oxidoreductase activity; Oxidoreductase activity, acting on CH-OH group of donors; Oxidoreductase activity, acting on the CH-OH group of donors, NAD or NADP as acceptor; Hydrolase activity; Hydrolase activity, acting on glycosyl bonds; Mangan…	1
melR	511145.b4118	GO Function	GO:1901363	Heterocyclic compound binding	Nucleic acid binding; DNA binding; DNA-binding transcription factor activity; Binding; Sequence-specific DNA binding; Organic cyclic compound binding; Transcription regulator activity; Heterocyclic compound binding	1
menA	511145.b3930	GO Function	GO:0046872	Metal ion binding	Magnesium ion binding; Polyprenyltransferase activity; Catalytic activity; Prenyltransferase activity; Binding; Transferase activity; Transferase activity, transferring alkyl or aryl (other than methyl) groups; Ion binding; Cation binding; 1,4-dihydroxy-2-naphthoate octaprenyltransferase activity; Metal ion binding	1
menB	511145.b2262	GO Function	GO:0071890	Bicarbonate binding	Catalytic activity; Binding; 1,4-dihydroxy-2-naphthoyl-CoA synthase activity; Lyase activity; Carbon-carbon lyase activity; Oxo-acid-lyase activity; Ion binding; Anion binding; Bicarbonate binding	1
menC	511145.b2261	GO Function	GO:0046872	Metal ion binding	Magnesium ion binding; Catalytic activity; Binding; Lyase activity; Carbon-oxygen lyase activity; Hydro-lyase activity; Ion binding; Cation binding; O-succinylbenzoate synthase activity; Metal ion binding	1
menD	511145.b2264	GO Function	GO:1901681	Sulfur compound binding	Magnesium ion binding; Catalytic activity; Binding; Transferase activity; Transketolase or transaldolase activity; Vitamin binding; Manganese ion binding; Thiamine pyrophosphate binding; Small molecule binding; Ion binding; Anion binding; Cation binding; Metal ion binding; Transition metal ion binding; Quaternary ammonium group binding; 2-succinyl-5-enolpyruvyl-6-hydroxy-3-cyclohexene-1-carboxyli…	1
menE	511145.b2260	GO Function	GO:1901363	Heterocyclic compound binding	Nucleotide binding; Catalytic activity; Binding; Protein binding; ATP binding; o-succinylbenzoate-CoA ligase activity; CoA-ligase activity; Ligase activity; Ligase activity, forming carbon-sulfur bonds; Acid-thiol ligase activity; Purine nucleotide binding; Adenyl nucleotide binding; Ribonucleotide binding; Purine ribonucleotide binding; Adenyl ribonucleotide binding; Purine ribonucleoside tripho…	1
menF	511145.b2265	GO Function	GO:0050486	Intramolecular transferase activity, transferring hydroxy groups	Magnesium ion binding; Catalytic activity; Binding; Isochorismate synthase activity; Isomerase activity; Intramolecular transferase activity; Ion binding; Cation binding; Metal ion binding; Intramolecular transferase activity, transferring hydroxy groups	1
menH	511145.b2263	GO Function	GO:0070205	2-succinyl-6-hydroxy-2,4-cyclohexadiene-1-carboxylate synthase activity	Catalytic activity; Lyase activity; Carbon-oxygen lyase activity; 2-succinyl-6-hydroxy-2,4-cyclohexadiene-1-carboxylate synthase activity	1
mepA	511145.b2328	GO Function	GO:0140096	Catalytic activity, acting on a protein	Catalytic activity; Endopeptidase activity; Metalloendopeptidase activity; Serine-type endopeptidase activity; Binding; Peptidase activity; Serine-type peptidase activity; Metallopeptidase activity; Hydrolase activity; Serine hydrolase activity; Ion binding; Cation binding; Metal ion binding; Catalytic activity, acting on a protein	1
metA	511145.b4013	GO Function	GO:0016750	O-succinyltransferase activity	Catalytic activity; Homoserine O-acetyltransferase activity; O-acyltransferase activity; Homoserine O-succinyltransferase activity; Acetyltransferase activity; O-acetyltransferase activity; Transferase activity; Acyltransferase activity; Acyltransferase activity, transferring groups other than amino-acyl groups; Succinyltransferase activity; O-succinyltransferase activity	1
metB	511145.b3939	GO Function	GO:1901363	Heterocyclic compound binding	Catalytic activity; Cystathionine gamma-synthase activity; Cystathionine gamma-lyase activity; Binding; Transferase activity; Transferase activity, transferring alkyl or aryl (other than methyl) groups; Lyase activity; Carbon-sulfur lyase activity; Vitamin binding; Pyridoxal phosphate binding; Small molecule binding; Ion binding; Anion binding; Vitamin B6 binding; Organic cyclic compound binding;…	1
metC	511145.b3008	GO Function	GO:1901363	Heterocyclic compound binding	Catalytic activity; Cystathionine beta-lyase activity; Binding; Alanine racemase activity; Lyase activity; Carbon-sulfur lyase activity; Isomerase activity; Racemase and epimerase activity; Racemase and epimerase activity, acting on amino acids and derivatives; Vitamin binding; Pyridoxal phosphate binding; Small molecule binding; Racemase activity, acting on amino acids and derivatives; Ion bindi…	1
metE	511145.b3829	GO Function	GO:0046914	Transition metal ion binding	Catalytic activity; 5-methyltetrahydropteroyltriglutamate-homocysteine S-methyltransferase activity; Binding; Methyltransferase activity; S-methyltransferase activity; Zinc ion binding; Methionine synthase activity; Transferase activity; Transferase activity, transferring one-carbon groups; 5-methyltetrahydrofolate-dependent methyltransferase activity; 5-methyltetrahydropteroyltri-L-glutamate-dep…	1
metF	511145.b3941	GO Function	GO:1901363	Heterocyclic compound binding	Nucleotide binding; Catalytic activity; Methylenetetrahydrofolate reductase (NAD(P)H) activity; Binding; Oxidoreductase activity; Oxidoreductase activity, acting on the CH-NH group of donors; Oxidoreductase activity, acting on the CH-NH group of donors, NAD or NADP as acceptor; Small molecule binding; Ion binding; Anion binding; Flavin adenine dinucleotide binding; FAD binding; Organic cyclic com…	1
metI	511145.b0198	GO Function	GO:1901682	Sulfur compound transmembrane transporter activity	Sulfur amino acid transmembrane transporter activity; Transporter activity; Organic acid transmembrane transporter activity; Cation transmembrane transporter activity; Anion transmembrane transporter activity; Organic anion transmembrane transporter activity; Ion transmembrane transporter activity; Amino acid transmembrane transporter activity; L-amino acid transmembrane transporter activity; L-m…	1
metK	511145.b2942	GO Function	GO:1901363	Heterocyclic compound binding	Nucleotide binding; Magnesium ion binding; Catalytic activity; Methionine adenosyltransferase activity; Binding; Protein binding; ATP binding; Transferase activity; Transferase activity, transferring alkyl or aryl (other than methyl) groups; Purine nucleotide binding; Adenyl nucleotide binding; Potassium ion binding; Alkali metal ion binding; Ribonucleotide binding; Purine ribonucleotide binding;…	1
metL	511145.b3940	GO Function	GO:1901363	Heterocyclic compound binding	Nucleotide binding; Catalytic activity; Aspartate kinase activity; Homoserine dehydrogenase activity; Binding; ATP binding; Kinase activity; Oxidoreductase activity; Oxidoreductase activity, acting on CH-OH group of donors; Oxidoreductase activity, acting on the CH-OH group of donors, NAD or NADP as acceptor; Transferase activity; Transferase activity, transferring phosphorus-containing groups; P…	1
metN	511145.b0199	GO Function	GO:1901682	Sulfur compound transmembrane transporter activity	Sulfur amino acid transmembrane transporter activity; Nucleotide binding; Catalytic activity; Transporter activity; Organic acid transmembrane transporter activity; Binding; ATP binding; Cation transmembrane transporter activity; Anion transmembrane transporter activity; Organic anion transmembrane transporter activity; Ion transmembrane transporter activity; Amino acid transmembrane transporter …	1
metR	511145.b3828	GO Function	GO:1990837	Sequence-specific double-stranded DNA binding	Transcription cis-regulatory region binding; Transcription regulatory region nucleic acid binding; Nucleic acid binding; DNA binding; Double-stranded DNA binding; DNA-binding transcription factor activity; Binding; Amino acid binding; Small molecule binding; Organic acid binding; Sequence-specific DNA binding; Organic cyclic compound binding; Transcription regulator activity; Heterocyclic compoun…	1
mfd	511145.b1114	GO Function	GO:1901363	Heterocyclic compound binding	Nucleotide binding; Nucleic acid binding; DNA binding; Damaged DNA binding; Catalytic activity; Binding; Protein binding; ATP binding; ATP-dependent activity, acting on DNA; DNA translocase activity; Hydrolase activity; Purine nucleotide binding; Enzyme binding; Adenyl nucleotide binding; Ribonucleotide binding; Purine ribonucleotide binding; Adenyl ribonucleotide binding; Purine ribonucleoside t…	1
mglA	511145.b2149	GO Function	GO:1901505	Carbohydrate derivative transmembrane transporter activity	Nucleotide binding; Transporter activity; Galactose transmembrane transporter activity; Binding; ATP binding; Carbohydrate transmembrane transporter activity; Monosaccharide transmembrane transporter activity; Hexose transmembrane transporter activity; Primary active transmembrane transporter activity; Methylgalactoside transmembrane transporter activity; Purine nucleotide binding; Active transme…	1
mglC	511145.b2148	GO Function	GO:1901505	Carbohydrate derivative transmembrane transporter activity	Transporter activity; Galactose transmembrane transporter activity; Carbohydrate transmembrane transporter activity; Monosaccharide transmembrane transporter activity; Hexose transmembrane transporter activity; Methylgalactoside transmembrane transporter activity; Transmembrane transporter activity; Sugar transmembrane transporter activity; Carbohydrate derivative transmembrane transporter activi…	1
mgsA	511145.b0963	GO Function	GO:0042802	Identical protein binding	Catalytic activity; Binding; Protein binding; Methylglyoxal synthase activity; Lyase activity; Carbon-oxygen lyase activity; Carbon-oxygen lyase activity, acting on phosphates; Identical protein binding	1
mhpR	511145.b0346	GO Function	GO:1901363	Heterocyclic compound binding	Nucleic acid binding; DNA binding; DNA-binding transcription factor activity; Binding; Organic cyclic compound binding; Transcription regulator activity; Heterocyclic compound binding	1
miaA	511145.b4171	GO Function	GO:1901363	Heterocyclic compound binding	Nucleotide binding; Catalytic activity; Binding; ATP binding; Transferase activity; Transferase activity, transferring alkyl or aryl (other than methyl) groups; Purine nucleotide binding; Adenyl nucleotide binding; Ribonucleotide binding; Purine ribonucleotide binding; Adenyl ribonucleotide binding; Purine ribonucleoside triphosphate binding; Small molecule binding; Ion binding; Anion binding; tR…	1
miaB	511145.b0661	GO Function	GO:0051540	Metal cluster binding	Catalytic activity; Binding; Transferase activity; Transferase activity, transferring sulphur-containing groups; Methylthiotransferase activity; N6-isopentenyladenosine methylthiotransferase activity; Ion binding; Cation binding; Metal ion binding; Alkylthioltransferase activity; Iron-sulfur cluster binding; 4 iron, 4 sulfur cluster binding; Metal cluster binding	1
minD	511145.b1175	GO Function	GO:1901363	Heterocyclic compound binding	Nucleotide binding; Catalytic activity; Binding; Protein binding; ATP binding; Pyrophosphatase activity; Hydrolase activity; Hydrolase activity, acting on acid anhydrides; Hydrolase activity, acting on acid anhydrides, in phosphorus-containing anhydrides; ATP hydrolysis activity; Purine nucleotide binding; Nucleoside-triphosphatase activity; Adenyl nucleotide binding; Ribonucleotide binding; Puri…	1
minE	511145.b1174	GO Function	GO:0042802	Identical protein binding	Binding; Protein binding; Identical protein binding	1
mioC	511145.b3742	GO Function	GO:1901363	Heterocyclic compound binding	Nucleotide binding; Binding; FMN binding; Ribonucleotide binding; Small molecule binding; Ion binding; Anion binding; Organic cyclic compound binding; Carbohydrate derivative binding; Nucleoside phosphate binding; Heterocyclic compound binding	1
mipA	511145.b1782	GO Function	GO:0060090	Molecular adaptor activity	Protein-macromolecule adaptor activity; Molecular adaptor activity	1
mlaB	511145.b3191	GO Function	GO:0120014	Phospholipid transfer activity	Transporter activity; Lipid transporter activity; Phospholipid transporter activity; Lipid transfer activity; Phospholipid transfer activity	1
mlaD	511145.b3193	GO Function	GO:0120014	Phospholipid transfer activity	Transporter activity; Lipid transporter activity; Binding; Phospholipid binding; Phospholipid transporter activity; Lipid binding; Lipid transfer activity; Phospholipid transfer activity	1
mlaE	511145.b3194	GO Function	GO:0120014	Phospholipid transfer activity	Transporter activity; Lipid transporter activity; Phospholipid transporter activity; Lipid transfer activity; Phospholipid transfer activity	1
mlc	511145.b1594	GO Function	GO:1901363	Heterocyclic compound binding	Nucleic acid binding; DNA binding; Binding; Protein binding; Identical protein binding; Ion binding; Cation binding; Metal ion binding; Organic cyclic compound binding; Heterocyclic compound binding	1
mltA	511145.b2813	GO Function	GO:0061783	Peptidoglycan muralytic activity	Catalytic activity; Hydrolase activity, hydrolyzing O-glycosyl compounds; Lytic transglycosylase activity; Transferase activity; Glycosyltransferase activity; Hydrolase activity; Hydrolase activity, acting on glycosyl bonds; Lyase activity; Peptidoglycan muralytic activity	1
mltB	511145.b2701	GO Function	GO:0061783	Peptidoglycan muralytic activity	Catalytic activity; Binding; Calcium ion binding; Lytic endotransglycosylase activity; Lytic transglycosylase activity; Transferase activity; Glycosyltransferase activity; Lyase activity; Sodium ion binding; Alkali metal ion binding; Ion binding; Cation binding; Metal ion binding; Peptidoglycan muralytic activity	1
mltC	511145.b2963	GO Function	GO:0061783	Peptidoglycan muralytic activity	Catalytic activity; Lytic endotransglycosylase activity; Lytic transglycosylase activity; Transferase activity; Glycosyltransferase activity; Hydrolase activity; Hydrolase activity, acting on glycosyl bonds; Lyase activity; Peptidoglycan muralytic activity	1
mltD	511145.b0211	GO Function	GO:0061783	Peptidoglycan muralytic activity	Catalytic activity; Lytic endotransglycosylase activity; Lytic transglycosylase activity; Transferase activity; Glycosyltransferase activity; Lyase activity; Peptidoglycan muralytic activity	1
mltF	511145.b2558	GO Function	GO:0061783	Peptidoglycan muralytic activity	Catalytic activity; Lytic transglycosylase activity; Transferase activity; Glycosyltransferase activity; Lyase activity; Carbon-oxygen lyase activity; Carbon-oxygen lyase activity, acting on polysaccharides; Peptidoglycan muralytic activity	1
mnmA	511145.b1133	GO Function	GO:1901363	Heterocyclic compound binding	tRNA binding; Nucleotide binding; Nucleic acid binding; RNA binding; Catalytic activity; Binding; ATP binding; Transferase activity; Transferase activity, transferring sulphur-containing groups; Sulfurtransferase activity; Purine nucleotide binding; Adenyl nucleotide binding; Ribonucleotide binding; Purine ribonucleotide binding; Adenyl ribonucleotide binding; Purine ribonucleoside triphosphate b…	1
mnmC	511145.b2324	GO Function	GO:1901363	Heterocyclic compound binding	Nucleotide binding; Catalytic activity; tRNA (5-methylaminomethyl-2-thiouridylate)-methyltransferase activity; Binding; Methyltransferase activity; RNA methyltransferase activity; tRNA methyltransferase activity; S-adenosylmethionine-dependent methyltransferase activity; Oxidoreductase activity; Oxidoreductase activity, acting on the CH-NH group of donors; Transferase activity; Transferase activi…	1
mnmE	511145.b3706	GO Function	GO:1901363	Heterocyclic compound binding	Nucleotide binding; Catalytic activity; GTPase activity; Binding; Protein binding; GTP binding; Pyrophosphatase activity; Hydrolase activity; Hydrolase activity, acting on acid anhydrides; Hydrolase activity, acting on acid anhydrides, in phosphorus-containing anhydrides; Purine nucleotide binding; Nucleoside-triphosphatase activity; Guanyl nucleotide binding; GDP binding; Potassium ion binding; …	1
mnmG	511145.b3741	GO Function	GO:1901363	Heterocyclic compound binding	Nucleotide binding; Binding; Small molecule binding; Ion binding; Anion binding; Flavin adenine dinucleotide binding; Organic cyclic compound binding; Nucleoside phosphate binding; Heterocyclic compound binding	1
mntH	511145.b2392	GO Function	GO:0046915	Transition metal ion transmembrane transporter activity	Transporter activity; Manganese ion transmembrane transporter activity; Binding; Cation transmembrane transporter activity; Ion transmembrane transporter activity; Proton transmembrane transporter activity; Cadmium ion transmembrane transporter activity; Secondary active transmembrane transporter activity; Uniporter activity; Symporter activity; Inorganic molecular entity transmembrane transporte…	1
mntP	511145.b1821	GO Function	GO:0046915	Transition metal ion transmembrane transporter activity	Transporter activity; Manganese ion transmembrane transporter activity; Cation transmembrane transporter activity; Ion transmembrane transporter activity; Inorganic molecular entity transmembrane transporter activity; Transmembrane transporter activity; Inorganic cation transmembrane transporter activity; Metal ion transmembrane transporter activity; Transition metal ion transmembrane transporter…	1
moaA	511145.b0781	GO Function	GO:1904047	S-adenosyl-L-methionine binding	Nucleotide binding; Catalytic activity; Binding; GTP binding; Lyase activity; Carbon-carbon lyase activity; Phosphorus-oxygen lyase activity; Purine nucleotide binding; Guanyl nucleotide binding; Ribonucleotide binding; Purine ribonucleotide binding; Guanyl ribonucleotide binding; Purine ribonucleoside triphosphate binding; Small molecule binding; Ion binding; Anion binding; Cation binding; Metal…	1
moaB	511145.b0782	GO Function	GO:1901363	Heterocyclic compound binding	Nucleotide binding; Binding; Protein binding; GTP binding; Purine nucleotide binding; Guanyl nucleotide binding; Ribonucleotide binding; Purine ribonucleotide binding; Guanyl ribonucleotide binding; Purine ribonucleoside triphosphate binding; Small molecule binding; Identical protein binding; Ion binding; Anion binding; Organic cyclic compound binding; Carbohydrate derivative binding; Nucleoside …	1
moaC	511145.b0783	GO Function	GO:0061799	Cyclic pyranopterin monophosphate synthase activity	Catalytic activity; Binding; Protein binding; Lyase activity; Phosphorus-oxygen lyase activity; Identical protein binding; Cyclic pyranopterin monophosphate synthase activity	1
moaD	511145.b0784	GO Function	GO:1901363	Heterocyclic compound binding	Nucleotide binding; Binding; Small molecule binding; Organic cyclic compound binding; Nucleoside phosphate binding; Heterocyclic compound binding	1
moaE	511145.b0785	GO Function	GO:0030366	Molybdopterin synthase activity	Catalytic activity; Transferase activity; Transferase activity, transferring sulphur-containing groups; Sulfurtransferase activity; Molybdopterin synthase activity	1
mobA	511145.b3857	GO Function	GO:1901363	Heterocyclic compound binding	Nucleotide binding; Magnesium ion binding; Catalytic activity; Binding; GTP binding; Transferase activity; Transferase activity, transferring phosphorus-containing groups; Nucleotidyltransferase activity; Purine nucleotide binding; Guanyl nucleotide binding; Ribonucleotide binding; Purine ribonucleotide binding; Guanyl ribonucleotide binding; Purine ribonucleoside triphosphate binding; Small mole…	1
modA	511145.b0763	GO Function	GO:1901359	Tungstate binding	Transporter activity; Binding; Anion transmembrane transporter activity; Ion transmembrane transporter activity; Molybdate ion transmembrane transporter activity; Inorganic anion transmembrane transporter activity; Inorganic molecular entity transmembrane transporter activity; Primary active transmembrane transporter activity; ABC-type molybdate transporter activity; Active transmembrane transpor…	1
modB	511145.b0764	GO Function	GO:0022857	Transmembrane transporter activity	Transporter activity; Anion transmembrane transporter activity; Ion transmembrane transporter activity; Molybdate ion transmembrane transporter activity; Inorganic anion transmembrane transporter activity; Inorganic molecular entity transmembrane transporter activity; Transmembrane transporter activity	1
modC	511145.b0765	GO Function	GO:1901363	Heterocyclic compound binding	Nucleotide binding; Transporter activity; Binding; ATP binding; Anion transmembrane transporter activity; Ion transmembrane transporter activity; Molybdate ion transmembrane transporter activity; Inorganic anion transmembrane transporter activity; Inorganic molecular entity transmembrane transporter activity; Primary active transmembrane transporter activity; ABC-type molybdate transporter activi…	1
modE	511145.b0761	GO Function	GO:1990837	Sequence-specific double-stranded DNA binding	Transcription cis-regulatory region binding; Cis-regulatory region sequence-specific DNA binding; Transcription regulatory region nucleic acid binding; Nucleic acid binding; DNA binding; Double-stranded DNA binding; DNA-binding transcription factor activity; Binding; Molybdenum ion binding; Ion binding; Cation binding; Sequence-specific DNA binding; Metal ion binding; Transition metal ion binding…	1
moeA	511145.b0827	GO Function	GO:0061599	Molybdopterin molybdotransferase activity	Catalytic activity; Binding; Protein binding; Transferase activity; Identical protein binding; Ion binding; Cation binding; Metal ion binding; Molybdopterin molybdotransferase activity	1
moeB	511145.b0826	GO Function	GO:1901363	Heterocyclic compound binding	Nucleotide binding; Catalytic activity; Binding; ATP binding; Ubiquitin-like modifier activating enzyme activity; Transferase activity; Transferase activity, transferring phosphorus-containing groups; Nucleotidyltransferase activity; Ligase activity; Ligase activity, forming carbon-sulfur bonds; Purine nucleotide binding; Adenyl nucleotide binding; Ribonucleotide binding; Purine ribonucleotide bi…	1
mog	511145.b0009	GO Function	GO:1901363	Heterocyclic compound binding	Nucleotide binding; Catalytic activity; Binding; ATP binding; Transferase activity; Transferase activity, transferring phosphorus-containing groups; Nucleotidyltransferase activity; Purine nucleotide binding; Adenyl nucleotide binding; Ribonucleotide binding; Purine ribonucleotide binding; Adenyl ribonucleotide binding; Purine ribonucleoside triphosphate binding; Small molecule binding; Ion bindi…	1
motB	511145.b1889	GO Function	GO:0022890	Inorganic cation transmembrane transporter activity	Transporter activity; Ion channel activity; Cation channel activity; Cation transmembrane transporter activity; Ion transmembrane transporter activity; Proton transmembrane transporter activity; Proton channel activity; Channel activity; Inorganic molecular entity transmembrane transporter activity; Passive transmembrane transporter activity; Transmembrane transporter activity; Inorganic cation t…	1
mpaA	511145.b1326	GO Function	GO:0140096	Catalytic activity, acting on a protein	Catalytic activity; Amidase activity; Carboxypeptidase activity; Metallocarboxypeptidase activity; Binding; Peptidase activity; Metalloexopeptidase activity; Metallopeptidase activity; Exopeptidase activity; Zinc ion binding; Hydrolase activity; Hydrolase activity, acting on carbon-nitrogen (but not peptide) bonds; Hydrolase activity, acting on carbon-nitrogen (but not peptide) bonds, in linear a…	1
mpl	511145.b4233	GO Function	GO:1901363	Heterocyclic compound binding	Nucleotide binding; Catalytic activity; Binding; Protein binding; ATP binding; Ligase activity; Ligase activity, forming carbon-nitrogen bonds; Acid-amino acid ligase activity; Purine nucleotide binding; Guanyl nucleotide binding; Adenyl nucleotide binding; Ribonucleotide binding; Purine ribonucleotide binding; Adenyl ribonucleotide binding; Guanyl ribonucleotide binding; Purine ribonucleoside tr…	1
mqo	511145.b2210	GO Function	GO:1901363	Heterocyclic compound binding	Nucleotide binding; Catalytic activity; Binding; Malate dehydrogenase (quinone) activity; Oxidoreductase activity; Oxidoreductase activity, acting on CH-OH group of donors; Malate dehydrogenase activity; Oxidoreductase activity, acting on the CH-OH group of donors, quinone or similar compound as acceptor; Small molecule binding; Ion binding; Anion binding; Flavin adenine dinucleotide binding; Mal…	1
mraY	511145.b0087	GO Function	GO:0051992	UDP-N-acetylmuramoyl-L-alanyl-D-glutamyl-meso-2,6-diaminopimelyl-D-alanyl-D-alanine:undecaprenyl-phosphate transferase activity	Catalytic activity; Binding; phospho-N-acetylmuramoyl-pentapeptide-transferase activity; Transferase activity; Transferase activity, transferring phosphorus-containing groups; Phosphotransferase activity, for other substituted phosphate groups; Ion binding; Cation binding; Metal ion binding; UDP-N-acetylmuramoyl-L-alanyl-D-glutamyl-meso-2,6-diaminopimelyl-D-alanyl-D-alanine:undecaprenyl-phosphate…	1
mrcA	511145.b3396	GO Function	GO:1901681	Sulfur compound binding	Catalytic activity; Carboxypeptidase activity; Serine-type carboxypeptidase activity; Binding; Peptidase activity; Serine-type peptidase activity; Exopeptidase activity; Penicillin binding; Peptidoglycan glycosyltransferase activity; Serine-type D-Ala-D-Ala carboxypeptidase activity; Transferase activity; Glycosyltransferase activity; Hexosyltransferase activity; Hydrolase activity; Serine hydrol…	1
mrcB	511145.b0149	GO Function	GO:1901681	Sulfur compound binding	Catalytic activity; Carboxypeptidase activity; Serine-type carboxypeptidase activity; Binding; Peptidase activity; Serine-type peptidase activity; Exopeptidase activity; Penicillin binding; Peptidoglycan glycosyltransferase activity; Serine-type D-Ala-D-Ala carboxypeptidase activity; Transferase activity; Glycosyltransferase activity; Hexosyltransferase activity; Hydrolase activity; Serine hydrol…	1
mrdA	511145.b0635	GO Function	GO:1901681	Sulfur compound binding	Catalytic activity; Carboxypeptidase activity; Serine-type carboxypeptidase activity; Binding; Peptidase activity; Serine-type peptidase activity; Exopeptidase activity; Penicillin binding; Serine-type D-Ala-D-Ala carboxypeptidase activity; Hydrolase activity; Serine hydrolase activity; Carboxylic acid binding; Amide binding; Monocarboxylic acid binding; Small molecule binding; Ion binding; Anion…	1
mrdB	511145.b0634	GO Function	GO:1901505	Carbohydrate derivative transmembrane transporter activity	Catalytic activity; Transporter activity; Peptidoglycan glycosyltransferase activity; Peptidoglycan transmembrane transporter activity; Lipid-linked peptidoglycan transporter activity; Transferase activity; Glycosyltransferase activity; Hexosyltransferase activity; Transmembrane transporter activity; Macromolecule transmembrane transporter activity; Carbohydrate derivative transmembrane transport…	1
mreB	511145.b3251	GO Function	GO:1901363	Heterocyclic compound binding	Nucleotide binding; Binding; Protein binding; ATP binding; Purine nucleotide binding; Adenyl nucleotide binding; Ribonucleotide binding; Purine ribonucleotide binding; Adenyl ribonucleotide binding; Purine ribonucleoside triphosphate binding; Small molecule binding; Identical protein binding; Ion binding; Anion binding; Organic cyclic compound binding; Carbohydrate derivative binding; Nucleoside …	1
mreC	511145.b3250	GO Function	GO:0043621	Protein self-association	Binding; Protein binding; Protein self-association	1
mrp	511145.b2113	GO Function	GO:1901363	Heterocyclic compound binding	Nucleotide binding; Catalytic activity; Binding; ATP binding; Pyrophosphatase activity; Metallochaperone activity; Hydrolase activity; Hydrolase activity, acting on acid anhydrides; Hydrolase activity, acting on acid anhydrides, in phosphorus-containing anhydrides; ATP hydrolysis activity; Purine nucleotide binding; Nucleoside-triphosphatase activity; Adenyl nucleotide binding; Ribonucleotide bin…	1
msbA	511145.b0914	GO Function	GO:1901363	Heterocyclic compound binding	Nucleotide binding; Transporter activity; Lipid transporter activity; Binding; Protein binding; ATP binding; Lipid binding; ABC-type xenobiotic transporter activity; Primary active transmembrane transporter activity; Lipopolysaccharide floppase activity; Purine nucleotide binding; Active transmembrane transporter activity; Transmembrane transporter activity; Adenyl nucleotide binding; Ribonucleot…	1
mscK	511145.b0465	GO Function	GO:0022857	Transmembrane transporter activity	Transporter activity; Ion channel activity; Mechanosensitive ion channel activity; Ion transmembrane transporter activity; Channel activity; Inorganic molecular entity transmembrane transporter activity; Passive transmembrane transporter activity; Gated channel activity; Transmembrane transporter activity	1
mscS	511145.b2924	GO Function	GO:0042802	Identical protein binding	Transporter activity; Ion channel activity; Binding; Protein binding; Mechanosensitive ion channel activity; Ion transmembrane transporter activity; Channel activity; Inorganic molecular entity transmembrane transporter activity; Passive transmembrane transporter activity; Gated channel activity; Transmembrane transporter activity; Identical protein binding	1
msrA	511145.b4219	GO Function	GO:0036456	L-methionine-(S)-S-oxide reductase activity	Catalytic activity; Peptide-methionine (S)-S-oxide reductase activity; Oxidoreductase activity; Oxidoreductase activity, acting on a sulfur group of donors; Oxidoreductase activity, acting on a sulfur group of donors, disulfide as acceptor; L-methionine:thioredoxin-disulfide S-oxidoreductase activity; L-methionine-(S)-S-oxide reductase activity	1
msrB	511145.b1778	GO Function	GO:0046914	Transition metal ion binding	Catalytic activity; Binding; Iron ion binding; Zinc ion binding; Oxidoreductase activity; Oxidoreductase activity, acting on a sulfur group of donors; Oxidoreductase activity, acting on a sulfur group of donors, disulfide as acceptor; Peptide-methionine (R)-S-oxide reductase activity; Ion binding; Cation binding; Metal ion binding; Transition metal ion binding	1
msrC	511145.b1832	GO Function	GO:0070191	methionine-R-sulfoxide reductase activity	Catalytic activity; Oxidoreductase activity; Oxidoreductase activity, acting on a sulfur group of donors; Oxidoreductase activity, acting on a sulfur group of donors, disulfide as acceptor; L-methionine-(R)-S-oxide reductase activity; methionine-R-sulfoxide reductase activity	1
msrQ	511145.b1972	GO Function	GO:1901363	Heterocyclic compound binding	Nucleotide binding; Catalytic activity; Binding; Electron transfer activity; FMN binding; Oxidoreductase activity; Oxidoreductase activity, acting on diphenols and related substances as donors; Heme binding; Ribonucleotide binding; Small molecule binding; Ion binding; Anion binding; Cation binding; Metal ion binding; Tetrapyrrole binding; Organic cyclic compound binding; Carbohydrate derivative b…	1
mtfA	511145.b1976	GO Function	GO:0140096	Catalytic activity, acting on a protein	Catalytic activity; Aminopeptidase activity; Peptidase activity; Metallopeptidase activity; Exopeptidase activity; Hydrolase activity; Catalytic activity, acting on a protein	1
mtlA	511145.b3599	GO Function	GO:1901618	Organic hydroxy compound transmembrane transporter activity	Catalytic activity; Transporter activity; protein-N(PI)-phosphohistidine-sugar phosphotransferase activity; Carbohydrate transmembrane transporter activity; Polyol transmembrane transporter activity; Mannitol transmembrane transporter activity; Kinase activity; Transferase activity; Transferase activity, transferring phosphorus-containing groups; Phosphotransferase activity, alcohol group as acce…	1
mtlD	511145.b3600	GO Function	GO:0016616	Oxidoreductase activity, acting on the CH-OH group of donors, NAD or NADP as acceptor	Catalytic activity; mannitol-1-phosphate 5-dehydrogenase activity; Oxidoreductase activity; Oxidoreductase activity, acting on CH-OH group of donors; Oxidoreductase activity, acting on the CH-OH group of donors, NAD or NADP as acceptor	1
mtn	511145.b0159	GO Function	GO:0042802	Identical protein binding	Catalytic activity; Binding; Protein binding; Purine nucleosidase activity; Adenosylhomocysteine nucleosidase activity; Methylthioadenosine nucleosidase activity; Hydrolase activity; Hydrolase activity, acting on glycosyl bonds; Hydrolase activity, hydrolyzing N-glycosyl compounds; Identical protein binding	1
mtr	511145.b3161	GO Function	GO:0046943	Carboxylic acid transmembrane transporter activity	Transporter activity; High-affinity tryptophan transmembrane transporter activity; Organic acid transmembrane transporter activity; Cation transmembrane transporter activity; Anion transmembrane transporter activity; Organic anion transmembrane transporter activity; Ion transmembrane transporter activity; Amino acid transmembrane transporter activity; Aromatic amino acid transmembrane transporter…	1
mug	511145.b3068	GO Function	GO:1901363	Heterocyclic compound binding	Mismatch base pair DNA N-glycosylase activity; Nucleic acid binding; DNA binding; Catalytic activity; Binding; Pyrimidine-specific mismatch base pair DNA N-glycosylase activity; Hydrolase activity; Hydrolase activity, acting on glycosyl bonds; Hydrolase activity, hydrolyzing N-glycosyl compounds; DNA N-glycosylase activity; Organic cyclic compound binding; Catalytic activity, acting on DNA; Catal…	1
mukB	511145.b0924	GO Function	GO:1901363	Heterocyclic compound binding	Nucleotide binding; Nucleic acid binding; DNA binding; Binding; Protein binding; ATP binding; GTP binding; Purine nucleotide binding; Guanyl nucleotide binding; Adenyl nucleotide binding; Ribonucleotide binding; Purine ribonucleotide binding; Adenyl ribonucleotide binding; Guanyl ribonucleotide binding; Purine ribonucleoside triphosphate binding; Small molecule binding; Identical protein binding;…	1
mukF	511145.b0922	GO Function	GO:0046872	Metal ion binding	Binding; Calcium ion binding; Ion binding; Cation binding; Metal ion binding	1
murA	511145.b3189	GO Function	GO:0016765	Transferase activity, transferring alkyl or aryl (other than methyl) groups	Catalytic activity; UDP-N-acetylglucosamine 1-carboxyvinyltransferase activity; Transferase activity; Transferase activity, transferring alkyl or aryl (other than methyl) groups	1
murB	511145.b3972	GO Function	GO:1901363	Heterocyclic compound binding	Nucleotide binding; Catalytic activity; Binding; UDP-N-acetylmuramate dehydrogenase activity; Oxidoreductase activity; Oxidoreductase activity, acting on CH-OH group of donors; Oxidoreductase activity, acting on the CH-OH group of donors, NAD or NADP as acceptor; Small molecule binding; Ion binding; Anion binding; Flavin adenine dinucleotide binding; FAD binding; Organic cyclic compound binding; …	1
murC	511145.b0091	GO Function	GO:1901363	Heterocyclic compound binding	Nucleotide binding; Magnesium ion binding; Catalytic activity; Binding; ATP binding; UDP-N-acetylmuramate-L-alanine ligase activity; Ligase activity; Ligase activity, forming carbon-nitrogen bonds; Acid-amino acid ligase activity; Purine nucleotide binding; Adenyl nucleotide binding; Ribonucleotide binding; Purine ribonucleotide binding; Adenyl ribonucleotide binding; Purine ribonucleoside tripho…	1
murD	511145.b0088	GO Function	GO:1901363	Heterocyclic compound binding	Nucleotide binding; Catalytic activity; Binding; Protein binding; ATP binding; UDP-N-acetylmuramoylalanine-D-glutamate ligase activity; Ligase activity; Ligase activity, forming carbon-nitrogen bonds; Acid-amino acid ligase activity; Purine nucleotide binding; Adenyl nucleotide binding; Ribonucleotide binding; Purine ribonucleotide binding; Adenyl ribonucleotide binding; Purine ribonucleoside tri…	1
murE	511145.b0085	GO Function	GO:1901363	Heterocyclic compound binding	Nucleotide binding; Magnesium ion binding; Catalytic activity; Binding; ATP binding; UDP-N-acetylmuramoylalanyl-D-glutamate-2,6-diaminopimelate ligase activity; Ligase activity; Ligase activity, forming carbon-nitrogen bonds; Acid-amino acid ligase activity; Purine nucleotide binding; Adenyl nucleotide binding; Ribonucleotide binding; Purine ribonucleotide binding; Adenyl ribonucleotide binding; …	1
murF	511145.b0086	GO Function	GO:1901363	Heterocyclic compound binding	Nucleotide binding; Catalytic activity; Binding; ATP binding; UDP-N-acetylmuramoylalanyl-D-glutamyl-2,6-diaminopimelate-D-alanyl-D-alanine ligase activity; Ligase activity; Ligase activity, forming carbon-nitrogen bonds; Acid-amino acid ligase activity; Purine nucleotide binding; Adenyl nucleotide binding; Ribonucleotide binding; Purine ribonucleotide binding; Adenyl ribonucleotide binding; Purin…	1
murG	511145.b0090	GO Function	GO:0051991	UDP-N-acetyl-D-glucosamine:N-acetylmuramoyl-L-alanyl-D-glutamyl-meso-2,6-diaminopimelyl-D-alanyl-D-alanine-diphosphoundecaprenol 4-beta-N-acetylglucosaminlytransferase activity	Catalytic activity; UDP-glycosyltransferase activity; Acetylglucosaminyltransferase activity; Transferase activity; Glycosyltransferase activity; Hexosyltransferase activity; Undecaprenyldiphospho-muramoylpentapeptide beta-N-acetylglucosaminyltransferase activity; UDP-N-acetyl-D-glucosamine:N-acetylmuramoyl-L-alanyl-D-glutamyl-meso-2,6-diaminopimelyl-D-alanyl-D-alanine-diphosphoundecaprenol 4-bet…	1
murI	511145.b3967	GO Function	GO:0047661	Amino-acid racemase activity	Catalytic activity; Glutamate racemase activity; Isomerase activity; Racemase and epimerase activity; Racemase and epimerase activity, acting on amino acids and derivatives; Racemase activity, acting on amino acids and derivatives; Amino-acid racemase activity	1
murJ	511145.b1069	GO Function	GO:1901612	Cardiolipin binding	Transporter activity; Binding; Phospholipid binding; Lipid binding; Peptidoglycan transmembrane transporter activity; Lipid-linked peptidoglycan transporter activity; Transmembrane transporter activity; Macromolecule transmembrane transporter activity; Ion binding; Anion binding; Carbohydrate derivative transmembrane transporter activity; Phosphatidylglycerol binding; Cardiolipin binding	1
murQ	511145.b2428	GO Function	GO:0097367	Carbohydrate derivative binding	Catalytic activity; Binding; Hydrolase activity; Hydrolase activity, acting on ether bonds; Ether hydrolase activity; Lyase activity; Carbon-oxygen lyase activity; Carbohydrate derivative binding	1
murR	511145.b2427	GO Function	GO:1901363	Heterocyclic compound binding	Nucleic acid binding; DNA binding; DNA-binding transcription factor activity; Binding; Organic cyclic compound binding; Carbohydrate derivative binding; Transcription regulator activity; Heterocyclic compound binding	1
mutH	511145.b2831	GO Function	GO:1901363	Heterocyclic compound binding	Nucleic acid binding; DNA binding; Catalytic activity; Nuclease activity; Endonuclease activity; Endodeoxyribonuclease activity; Deoxyribonuclease activity; Binding; Hydrolase activity; Hydrolase activity, acting on ester bonds; T/G mismatch-specific endonuclease activity; Organic cyclic compound binding; Catalytic activity, acting on DNA; Catalytic activity, acting on a nucleic acid; Heterocycli…	1
mutL	511145.b4170	GO Function	GO:1901363	Heterocyclic compound binding	Nucleotide binding; Nucleic acid binding; DNA binding; Double-stranded DNA binding; Catalytic activity; Binding; Protein binding; ATP binding; ATP-dependent activity, acting on DNA; Pyrophosphatase activity; Hydrolase activity; Hydrolase activity, acting on acid anhydrides; Hydrolase activity, acting on acid anhydrides, in phosphorus-containing anhydrides; ATP hydrolysis activity; Purine nucleoti…	1
mutM	511145.b3635	GO Function	GO:1901363	Heterocyclic compound binding	Oxidized base lesion DNA N-glycosylase activity; Oxidized pyrimidine nucleobase lesion DNA N-glycosylase activity; Nucleic acid binding; DNA binding; Damaged DNA binding; Catalytic activity; DNA-(apurinic or apyrimidinic site) endonuclease activity; Nuclease activity; Endonuclease activity; Binding; Zinc ion binding; Oxidized purine nucleobase lesion DNA N-glycosylase activity; Hydrolase activity…	1
mutS	511145.b2733	GO Function	GO:1901363	Heterocyclic compound binding	Nucleotide binding; Nucleic acid binding; DNA binding; Damaged DNA binding; Double-stranded DNA binding; Catalytic activity; Binding; Protein binding; ATP binding; ATP-dependent activity, acting on DNA; DNA binding, bending; Pyrophosphatase activity; Hydrolase activity; Hydrolase activity, acting on acid anhydrides; Hydrolase activity, acting on acid anhydrides, in phosphorus-containing anhydride…	1
mutT	511145.b0099	GO Function	GO:0047429	Nucleoside-triphosphate diphosphatase activity	Magnesium ion binding; Catalytic activity; Binding; 8-oxo-7,8-dihydroguanosine triphosphate pyrophosphatase activity; Pyrophosphatase activity; Hydrolase activity; Hydrolase activity, acting on acid anhydrides; Hydrolase activity, acting on acid anhydrides, in phosphorus-containing anhydrides; Nucleoside-diphosphatase activity; Manganese ion binding; 8-oxo-7,8-dihydrodeoxyguanosine triphosphate p…	1
mutY	511145.b2961	GO Function	GO:1901363	Heterocyclic compound binding	Mismatch base pair DNA N-glycosylase activity; Purine-specific mismatch base pair DNA N-glycosylase activity; Oxidized base lesion DNA N-glycosylase activity; Nucleic acid binding; DNA binding; Damaged DNA binding; Double-stranded DNA binding; Catalytic activity; Binding; Oxidized purine nucleobase lesion DNA N-glycosylase activity; Hydrolase activity; Hydrolase activity, acting on glycosyl bonds…	1
mzrA	511145.b3096	GO Function	GO:0019901	Protein kinase binding	Binding; Protein binding; Enzyme binding; Kinase binding; Protein kinase binding	1
nadC	511145.b0109	GO Function	GO:0016763	Pentosyltransferase activity	Catalytic activity; Nicotinate-nucleotide diphosphorylase (carboxylating) activity; Transferase activity; Glycosyltransferase activity; Pentosyltransferase activity	1
nadD	511145.b0639	GO Function	GO:1901363	Heterocyclic compound binding	Nucleotide binding; Nicotinamide-nucleotide adenylyltransferase activity; Catalytic activity; Nicotinate-nucleotide adenylyltransferase activity; Binding; ATP binding; Transferase activity; Transferase activity, transferring phosphorus-containing groups; Nucleotidyltransferase activity; Purine nucleotide binding; Adenyl nucleotide binding; Ribonucleotide binding; Purine ribonucleotide binding; Ad…	1
nadE	511145.b1740	GO Function	GO:1901363	Heterocyclic compound binding	Nucleotide binding; Magnesium ion binding; Catalytic activity; NAD+ synthase (glutamine-hydrolyzing) activity; Glutaminase activity; Binding; ATP binding; NAD+ synthase activity; Hydrolase activity; Hydrolase activity, acting on carbon-nitrogen (but not peptide) bonds; Hydrolase activity, acting on carbon-nitrogen (but not peptide) bonds, in linear amides; Ligase activity; Ligase activity, formin…	1
nadR	511145.b4390	GO Function	GO:1990837	Sequence-specific double-stranded DNA binding	Nucleotide binding; Magnesium ion binding; Nicotinamide-nucleotide adenylyltransferase activity; Transcription cis-regulatory region binding; Cis-regulatory region sequence-specific DNA binding; Transcription regulatory region nucleic acid binding; Nucleic acid binding; DNA binding; Double-stranded DNA binding; Catalytic activity; Binding; Protein binding; ATP binding; Kinase activity; Transferas…	1
nagA	511145.b0677	GO Function	GO:0047419	N-acetylgalactosamine-6-phosphate deacetylase activity	Catalytic activity; Binding; Zinc ion binding; N-acetylglucosamine-6-phosphate deacetylase activity; Hydrolase activity; Hydrolase activity, acting on carbon-nitrogen (but not peptide) bonds; Hydrolase activity, acting on carbon-nitrogen (but not peptide) bonds, in linear amides; Deacetylase activity; Ion binding; Cation binding; Metal ion binding; Transition metal ion binding; N-acetylgalactosam…	1
nagC	511145.b0676	GO Function	GO:1901363	Heterocyclic compound binding	Nucleic acid binding; DNA binding; DNA-binding transcription factor activity; Binding; Organic cyclic compound binding; Transcription regulator activity; Heterocyclic compound binding	1
nagD	511145.b0675	GO Function	GO:0106411	XMP 5-nucleosidase activity	Magnesium ion binding; Catalytic activity; Binding; Nucleotidase activity; 5-nucleotidase activity; Hydrolase activity; Hydrolase activity, acting on ester bonds; Phosphatase activity; Phosphoric ester hydrolase activity; Ion binding; Cation binding; Metal ion binding; XMP 5-nucleosidase activity	1
nagE	511145.b0679	GO Function	GO:1901505	Carbohydrate derivative transmembrane transporter activity	Catalytic activity; Transporter activity; Binding; protein-N(PI)-phosphohistidine-sugar phosphotransferase activity; Carbohydrate transmembrane transporter activity; N-acetylglucosamine transmembrane transporter activity; Kinase activity; Transferase activity; Transferase activity, transferring phosphorus-containing groups; Phosphotransferase activity, alcohol group as acceptor; Active transmembr…	1
nagK	511145.b1119	GO Function	GO:1901363	Heterocyclic compound binding	Nucleotide binding; Catalytic activity; Binding; ATP binding; Zinc ion binding; Kinase activity; Transferase activity; Transferase activity, transferring phosphorus-containing groups; Purine nucleotide binding; Carbohydrate kinase activity; Adenyl nucleotide binding; Ribonucleotide binding; Purine ribonucleotide binding; Adenyl ribonucleotide binding; Purine ribonucleoside triphosphate binding; S…	1
nagZ	511145.b1107	GO Function	GO:0102148	N-acetyl-beta-D-galactosaminidase activity	Catalytic activity; Hydrolase activity, hydrolyzing O-glycosyl compounds; beta-N-acetylhexosaminidase activity; Hexosaminidase activity; Hydrolase activity; Hydrolase activity, acting on glycosyl bonds; N-acetyl-beta-D-galactosaminidase activity	1
napA	511145.b2206	GO Function	GO:1901363	Heterocyclic compound binding	Catalytic activity; Binding; Iron ion binding; Nitrate reductase activity; Electron transfer activity; Oxidoreductase activity; Oxidoreductase activity, acting on other nitrogenous compounds as donors; Oxidoreductase activity, acting on a heme group of donors; Oxidoreductase activity, acting on a heme group of donors, nitrogenous group as acceptor; Molybdenum ion binding; Ion binding; Cation bind…	1
napB	511145.b2203	GO Function	GO:0046872	Metal ion binding	Binding; Ion binding; Cation binding; Metal ion binding	1
napC	511145.b2202	GO Function	GO:1901363	Heterocyclic compound binding	Catalytic activity; Binding; Electron transfer activity; Oxidoreductase activity; Heme binding; Ion binding; Cation binding; Metal ion binding; Tetrapyrrole binding; Organic cyclic compound binding; Heterocyclic compound binding	1
napG	511145.b2205	GO Function	GO:0051540	Metal cluster binding	Binding; Ion binding; Cation binding; Metal ion binding; Iron-sulfur cluster binding; 4 iron, 4 sulfur cluster binding; Metal cluster binding	1
napH	511145.b2204	GO Function	GO:0051540	Metal cluster binding	Binding; Ion binding; Cation binding; Metal ion binding; Iron-sulfur cluster binding; 4 iron, 4 sulfur cluster binding; Metal cluster binding	1
narG	511145.b1224	GO Function	GO:1901363	Heterocyclic compound binding	Catalytic activity; Binding; Nitrate reductase activity; Electron transfer activity; Oxidoreductase activity; Oxidoreductase activity, acting on other nitrogenous compounds as donors; Ion binding; Cation binding; Molybdopterin cofactor binding; Metal ion binding; Iron-sulfur cluster binding; 4 iron, 4 sulfur cluster binding; Metal cluster binding; Organic cyclic compound binding; Heterocyclic com…	1
narH	511145.b1225	GO Function	GO:0051540	Metal cluster binding	Catalytic activity; Binding; Nitrate reductase activity; Electron transfer activity; Oxidoreductase activity; Oxidoreductase activity, acting on other nitrogenous compounds as donors; Ion binding; Cation binding; Metal ion binding; Iron-sulfur cluster binding; 3 iron, 4 sulfur cluster binding; 4 iron, 4 sulfur cluster binding; Metal cluster binding	1
narI	511145.b1227	GO Function	GO:1901363	Heterocyclic compound binding	Catalytic activity; Binding; Nitrate reductase activity; Electron transfer activity; Oxidoreductase activity; Oxidoreductase activity, acting on other nitrogenous compounds as donors; Heme binding; Ion binding; Cation binding; Metal ion binding; Tetrapyrrole binding; Organic cyclic compound binding; Heterocyclic compound binding	1
narJ	511145.b1226	GO Function	GO:0140104	Molecular carrier activity	Binding; Protein binding; Metallochaperone activity; Unfolded protein binding; Molecular carrier activity	1
narK	511145.b1223	GO Function	GO:0022857	Transmembrane transporter activity	Transporter activity; Inorganic anion exchanger activity; Anion transmembrane transporter activity; Ion transmembrane transporter activity; Inorganic anion transmembrane transporter activity; Nitrate transmembrane transporter activity; Nitrite transmembrane transporter activity; Secondary active transmembrane transporter activity; Inorganic molecular entity transmembrane transporter activity; Nit…	1
narL	511145.b1221	GO Function	GO:1990837	Sequence-specific double-stranded DNA binding	Nucleotide binding; Transcription cis-regulatory region binding; Transcription regulatory region nucleic acid binding; DNA-binding transcription repressor activity; Nucleic acid binding; DNA binding; Double-stranded DNA binding; DNA-binding transcription factor activity; Binding; Protein binding; ATP binding; Purine nucleotide binding; Adenyl nucleotide binding; Ribonucleotide binding; Purine rib…	1
narQ	511145.b2469	GO Function	GO:1901363	Heterocyclic compound binding	Phosphorelay sensor kinase activity; Nucleotide binding; Catalytic activity; Protein kinase activity; Protein histidine kinase activity; Binding; Protein binding; ATP binding; Kinase activity; Transferase activity; Transferase activity, transferring phosphorus-containing groups; Phosphotransferase activity, alcohol group as acceptor; Phosphotransferase activity, nitrogenous group as acceptor; Pur…	1
ndh	511145.b1109	GO Function	GO:1901363	Heterocyclic compound binding	Nucleotide binding; Catalytic activity; NADH dehydrogenase activity; NAD(P)H dehydrogenase (quinone) activity; Transporter activity; Binding; NADH dehydrogenase (ubiquinone) activity; Electron transfer activity; Primary active transmembrane transporter activity; Oxidoreduction-driven active transmembrane transporter activity; Oxidoreductase activity; Oxidoreductase activity, acting on NAD(P)H; Ox…	1
ndk	511145.b2518	GO Function	GO:1901363	Heterocyclic compound binding	Nucleotide binding; Catalytic activity; Nucleoside diphosphate kinase activity; Binding; ATP binding; Kinase activity; Transferase activity; Transferase activity, transferring phosphorus-containing groups; Phosphotransferase activity, phosphate group as acceptor; Purine nucleotide binding; Nucleobase-containing compound kinase activity; Adenyl nucleotide binding; Ribonucleotide binding; Purine ri…	1
nei	511145.b0714	GO Function	GO:1901363	Heterocyclic compound binding	Oxidized base lesion DNA N-glycosylase activity; Oxidized pyrimidine nucleobase lesion DNA N-glycosylase activity; Nucleic acid binding; DNA binding; Damaged DNA binding; Catalytic activity; DNA-(apurinic or apyrimidinic site) endonuclease activity; Binding; Zinc ion binding; Hydrolase activity; Hydrolase activity, acting on glycosyl bonds; Hydrolase activity, hydrolyzing N-glycosyl compounds; Ly…	1
nfo	511145.b2159	GO Function	GO:1901363	Heterocyclic compound binding	Nucleic acid binding; DNA binding; Catalytic activity; DNA-(apurinic or apyrimidinic site) endonuclease activity; Nuclease activity; Endonuclease activity; Endodeoxyribonuclease activity; Exonuclease activity; Exodeoxyribonuclease activity; Deoxyribonuclease activity; Binding; Phosphoric diester hydrolase activity; Zinc ion binding; 3-5-exodeoxyribonuclease activity; 3-5 exonuclease activity; Deo…	1
nfuA	511145.b3414	GO Function	GO:0140132	Iron-sulfur cluster carrier activity	Binding; Iron ion binding; Ion binding; Cation binding; Metal ion binding; Transition metal ion binding; Iron-sulfur cluster binding; 4 iron, 4 sulfur cluster binding; Metal cluster binding; Molecular carrier activity; Iron-sulfur cluster carrier activity	1
nhaA	511145.b0019	GO Function	GO:1901612	Cardiolipin binding	Transporter activity; Monovalent cation:proton antiporter activity; Binding; Phospholipid binding; Lipid binding; Cation transmembrane transporter activity; Ion transmembrane transporter activity; Proton transmembrane transporter activity; Sodium ion transmembrane transporter activity; Secondary active transmembrane transporter activity; Antiporter activity; Solute:cation antiporter activity; Sol…	1
nhaB	511145.b1186	GO Function	GO:0051139	Metal ion:proton antiporter activity	Transporter activity; Monovalent cation:proton antiporter activity; Cation transmembrane transporter activity; Ion transmembrane transporter activity; Proton transmembrane transporter activity; Sodium ion transmembrane transporter activity; Secondary active transmembrane transporter activity; Antiporter activity; Solute:cation antiporter activity; Solute:proton antiporter activity; Inorganic mole…	1
nhaR	511145.b0020	GO Function	GO:1901363	Heterocyclic compound binding	DNA-binding transcription activator activity; Nucleic acid binding; DNA binding; DNA-binding transcription factor activity; Binding; Organic cyclic compound binding; Transcription regulator activity; Heterocyclic compound binding	1
nikA	511145.b3476	GO Function	GO:1904680	Peptide transmembrane transporter activity	Transporter activity; Binding; Nickel cation binding; Heme binding; Transmembrane transporter activity; Amide transmembrane transporter activity; Ion binding; Cation binding; Metal ion binding; Tetrapyrrole binding; Transition metal ion binding; Metal cluster binding; Organic cyclic compound binding; Heterocyclic compound binding; Peptide transmembrane transporter activity	1
nikB	511145.b3477	GO Function	GO:1904680	Peptide transmembrane transporter activity	Transporter activity; Binding; Cation transmembrane transporter activity; Ion transmembrane transporter activity; Nickel cation transmembrane transporter activity; Inorganic molecular entity transmembrane transporter activity; Nickel cation binding; Transmembrane transporter activity; Inorganic cation transmembrane transporter activity; Oligopeptide transmembrane transporter activity; Amide trans…	1
nikC	511145.b3478	GO Function	GO:1904680	Peptide transmembrane transporter activity	Transporter activity; Binding; Cation transmembrane transporter activity; Ion transmembrane transporter activity; Nickel cation transmembrane transporter activity; Inorganic molecular entity transmembrane transporter activity; Nickel cation binding; Transmembrane transporter activity; Inorganic cation transmembrane transporter activity; Oligopeptide transmembrane transporter activity; Amide trans…	1
nikE	511145.b3480	GO Function	GO:1901363	Heterocyclic compound binding	Nucleotide binding; Transporter activity; Binding; ATP binding; Cation transmembrane transporter activity; Ion transmembrane transporter activity; Nickel cation transmembrane transporter activity; Inorganic molecular entity transmembrane transporter activity; Primary active transmembrane transporter activity; ABC-type nickel transporter activity; Nickel cation binding; Purine nucleotide binding; …	1
nirB	511145.b3365	GO Function	GO:1901363	Heterocyclic compound binding	Nucleotide binding; Catalytic activity; Binding; Nitrite reductase [NAD(P)H] activity; Oxidoreductase activity; Oxidoreductase activity, acting on other nitrogenous compounds as donors; Heme binding; Small molecule binding; Ion binding; Anion binding; Cation binding; Oxidoreductase activity, acting on other nitrogenous compounds as donors, with NAD or NADP as acceptor; Metal ion binding; Tetrapyr…	1
nirC	511145.b3367	GO Function	GO:0046943	Carboxylic acid transmembrane transporter activity	Transporter activity; Organic acid transmembrane transporter activity; Monocarboxylic acid transmembrane transporter activity; Anion transmembrane transporter activity; Organic anion transmembrane transporter activity; Ion transmembrane transporter activity; Formate transmembrane transporter activity; Transmembrane transporter activity; Carboxylic acid transmembrane transporter activity	1
nirD	511145.b3366	GO Function	GO:0106316	Nitrite reductase NADH activity	Catalytic activity; Binding; Nitrite reductase [NAD(P)H] activity; Oxidoreductase activity; Oxidoreductase activity, acting on other nitrogenous compounds as donors; Oxidoreductase activity, acting on other nitrogenous compounds as donors, with NAD or NADP as acceptor; Iron-sulfur cluster binding; 2 iron, 2 sulfur cluster binding; Metal cluster binding; Nitrite reductase activity; Nitrite reducta…	1
nlpC	511145.b1708	GO Function	GO:0140096	Catalytic activity, acting on a protein	Catalytic activity; Peptidase activity; Cysteine-type peptidase activity; Hydrolase activity; Catalytic activity, acting on a protein	1
nlpD	511145.b2742	GO Function	GO:0140096	Catalytic activity, acting on a protein	Catalytic activity; Endopeptidase activity; Metalloendopeptidase activity; Peptidase activity; Metallopeptidase activity; Hydrolase activity; Catalytic activity, acting on a protein	1
nlpE	511145.b0192	GO Function	GO:0042802	Identical protein binding	Binding; Protein binding; Identical protein binding	1
norR	511145.b2709	GO Function	GO:1990837	Sequence-specific double-stranded DNA binding	Nucleotide binding; Transcription cis-regulatory region binding; Cis-regulatory region sequence-specific DNA binding; Transcription regulatory region nucleic acid binding; Nucleic acid binding; DNA binding; Double-stranded DNA binding; DNA-binding transcription factor activity; Binding; Iron ion binding; Protein binding; ATP binding; Ferrous iron binding; Purine nucleotide binding; Adenyl nucleot…	1
norV	511145.b2710	GO Function	GO:1901363	Heterocyclic compound binding	Nucleotide binding; Catalytic activity; Binding; Iron ion binding; Protein binding; Electron transfer activity; FMN binding; Oxidoreductase activity; Oxidoreductase activity, acting on other nitrogenous compounds as donors; Oxidoreductase activity, acting on other nitrogenous compounds as donors, cytochrome as acceptor; Nitric oxide reductase activity; Ribonucleotide binding; Small molecule bindi…	1
norW	511145.b2711	GO Function	GO:1901363	Heterocyclic compound binding	Nucleotide binding; Catalytic activity; Binding; rubredoxin-NAD+ reductase activity; rubredoxin-NAD(P)+ reductase activity; Oxidoreductase activity; Oxidoreductase activity, acting on iron-sulfur proteins as donors; Oxidoreductase activity, acting on iron-sulfur proteins as donors, NAD or NADP as acceptor; Small molecule binding; Ion binding; Anion binding; Flavin adenine dinucleotide binding; Or…	1
npr	511145.b3206	GO Function	GO:0016772	Transferase activity, transferring phosphorus-containing groups	Catalytic activity; Transferase activity; Transferase activity, transferring phosphorus-containing groups	1
nrdA	511145.b2234	GO Function	GO:1901363	Heterocyclic compound binding	Nucleotide binding; Catalytic activity; Ribonucleoside-diphosphate reductase activity, thioredoxin disulfide as acceptor; Binding; Protein binding; ATP binding; Oxidoreductase activity; Oxidoreductase activity, acting on CH or CH2 groups; Oxidoreductase activity, acting on CH or CH2 groups, disulfide as acceptor; Purine nucleotide binding; Adenyl nucleotide binding; Ribonucleotide binding; Purine…	1
nrdB	511145.b2235	GO Function	GO:0061731	Ribonucleoside-diphosphate reductase activity	Catalytic activity; Ribonucleoside-diphosphate reductase activity, thioredoxin disulfide as acceptor; Binding; Iron ion binding; Protein binding; Oxidoreductase activity; Oxidoreductase activity, acting on CH or CH2 groups; Oxidoreductase activity, acting on CH or CH2 groups, disulfide as acceptor; Identical protein binding; Ion binding; Cation binding; Metal ion binding; Transition metal ion bin…	1
nrdD	511145.b4238	GO Function	GO:1901363	Heterocyclic compound binding	Nucleotide binding; Catalytic activity; Binding; ATP binding; Zinc ion binding; Ribonucleoside-triphosphate reductase activity; Oxidoreductase activity; Oxidoreductase activity, acting on CH or CH2 groups; Oxidoreductase activity, acting on CH or CH2 groups, disulfide as acceptor; Purine nucleotide binding; Guanyl nucleotide binding; Pyrimidine nucleotide binding; Adenyl nucleotide binding; Deoxy…	1
nrdE	511145.b2675	GO Function	GO:1901363	Heterocyclic compound binding	Nucleotide binding; Catalytic activity; Ribonucleoside-diphosphate reductase activity, thioredoxin disulfide as acceptor; Binding; ATP binding; Oxidoreductase activity; Oxidoreductase activity, acting on CH or CH2 groups; Oxidoreductase activity, acting on CH or CH2 groups, disulfide as acceptor; Purine nucleotide binding; Adenyl nucleotide binding; Ribonucleotide binding; Purine ribonucleotide b…	1
nrdG	511145.b4237	GO Function	GO:1901363	Heterocyclic compound binding	Catalytic activity; Binding; Iron ion binding; Electron transfer activity; Oxidoreductase activity; Heme binding; Ion binding; Cation binding; Glycyl-radical enzyme activating activity; [formate-C-acetyltransferase]-activating enzyme activity; Metal ion binding; Tetrapyrrole binding; Transition metal ion binding; Iron-sulfur cluster binding; 4 iron, 4 sulfur cluster binding; Metal cluster binding…	1
nrdI	511145.b2674	GO Function	GO:1901363	Heterocyclic compound binding	Nucleotide binding; Binding; FMN binding; Ribonucleotide binding; Small molecule binding; Ion binding; Anion binding; Organic cyclic compound binding; Carbohydrate derivative binding; Nucleoside phosphate binding; Heterocyclic compound binding	1
nrdR	511145.b0413	GO Function	GO:1901363	Heterocyclic compound binding	Nucleotide binding; Nucleic acid binding; DNA binding; Double-stranded DNA binding; Binding; ATP binding; Zinc ion binding; Purine nucleotide binding; Adenyl nucleotide binding; Ribonucleotide binding; Purine ribonucleotide binding; Adenyl ribonucleotide binding; Purine ribonucleoside triphosphate binding; Small molecule binding; Ion binding; Anion binding; Cation binding; Metal ion binding; Tran…	1
nrfA	511145.b4070	GO Function	GO:1901363	Heterocyclic compound binding	Catalytic activity; Binding; Iron ion binding; Calcium ion binding; Oxidoreductase activity; Oxidoreductase activity, acting on other nitrogenous compounds as donors; Oxidoreductase activity, acting on other nitrogenous compounds as donors, cytochrome as acceptor; Nitric oxide reductase activity; Heme binding; Nitrite reductase (cytochrome, ammonia-forming) activity; Ion binding; Cation binding; …	1
nrfB	511145.b4071	GO Function	GO:1901363	Heterocyclic compound binding	Catalytic activity; Binding; Electron transfer activity; Oxidoreductase activity; Oxidoreductase activity, acting on other nitrogenous compounds as donors; Oxidoreductase activity, acting on other nitrogenous compounds as donors, cytochrome as acceptor; Heme binding; Nitrite reductase (cytochrome, ammonia-forming) activity; Ion binding; Cation binding; Metal ion binding; Tetrapyrrole binding; Org…	1
nsrR	511145.b4178	GO Function	GO:1901363	Heterocyclic compound binding	Nucleic acid binding; DNA binding; Double-stranded DNA binding; DNA-binding transcription factor activity; Binding; Iron ion binding; Ion binding; Cation binding; Metal ion binding; Transition metal ion binding; Iron-sulfur cluster binding; 2 iron, 2 sulfur cluster binding; Metal cluster binding; Organic cyclic compound binding; Transcription regulator activity; Heterocyclic compound binding	1
nudB	511145.b1865	GO Function	GO:0047429	Nucleoside-triphosphate diphosphatase activity	Magnesium ion binding; Catalytic activity; Binding; dATP pyrophosphohydrolase activity; Pyrophosphatase activity; Hydrolase activity; Hydrolase activity, acting on acid anhydrides; Hydrolase activity, acting on acid anhydrides, in phosphorus-containing anhydrides; Dihydroneopterin triphosphate pyrophosphohydrolase activity; Ion binding; Cation binding; Metal ion binding; Nucleoside-triphosphate d…	1
nudE	511145.b3397	GO Function	GO:0047631	ADP-ribose diphosphatase activity	Magnesium ion binding; Catalytic activity; Binding; Pyrophosphatase activity; Hydrolase activity; Hydrolase activity, acting on acid anhydrides; Hydrolase activity, acting on acid anhydrides, in phosphorus-containing anhydrides; ADP-sugar diphosphatase activity; Ion binding; Cation binding; Metal ion binding; ADP-ribose diphosphatase activity	1
nudF	511145.b3034	GO Function	GO:0047631	ADP-ribose diphosphatase activity	Magnesium ion binding; Catalytic activity; Binding; Pyrophosphatase activity; Hydrolase activity; Hydrolase activity, acting on acid anhydrides; Hydrolase activity, acting on acid anhydrides, in phosphorus-containing anhydrides; ADP-sugar diphosphatase activity; Ion binding; Cation binding; Metal ion binding; ADP-ribose diphosphatase activity	1
nudK	511145.b2467	GO Function	GO:0052751	GDP-mannose hydrolase activity	Magnesium ion binding; Catalytic activity; Binding; Pyrophosphatase activity; Hydrolase activity; Hydrolase activity, acting on acid anhydrides; Hydrolase activity, acting on acid anhydrides, in phosphorus-containing anhydrides; Ion binding; Cation binding; Metal ion binding; GDP-mannose hydrolase activity	1
nuoB	511145.b2287	GO Function	GO:0051540	Metal cluster binding	Catalytic activity; NADH dehydrogenase activity; NAD(P)H dehydrogenase (quinone) activity; Transporter activity; Binding; Iron ion binding; NADH dehydrogenase (ubiquinone) activity; Electron transfer activity; Primary active transmembrane transporter activity; Oxidoreduction-driven active transmembrane transporter activity; Oxidoreductase activity; Oxidoreductase activity, acting on NAD(P)H; Oxid…	1
nuoC	511145.b2286	GO Function	GO:1901363	Heterocyclic compound binding	Nucleotide binding; Catalytic activity; NADH dehydrogenase activity; NAD(P)H dehydrogenase (quinone) activity; Transporter activity; Binding; NADH dehydrogenase (ubiquinone) activity; Electron transfer activity; Primary active transmembrane transporter activity; Oxidoreduction-driven active transmembrane transporter activity; Oxidoreductase activity; Oxidoreductase activity, acting on NAD(P)H; Ox…	1
nuoF	511145.b2284	GO Function	GO:1901363	Heterocyclic compound binding	Nucleotide binding; Catalytic activity; NADH dehydrogenase activity; NAD(P)H dehydrogenase (quinone) activity; Transporter activity; Binding; NADH dehydrogenase (ubiquinone) activity; Electron transfer activity; FMN binding; Primary active transmembrane transporter activity; Oxidoreduction-driven active transmembrane transporter activity; Oxidoreductase activity; Oxidoreductase activity, acting o…	1
nuoG	511145.b2283	GO Function	GO:1901363	Heterocyclic compound binding	Catalytic activity; NADH dehydrogenase activity; NAD(P)H dehydrogenase (quinone) activity; Transporter activity; Binding; NADH dehydrogenase (ubiquinone) activity; Electron transfer activity; Primary active transmembrane transporter activity; Oxidoreduction-driven active transmembrane transporter activity; Oxidoreductase activity; Oxidoreductase activity, acting on NAD(P)H; Oxidoreductase activit…	1
nuoH	511145.b2282	GO Function	GO:0048038	Quinone binding	Catalytic activity; Binding; Oxidoreductase activity; Oxidoreductase activity, acting on NAD(P)H; Oxidoreductase activity, acting on NAD(P)H, quinone or similar compound as acceptor; Quinone binding	1
nuoI	511145.b2281	GO Function	GO:0051540	Metal cluster binding	Catalytic activity; NADH dehydrogenase activity; NAD(P)H dehydrogenase (quinone) activity; Binding; Iron ion binding; Oxidoreductase activity; Oxidoreductase activity, acting on NAD(P)H; Oxidoreductase activity, acting on NAD(P)H, quinone or similar compound as acceptor; Ion binding; Cation binding; Metal ion binding; Transition metal ion binding; Quinone binding; NADH dehydrogenase (quinone) act…	1
nuoJ	511145.b2280	GO Function	GO:0050136	NADH dehydrogenase (quinone) activity	Catalytic activity; NADH dehydrogenase activity; NAD(P)H dehydrogenase (quinone) activity; Transporter activity; Binding; NADH dehydrogenase (ubiquinone) activity; Electron transfer activity; Primary active transmembrane transporter activity; Oxidoreduction-driven active transmembrane transporter activity; Oxidoreductase activity; Oxidoreductase activity, acting on NAD(P)H; Oxidoreductase activit…	1
nuoK	511145.b2279	GO Function	GO:0050136	NADH dehydrogenase (quinone) activity	Catalytic activity; NADH dehydrogenase activity; NAD(P)H dehydrogenase (quinone) activity; Transporter activity; Binding; NADH dehydrogenase (ubiquinone) activity; Electron transfer activity; Primary active transmembrane transporter activity; Oxidoreduction-driven active transmembrane transporter activity; Oxidoreductase activity; Oxidoreductase activity, acting on NAD(P)H; Oxidoreductase activit…	1
nuoL	511145.b2278	GO Function	GO:0050136	NADH dehydrogenase (quinone) activity	Catalytic activity; NADH dehydrogenase activity; NAD(P)H dehydrogenase (quinone) activity; Transporter activity; Binding; NADH dehydrogenase (ubiquinone) activity; Electron transfer activity; Primary active transmembrane transporter activity; Oxidoreduction-driven active transmembrane transporter activity; Oxidoreductase activity; Oxidoreductase activity, acting on NAD(P)H; Oxidoreductase activit…	1
nuoM	511145.b2277	GO Function	GO:0050136	NADH dehydrogenase (quinone) activity	Catalytic activity; NADH dehydrogenase activity; NAD(P)H dehydrogenase (quinone) activity; Transporter activity; Binding; NADH dehydrogenase (ubiquinone) activity; Electron transfer activity; Primary active transmembrane transporter activity; Oxidoreduction-driven active transmembrane transporter activity; Oxidoreductase activity; Oxidoreductase activity, acting on NAD(P)H; Oxidoreductase activit…	1
nuoN	511145.b2276	GO Function	GO:0050136	NADH dehydrogenase (quinone) activity	Catalytic activity; NADH dehydrogenase activity; NAD(P)H dehydrogenase (quinone) activity; Transporter activity; Binding; NADH dehydrogenase (ubiquinone) activity; Electron transfer activity; Primary active transmembrane transporter activity; Oxidoreduction-driven active transmembrane transporter activity; Oxidoreductase activity; Oxidoreductase activity, acting on NAD(P)H; Oxidoreductase activit…	1
nupG	511145.b2964	GO Function	GO:1901505	Carbohydrate derivative transmembrane transporter activity	Transporter activity; Nucleoside transmembrane transporter activity; Cation transmembrane transporter activity; Ion transmembrane transporter activity; Proton transmembrane transporter activity; Cytidine transmembrane transporter activity; Uridine transmembrane transporter activity; Pyrimidine nucleoside transmembrane transporter activity; Secondary active transmembrane transporter activity; Symp…	1
nusA	511145.b3169	GO Function	GO:1901363	Heterocyclic compound binding	Nucleotide binding; Bacterial-type RNA polymerase core enzyme binding; Nucleic acid binding; DNA-binding transcription factor activity; RNA binding; Binding; Protein binding; Enzyme binding; Protein domain specific binding; Small molecule binding; RNA polymerase core enzyme binding; RNA polymerase binding; Organic cyclic compound binding; Transcription regulator activity; Nucleoside phosphate bin…	1
obgE	511145.b3183	GO Function	GO:1901363	Heterocyclic compound binding	Nucleotide binding; Magnesium ion binding; Nucleic acid binding; DNA binding; RNA binding; Catalytic activity; GTPase activity; Binding; GTP binding; Pyrophosphatase activity; Hydrolase activity; Hydrolase activity, acting on acid anhydrides; Hydrolase activity, acting on acid anhydrides, in phosphorus-containing anhydrides; Purine nucleotide binding; Nucleoside-triphosphatase activity; Guanyl nu…	1
ogt	511145.b1335	GO Function	GO:0016741	Transferase activity, transferring one-carbon groups	Catalytic activity; methylated-DNA-[protein]-cysteine S-methyltransferase activity; Methyltransferase activity; S-methyltransferase activity; Transferase activity; Transferase activity, transferring one-carbon groups	1
ompA	511145.b0957	GO Function	GO:0042802	Identical protein binding	Transporter activity; Binding; Protein binding; Ion transmembrane transporter activity; Channel activity; Porin activity; Passive transmembrane transporter activity; Wide pore channel activity; Transmembrane transporter activity; Identical protein binding	1
ompC	511145.b2215	GO Function	GO:0140272	Exogenous protein binding	Virus receptor activity; Transporter activity; Binding; Protein binding; Channel activity; Porin activity; Passive transmembrane transporter activity; Wide pore channel activity; Transmembrane transporter activity; Identical protein binding; Ion binding; Cation binding; Metal ion binding; Exogenous protein binding	1
ompR	511145.b3405	GO Function	GO:1990837	Sequence-specific double-stranded DNA binding	Phosphorelay response regulator activity; Transcription cis-regulatory region binding; Transcription regulatory region nucleic acid binding; DNA-binding transcription activator activity; Nucleic acid binding; DNA binding; Double-stranded DNA binding; DNA-binding transcription factor activity; Binding; Sequence-specific DNA binding; Molecular transducer activity; Organic cyclic compound binding; T…	1
oppD	511145.b1246	GO Function	GO:1901363	Heterocyclic compound binding	Nucleotide binding; Binding; ATP binding; Purine nucleotide binding; Adenyl nucleotide binding; Ribonucleotide binding; Purine ribonucleotide binding; Adenyl ribonucleotide binding; Purine ribonucleoside triphosphate binding; Small molecule binding; Ion binding; Anion binding; Organic cyclic compound binding; Carbohydrate derivative binding; Nucleoside phosphate binding; Heterocyclic compound bin…	1
oppF	511145.b1247	GO Function	GO:1901363	Heterocyclic compound binding	Nucleotide binding; Binding; ATP binding; Purine nucleotide binding; Adenyl nucleotide binding; Ribonucleotide binding; Purine ribonucleotide binding; Adenyl ribonucleotide binding; Purine ribonucleoside triphosphate binding; Small molecule binding; Ion binding; Anion binding; Organic cyclic compound binding; Carbohydrate derivative binding; Nucleoside phosphate binding; Heterocyclic compound bin…	1
orn	511145.b4162	GO Function	GO:1901363	Heterocyclic compound binding	3-5-exoribonuclease activity; Nucleic acid binding; Catalytic activity; Nuclease activity; Exonuclease activity; Exodeoxyribonuclease activity; Exoribonuclease activity; Deoxyribonuclease activity; Ribonuclease activity; Binding; 3-5-exodeoxyribonuclease activity; Single-stranded DNA exodeoxyribonuclease activity; Single-stranded DNA 3-5 exodeoxyribonuclease activity; 3-5 exonuclease activity; Ol…	1
otsA	511145.b1896	GO Function	GO:0046527	Glucosyltransferase activity	Catalytic activity; Alpha,alpha-trehalose-phosphate synthase (UDP-forming) activity; UDP-glycosyltransferase activity; Transferase activity; Glycosyltransferase activity; Hexosyltransferase activity; UDP-glucosyltransferase activity; Glucosyltransferase activity	1
otsB	511145.b1897	GO Function	GO:0046872	Metal ion binding	Magnesium ion binding; Catalytic activity; Trehalose-phosphatase activity; Binding; Hydrolase activity; Hydrolase activity, acting on ester bonds; Phosphatase activity; Carbohydrate phosphatase activity; Phosphoric ester hydrolase activity; Ion binding; Cation binding; Metal ion binding	1
oxyR	511145.b3961	GO Function	GO:1990837	Sequence-specific double-stranded DNA binding	Transcription cis-regulatory region binding; Cis-regulatory region sequence-specific DNA binding; Transcription regulatory region nucleic acid binding; Nucleic acid binding; DNA binding; Double-stranded DNA binding; DNA-binding transcription factor activity; Binding; Sequence-specific DNA binding; Organic cyclic compound binding; Transcription regulator activity; Heterocyclic compound binding; Se…	1
pabA	511145.b3360	GO Function	GO:0046820	4-amino-4-deoxychorismate synthase activity	Catalytic activity; Transaminase activity; Transferase activity; Transferase activity, transferring nitrogenous groups; 4-amino-4-deoxychorismate synthase activity	1
pabB	511145.b1812	GO Function	GO:0046872	Metal ion binding	Magnesium ion binding; Catalytic activity; Binding; Transaminase activity; Transferase activity; Transferase activity, transferring nitrogenous groups; Ion binding; Cation binding; 4-amino-4-deoxychorismate synthase activity; Metal ion binding	1
pabC	511145.b1096	GO Function	GO:1901363	Heterocyclic compound binding	Catalytic activity; Binding; 4-amino-4-deoxychorismate lyase activity; Lyase activity; Carbon-carbon lyase activity; Oxo-acid-lyase activity; Vitamin binding; Pyridoxal phosphate binding; Small molecule binding; Ion binding; Anion binding; Vitamin B6 binding; Organic cyclic compound binding; Heterocyclic compound binding	1
panD	511145.b0131	GO Function	GO:0016831	Carboxy-lyase activity	Catalytic activity; Aspartate 1-decarboxylase activity; Lyase activity; Carbon-carbon lyase activity; Carboxy-lyase activity	1
panE	511145.b0425	GO Function	GO:1901363	Heterocyclic compound binding	Nucleotide binding; Catalytic activity; Binding; 2-dehydropantoate 2-reductase activity; Oxidoreductase activity; Oxidoreductase activity, acting on CH-OH group of donors; Oxidoreductase activity, acting on the CH-OH group of donors, NAD or NADP as acceptor; Small molecule binding; NADP binding; Organic cyclic compound binding; Nucleoside phosphate binding; Heterocyclic compound binding	1
panF	511145.b3258	GO Function	GO:0090482	Vitamin transmembrane transporter activity	Transporter activity; Cation transmembrane transporter activity; Anion transmembrane transporter activity; Organic anion transmembrane transporter activity; Ion transmembrane transporter activity; Sodium ion transmembrane transporter activity; Pantothenate transmembrane transporter activity; Secondary active transmembrane transporter activity; Symporter activity; Inorganic molecular entity transm…	1
parC	511145.b3019	GO Function	GO:1901363	Heterocyclic compound binding	Nucleotide binding; Nucleic acid binding; DNA binding; Catalytic activity; DNA topoisomerase activity; DNA topoisomerase type II (double strand cut, ATP-hydrolyzing) activity; Binding; ATP binding; ATP-dependent activity, acting on DNA; Isomerase activity; Purine nucleotide binding; Adenyl nucleotide binding; Ribonucleotide binding; Purine ribonucleotide binding; Adenyl ribonucleotide binding; Pu…	1
parE	511145.b3030	GO Function	GO:1901363	Heterocyclic compound binding	Nucleotide binding; Nucleic acid binding; DNA binding; Catalytic activity; DNA topoisomerase activity; DNA topoisomerase type II (double strand cut, ATP-hydrolyzing) activity; Binding; ATP binding; ATP-dependent activity, acting on DNA; Isomerase activity; Purine nucleotide binding; Adenyl nucleotide binding; Ribonucleotide binding; Purine ribonucleotide binding; Adenyl ribonucleotide binding; Pu…	1
pbpC	511145.b2519	GO Function	GO:1901681	Sulfur compound binding	Catalytic activity; Carboxypeptidase activity; Binding; Peptidase activity; Exopeptidase activity; Penicillin binding; Peptidoglycan glycosyltransferase activity; Transferase activity; Glycosyltransferase activity; Hexosyltransferase activity; Hydrolase activity; Carboxylic acid binding; Amide binding; Monocarboxylic acid binding; Small molecule binding; Ion binding; Anion binding; Organic acid b…	1
pbpG	511145.b2134	GO Function	GO:0140096	Catalytic activity, acting on a protein	Catalytic activity; Endopeptidase activity; Carboxypeptidase activity; Serine-type carboxypeptidase activity; Peptidase activity; Serine-type peptidase activity; Exopeptidase activity; Serine-type D-Ala-D-Ala carboxypeptidase activity; Hydrolase activity; Serine hydrolase activity; Serine-type exopeptidase activity; Catalytic activity, acting on a protein	1
pck	511145.b3403	GO Function	GO:1901363	Heterocyclic compound binding	Nucleotide binding; Magnesium ion binding; Catalytic activity; Phosphoenolpyruvate carboxykinase activity; Phosphoenolpyruvate carboxykinase (ATP) activity; Binding; Calcium ion binding; ATP binding; Lyase activity; Carbon-carbon lyase activity; Carboxy-lyase activity; Purine nucleotide binding; Adenyl nucleotide binding; Ribonucleotide binding; Purine ribonucleotide binding; Adenyl ribonucleotid…	1
pcm	511145.b2743	GO Function	GO:0140096	Catalytic activity, acting on a protein	Catalytic activity; protein-L-isoaspartate (D-aspartate) O-methyltransferase activity; Methyltransferase activity; O-methyltransferase activity; Protein methyltransferase activity; S-adenosylmethionine-dependent methyltransferase activity; carboxyl-O-methyltransferase activity; Transferase activity; Transferase activity, transferring one-carbon groups; Protein carboxyl O-methyltransferase activit…	1
pcnB	511145.b0143	GO Function	GO:1901363	Heterocyclic compound binding	Nucleotide binding; Nucleic acid binding; RNA binding; Catalytic activity; Polynucleotide adenylyltransferase activity; Binding; ATP binding; Transferase activity; Transferase activity, transferring phosphorus-containing groups; Nucleotidyltransferase activity; Purine nucleotide binding; Adenyl nucleotide binding; Ribonucleotide binding; Purine ribonucleotide binding; Adenyl ribonucleotide bindin…	1
pdxA	511145.b0052	GO Function	GO:1901363	Heterocyclic compound binding	Nucleotide binding; Magnesium ion binding; Catalytic activity; Binding; Protein binding; Zinc ion binding; Oxidoreductase activity; Oxidoreductase activity, acting on CH-OH group of donors; Oxidoreductase activity, acting on the CH-OH group of donors, NAD or NADP as acceptor; Small molecule binding; Identical protein binding; Ion binding; Cation binding; Metal ion binding; Transition metal ion bi…	1
pdxB	511145.b2320	GO Function	GO:1901363	Heterocyclic compound binding	Nucleotide binding; Catalytic activity; Binding; Protein binding; Oxidoreductase activity; Oxidoreductase activity, acting on CH-OH group of donors; Oxidoreductase activity, acting on the CH-OH group of donors, NAD or NADP as acceptor; 4-phosphoerythronate dehydrogenase activity; Small molecule binding; Protein dimerization activity; NAD binding; Organic cyclic compound binding; Nucleoside phosph…	1
pdxJ	511145.b2564	GO Function	GO:0042802	Identical protein binding	Catalytic activity; Binding; Protein binding; Transferase activity; Transferase activity, transferring nitrogenous groups; Pyridoxine 5-phosphate synthase activity; Identical protein binding	1
pepA	511145.b4260	GO Function	GO:1901363	Heterocyclic compound binding	Transcription antitermination factor activity, DNA binding; Nucleic acid binding; DNA binding; Catalytic activity; Aminopeptidase activity; Binding; Peptidase activity; Metalloexopeptidase activity; Metallopeptidase activity; Exopeptidase activity; Hydrolase activity; Manganese ion binding; Ion binding; Cation binding; Metal ion binding; Transition metal ion binding; Metalloaminopeptidase activit…	1
pepB	511145.b2523	GO Function	GO:1990837	Sequence-specific double-stranded DNA binding	Transcription cis-regulatory region binding; Transcription regulatory region nucleic acid binding; Nucleic acid binding; DNA binding; Double-stranded DNA binding; Catalytic activity; Aminopeptidase activity; Binding; Protein binding; Peptidase activity; Metalloexopeptidase activity; Metallopeptidase activity; Exopeptidase activity; Hydrolase activity; Manganese ion binding; Identical protein bind…	1
pepD	511145.b0237	GO Function	GO:1901363	Heterocyclic compound binding	Nucleic acid binding; Translation release factor activity; Catalytic activity; Binding; Translation termination factor activity; Translation factor activity, RNA binding; Peptidase activity; Metalloexopeptidase activity; Metallopeptidase activity; Exopeptidase activity; Zinc ion binding; RNA ligase activity; Hydrolase activity; Dipeptidase activity; Ligase activity; Ligase activity, forming phosp…	1
pepN	511145.b0932	GO Function	GO:0140096	Catalytic activity, acting on a protein	Catalytic activity; Aminopeptidase activity; Binding; Protein binding; Peptidase activity; Metallopeptidase activity; Exopeptidase activity; Zinc ion binding; Hydrolase activity; Identical protein binding; Ion binding; Cation binding; Metal ion binding; Transition metal ion binding; Catalytic activity, acting on a protein	1
pepP	511145.b2908	GO Function	GO:0140096	Catalytic activity, acting on a protein	Catalytic activity; Aminopeptidase activity; Binding; Peptidase activity; Metalloexopeptidase activity; Metallopeptidase activity; Exopeptidase activity; Hydrolase activity; Manganese ion binding; Ion binding; Cation binding; Metal ion binding; Transition metal ion binding; Metalloaminopeptidase activity; Catalytic activity, acting on a protein	1
pepQ	511145.b3847	GO Function	GO:0140096	Catalytic activity, acting on a protein	Catalytic activity; Aminopeptidase activity; Binding; Peptidase activity; Metalloexopeptidase activity; Metallopeptidase activity; Exopeptidase activity; Hydrolase activity; Hydrolase activity, acting on ester bonds; Phosphoric triester hydrolase activity; Dipeptidase activity; Manganese ion binding; Phosphoric ester hydrolase activity; Ion binding; Cation binding; Metal ion binding; Transition m…	1
pepT	511145.b1127	GO Function	GO:0140096	Catalytic activity, acting on a protein	Catalytic activity; Aminopeptidase activity; Binding; Peptidase activity; Metallopeptidase activity; Exopeptidase activity; Zinc ion binding; Hydrolase activity; Tripeptidase activity; Ion binding; Cation binding; Tripeptide aminopeptidase activity; Metal ion binding; Transition metal ion binding; Catalytic activity, acting on a protein	1
pfkA	511145.b3916	GO Function	GO:1901363	Heterocyclic compound binding	Nucleotide binding; Magnesium ion binding; Catalytic activity; 6-phosphofructokinase activity; Binding; Protein binding; ATP binding; Phosphofructokinase activity; AMP binding; Kinase activity; Transferase activity; Transferase activity, transferring phosphorus-containing groups; Phosphotransferase activity, alcohol group as acceptor; Purine nucleotide binding; Guanyl nucleotide binding; GDP bind…	1
pflA	511145.b0902	GO Function	GO:0051540	Metal cluster binding	Catalytic activity; Binding; Oxidoreductase activity; Potassium ion binding; Alkali metal ion binding; Ion binding; Cation binding; Glycyl-radical enzyme activating activity; [formate-C-acetyltransferase]-activating enzyme activity; Metal ion binding; Iron-sulfur cluster binding; 4 iron, 4 sulfur cluster binding; Metal cluster binding	1
pflB	511145.b0903	GO Function	GO:0016747	Acyltransferase activity, transferring groups other than amino-acyl groups	Catalytic activity; Formate C-acetyltransferase activity; Acetyltransferase activity; C-acyltransferase activity; C-acetyltransferase activity; Transferase activity; Acyltransferase activity; Acyltransferase activity, transferring groups other than amino-acyl groups	1
pgi	511145.b4025	GO Function	GO:0097367	Carbohydrate derivative binding	Catalytic activity; glucose-6-phosphate isomerase activity; Binding; Protein binding; Isomerase activity; Intramolecular oxidoreductase activity; Intramolecular oxidoreductase activity, interconverting aldoses and ketoses; Carbohydrate binding; Small molecule binding; Identical protein binding; Monosaccharide binding; Carbohydrate derivative binding	1
pgk	511145.b2926	GO Function	GO:1901363	Heterocyclic compound binding	Nucleotide binding; Catalytic activity; Phosphoglycerate kinase activity; Binding; ATP binding; Kinase activity; Transferase activity; Transferase activity, transferring phosphorus-containing groups; Phosphotransferase activity, carboxyl group as acceptor; Purine nucleotide binding; Guanyl nucleotide binding; Adenyl nucleotide binding; Ribonucleotide binding; Purine ribonucleotide binding; Adenyl…	1
pgl	511145.b0767	GO Function	GO:0052689	Carboxylic ester hydrolase activity	Catalytic activity; Hydrolase activity; Hydrolase activity, acting on ester bonds; 6-phosphogluconolactonase activity; Carboxylic ester hydrolase activity	1
pgm	511145.b0688	GO Function	GO:0046872	Metal ion binding	Magnesium ion binding; Catalytic activity; Phosphoglucomutase activity; Binding; Isomerase activity; Intramolecular transferase activity; Intramolecular transferase activity, phosphotransferases; Ion binding; Cation binding; Metal ion binding	1
pgpA	511145.b0418	GO Function	GO:0046872	Metal ion binding	Catalytic activity; Binding; Phosphatidylglycerophosphatase activity; Hydrolase activity; Hydrolase activity, acting on ester bonds; Phosphatase activity; Lipid phosphatase activity; Phosphoric ester hydrolase activity; Ion binding; Cation binding; Metal ion binding	1
pgpB	511145.b1278	GO Function	GO:0050380	Undecaprenyl-diphosphatase activity	Diacylglycerol diphosphate phosphatase activity; Catalytic activity; Phosphatidate phosphatase activity; Phosphatidylglycerophosphatase activity; Pyrophosphatase activity; Hydrolase activity; Hydrolase activity, acting on ester bonds; Phosphatase activity; Hydrolase activity, acting on acid anhydrides; Hydrolase activity, acting on acid anhydrides, in phosphorus-containing anhydrides; Phosphoric …	1
pgpC	511145.b2560	GO Function	GO:0046872	Metal ion binding	Catalytic activity; Binding; Phosphatidylglycerophosphatase activity; Hydrolase activity; Hydrolase activity, acting on ester bonds; Phosphatase activity; Phosphoric ester hydrolase activity; Ion binding; Cation binding; Metal ion binding	1
pgsA	511145.b1912	GO Function	GO:0017169	CDP-alcohol phosphatidyltransferase activity	Catalytic activity; CDP-diacylglycerol-glycerol-3-phosphate 3-phosphatidyltransferase activity; Transferase activity; Transferase activity, transferring phosphorus-containing groups; Phosphotransferase activity, for other substituted phosphate groups; CDP-alcohol phosphatidyltransferase activity	1
pheA	511145.b2599	GO Function	GO:0016866	Intramolecular transferase activity	Catalytic activity; Chorismate mutase activity; Prephenate dehydratase activity; Lyase activity; Carbon-oxygen lyase activity; Hydro-lyase activity; Isomerase activity; Intramolecular transferase activity	1
pheS	511145.b1714	GO Function	GO:1901363	Heterocyclic compound binding	tRNA binding; Nucleotide binding; Magnesium ion binding; Nucleic acid binding; RNA binding; Catalytic activity; aminoacyl-tRNA ligase activity; phenylalanine-tRNA ligase activity; Binding; ATP binding; Ligase activity; Ligase activity, forming carbon-oxygen bonds; Purine nucleotide binding; Adenyl nucleotide binding; Ribonucleotide binding; Purine ribonucleotide binding; Adenyl ribonucleotide bin…	1
pheT	511145.b1713	GO Function	GO:1901363	Heterocyclic compound binding	tRNA binding; Nucleotide binding; Magnesium ion binding; Nucleic acid binding; RNA binding; Catalytic activity; aminoacyl-tRNA ligase activity; phenylalanine-tRNA ligase activity; Binding; Protein binding; ATP binding; Ligase activity; Ligase activity, forming carbon-oxygen bonds; Purine nucleotide binding; Adenyl nucleotide binding; Ribonucleotide binding; Purine ribonucleotide binding; Adenyl r…	1
phoB	511145.b0399	GO Function	GO:1990837	Sequence-specific double-stranded DNA binding	Phosphorelay response regulator activity; Transcription cis-regulatory region binding; Transcription regulatory region nucleic acid binding; Basal transcription machinery binding; Bacterial-type RNA polymerase holo enzyme binding; DNA-binding transcription activator activity; Nucleic acid binding; DNA binding; Double-stranded DNA binding; DNA-binding transcription factor activity; Binding; Protei…	1
phoE	511145.b0241	GO Function	GO:0022857	Transmembrane transporter activity	Transporter activity; Channel activity; Porin activity; Passive transmembrane transporter activity; Wide pore channel activity; Transmembrane transporter activity	1
phoP	511145.b1130	GO Function	GO:1990837	Sequence-specific double-stranded DNA binding	Phosphorelay response regulator activity; Transcription cis-regulatory region binding; Transcription regulatory region nucleic acid binding; DNA-binding transcription activator activity; Nucleic acid binding; DNA binding; Double-stranded DNA binding; DNA-binding transcription factor activity; Binding; Protein binding; Identical protein binding; Sequence-specific DNA binding; Molecular transducer …	1
phoQ	511145.b1129	GO Function	GO:1901363	Heterocyclic compound binding	Phosphorelay sensor kinase activity; Nucleotide binding; Catalytic activity; Protein kinase activity; Protein histidine kinase activity; Phosphoprotein phosphatase activity; Binding; Protein binding; ATP binding; Kinase activity; Transferase activity; Transferase activity, transferring phosphorus-containing groups; Phosphotransferase activity, alcohol group as acceptor; Phosphotransferase activit…	1
phoR	511145.b0400	GO Function	GO:1901363	Heterocyclic compound binding	Phosphorelay sensor kinase activity; Nucleotide binding; Catalytic activity; Protein kinase activity; Protein histidine kinase activity; Phosphoprotein phosphatase activity; Binding; ATP binding; Kinase activity; Transferase activity; Transferase activity, transferring phosphorus-containing groups; Phosphotransferase activity, alcohol group as acceptor; Phosphotransferase activity, nitrogenous gr…	1
phoU	511145.b3724	GO Function	GO:0046983	Protein dimerization activity	Magnesium ion binding; Binding; Protein binding; Manganese ion binding; Identical protein binding; Protein homodimerization activity; Ion binding; Cation binding; Metal ion binding; Transition metal ion binding; Protein dimerization activity	1
pitA	511145.b3493	GO Function	GO:0046915	Transition metal ion transmembrane transporter activity	Transporter activity; Inorganic phosphate transmembrane transporter activity; Zinc ion transmembrane transporter activity; Cation transmembrane transporter activity; Anion transmembrane transporter activity; Ion transmembrane transporter activity; Proton transmembrane transporter activity; Inorganic anion transmembrane transporter activity; Secondary active transmembrane transporter activity; Sym…	1
pka	511145.b2584	GO Function	GO:1901363	Heterocyclic compound binding	Nucleotide binding; Catalytic activity; Binding; Protein binding; ATP binding; N-acetyltransferase activity; Acetyltransferase activity; N-acyltransferase activity; Transferase activity; Acyltransferase activity; Acyltransferase activity, transferring groups other than amino-acyl groups; Purine nucleotide binding; Adenyl nucleotide binding; Ribonucleotide binding; Purine ribonucleotide binding; A…	1
plaP	511145.b2014	GO Function	GO:0022890	Inorganic cation transmembrane transporter activity	Transporter activity; Cation transmembrane transporter activity; Ion transmembrane transporter activity; Proton transmembrane transporter activity; Organic cation transmembrane transporter activity; Polyamine transmembrane transporter activity; Secondary active transmembrane transporter activity; Symporter activity; Solute:cation symporter activity; Solute:proton symporter activity; Inorganic mol…	1
pldA	511145.b3821	GO Function	GO:0052740	1-acyl-2-lysophosphatidylserine acylhydrolase activity	Catalytic activity; Phospholipase activity; Lysophospholipase activity; Phospholipase A2 activity; Binding; Calcium ion binding; Protein binding; Phospholipase A1 activity; Lipase activity; Hydrolase activity; Hydrolase activity, acting on ester bonds; Identical protein binding; Protein homodimerization activity; Ion binding; Cation binding; Metal ion binding; Protein dimerization activity; Carbo…	1
pldB	511145.b3825	GO Function	GO:0102545	Phosphatidyl phospholipase B activity	Catalytic activity; Phospholipase activity; Lysophospholipase activity; Lipase activity; Transferase activity; Acyltransferase activity; Acyltransferase activity, transferring groups other than amino-acyl groups; Hydrolase activity; Hydrolase activity, acting on ester bonds; Carboxylic ester hydrolase activity; Phosphatidyl phospholipase B activity	1
pliG	511145.b1178	GO Function	GO:0098772	Molecular function regulator activity	Enzyme inhibitor activity; Enzyme regulator activity; Lysozyme inhibitor activity; Molecular function regulator activity	1
plsB	511145.b4041	GO Function	GO:0102420	sn-1-glycerol-3-phosphate C16:0-DCA-CoA acyl transferase activity	Catalytic activity; glycerol-3-phosphate O-acyltransferase activity; O-acyltransferase activity; Transferase activity; Acyltransferase activity; Acyltransferase activity, transferring groups other than amino-acyl groups; sn-1-glycerol-3-phosphate C16:0-DCA-CoA acyl transferase activity	1
plsC	511145.b3018	GO Function	GO:0071617	Lysophospholipid acyltransferase activity	Catalytic activity; 1-acylglycerol-3-phosphate O-acyltransferase activity; O-acyltransferase activity; Acylglycerol O-acyltransferase activity; Transferase activity; Acyltransferase activity; Acyltransferase activity, transferring groups other than amino-acyl groups; Lysophosphatidic acid acyltransferase activity; Lysophospholipid acyltransferase activity	1
plsX	511145.b1090	GO Function	GO:0043811	Phosphate:acyl-[acyl carrier protein] acyltransferase activity	Catalytic activity; Transferase activity; Acyltransferase activity; Acyltransferase activity, transferring groups other than amino-acyl groups; Phosphate:acyl-[acyl carrier protein] acyltransferase activity	1
pmbA	511145.b4235	GO Function	GO:0140096	Catalytic activity, acting on a protein	Catalytic activity; Peptidase activity; Metallopeptidase activity; Hydrolase activity; Catalytic activity, acting on a protein	1
pncA	511145.b1768	GO Function	GO:0046872	Metal ion binding	Catalytic activity; Binding; Nicotinamidase activity; Hydrolase activity; Hydrolase activity, acting on carbon-nitrogen (but not peptide) bonds; Hydrolase activity, acting on carbon-nitrogen (but not peptide) bonds, in linear amides; Ion binding; Cation binding; Metal ion binding	1
pncB	511145.b0931	GO Function	GO:0016879	Ligase activity, forming carbon-nitrogen bonds	Catalytic activity; Nicotinate-nucleotide diphosphorylase (carboxylating) activity; Nicotinate phosphoribosyltransferase activity; Transferase activity; Glycosyltransferase activity; Pentosyltransferase activity; Ligase activity; Ligase activity, forming carbon-nitrogen bonds	1
pncC	511145.b2700	GO Function	GO:0019159	Nicotinamide-nucleotide amidase activity	Catalytic activity; Hydrolase activity; Hydrolase activity, acting on carbon-nitrogen (but not peptide) bonds; Hydrolase activity, acting on carbon-nitrogen (but not peptide) bonds, in linear amides; Nicotinamide-nucleotide amidase activity	1
pnp	511145.b3164	GO Function	GO:1901363	Heterocyclic compound binding	Nucleotide binding; 3-5-exoribonuclease activity; Magnesium ion binding; Nucleic acid binding; RNA binding; Catalytic activity; Nuclease activity; Exonuclease activity; Exoribonuclease activity; Ribonuclease activity; Polyribonucleotide nucleotidyltransferase activity; Binding; Protein binding; 3-5 exonuclease activity; Transferase activity; Transferase activity, transferring phosphorus-containin…	1
pntA	511145.b1603	GO Function	GO:1901363	Heterocyclic compound binding	Nucleotide binding; Catalytic activity; Binding; Protein binding; NAD(P)+ transhydrogenase activity; NAD(P)+ transhydrogenase (AB-specific) activity; Oxidoreductase activity; Oxidoreductase activity, acting on NAD(P)H; Oxidoreductase activity, acting on NAD(P)H, NAD(P) as acceptor; Small molecule binding; Protein dimerization activity; NADP binding; NAD binding; Organic cyclic compound binding; N…	1
pnuC	511145.b0751	GO Function	GO:1901505	Carbohydrate derivative transmembrane transporter activity	Transporter activity; Nucleoside transmembrane transporter activity; Nucleobase-containing compound transmembrane transporter activity; Transmembrane transporter activity; Nicotinamide riboside transmembrane transporter activity; Carbohydrate derivative transmembrane transporter activity	1
polA	511145.b3863	GO Function	GO:1901363	Heterocyclic compound binding	Nucleic acid binding; DNA binding; Catalytic activity; DNA-directed DNA polymerase activity; Nuclease activity; Exonuclease activity; Binding; 3-5 exonuclease activity; 5-3 exonuclease activity; Transferase activity; Transferase activity, transferring phosphorus-containing groups; Nucleotidyltransferase activity; Hydrolase activity; Hydrolase activity, acting on ester bonds; DNA polymerase activi…	1
polB	511145.b0060	GO Function	GO:1901363	Heterocyclic compound binding	Nucleotide binding; Nucleic acid binding; DNA binding; Catalytic activity; DNA-directed DNA polymerase activity; Nuclease activity; Exonuclease activity; Exodeoxyribonuclease activity; Deoxyribonuclease activity; Binding; 3-5-exodeoxyribonuclease activity; 3-5 exonuclease activity; Transferase activity; Transferase activity, transferring phosphorus-containing groups; Nucleotidyltransferase activi…	1
potA	511145.b1126	GO Function	GO:1901363	Heterocyclic compound binding	Nucleotide binding; Catalytic activity; Transporter activity; Binding; ATP binding; Cation transmembrane transporter activity; Ion transmembrane transporter activity; Organic cation transmembrane transporter activity; Polyamine transmembrane transporter activity; Primary active transmembrane transporter activity; ABC-type polyamine transporter activity; Putrescine transmembrane transporter activi…	1
potB	511145.b1125	GO Function	GO:0140657	ATP-dependent activity	Transporter activity; Polyamine transmembrane transporter activity; Primary active transmembrane transporter activity; ABC-type polyamine transporter activity; Active transmembrane transporter activity; Transmembrane transporter activity; ATPase-coupled transmembrane transporter activity; ABC-type transporter activity; ATP-dependent activity	1
potC	511145.b1124	GO Function	GO:0140657	ATP-dependent activity	Transporter activity; Polyamine transmembrane transporter activity; Primary active transmembrane transporter activity; ABC-type polyamine transporter activity; Active transmembrane transporter activity; Transmembrane transporter activity; ATPase-coupled transmembrane transporter activity; ABC-type transporter activity; ATP-dependent activity	1
potD	511145.b1123	GO Function	GO:0043169	Cation binding	Binding; Polyamine binding; Spermidine binding; Putrescine binding; Ion binding; Cation binding	1
potG	511145.b0855	GO Function	GO:1901363	Heterocyclic compound binding	Nucleotide binding; Transporter activity; Binding; ATP binding; Cation transmembrane transporter activity; Ion transmembrane transporter activity; Organic cation transmembrane transporter activity; Polyamine transmembrane transporter activity; Primary active transmembrane transporter activity; ABC-type polyamine transporter activity; Putrescine transmembrane transporter activity; ABC-type putresc…	1
ppa	511145.b4226	GO Function	GO:0050355	Triphosphatase activity	Magnesium ion binding; Catalytic activity; Inorganic diphosphatase activity; Binding; Zinc ion binding; Pyrophosphatase activity; Hydrolase activity; Hydrolase activity, acting on acid anhydrides; Hydrolase activity, acting on acid anhydrides, in phosphorus-containing anhydrides; Ion binding; Cation binding; Metal ion binding; Transition metal ion binding; Triphosphatase activity	1
ppc	511145.b3956	GO Function	GO:0046872	Metal ion binding	Magnesium ion binding; Catalytic activity; Phosphoenolpyruvate carboxykinase activity; Binding; Protein binding; Phosphoenolpyruvate carboxylase activity; Lyase activity; Carbon-carbon lyase activity; Carboxy-lyase activity; Identical protein binding; Ion binding; Cation binding; Metal ion binding	1
ppiC	511145.b3775	GO Function	GO:0140096	Catalytic activity, acting on a protein	Peptidyl-prolyl cis-trans isomerase activity; Catalytic activity; Isomerase activity; Cis-trans isomerase activity; Catalytic activity, acting on a protein	1
ppiD	511145.b0441	GO Function	GO:0140096	Catalytic activity, acting on a protein	Peptidyl-prolyl cis-trans isomerase activity; Catalytic activity; Binding; Protein binding; Isomerase activity; Cis-trans isomerase activity; Identical protein binding; Catalytic activity, acting on a protein	1
ppk	511145.b2501	GO Function	GO:1901363	Heterocyclic compound binding	Nucleotide binding; Catalytic activity; Binding; ATP binding; Polyphosphate kinase activity; Kinase activity; Transferase activity; Transferase activity, transferring phosphorus-containing groups; Phosphotransferase activity, phosphate group as acceptor; Diphosphotransferase activity; Purine nucleotide binding; Adenyl nucleotide binding; Ribonucleotide binding; Purine ribonucleotide binding; Aden…	1
ppsA	511145.b1702	GO Function	GO:1901363	Heterocyclic compound binding	Nucleotide binding; Magnesium ion binding; Catalytic activity; Binding; ATP binding; Pyruvate, water dikinase activity; Kinase activity; Transferase activity; Transferase activity, transferring phosphorus-containing groups; Phosphotransferase activity, paired acceptors; Purine nucleotide binding; Adenyl nucleotide binding; Ribonucleotide binding; Purine ribonucleotide binding; Adenyl ribonucleoti…	1
ppsR	511145.b1703	GO Function	GO:1901363	Heterocyclic compound binding	Nucleotide binding; Catalytic activity; Protein kinase activity; Protein serine/threonine kinase activity; Binding; ATP binding; Kinase activity; Transferase activity; Transferase activity, transferring phosphorus-containing groups; Phosphotransferase activity, alcohol group as acceptor; Phosphotransferase activity, phosphate group as acceptor; Purine nucleotide binding; Enzyme regulator activity…	1
ppx	511145.b2502	GO Function	GO:1901363	Heterocyclic compound binding	Nucleotide binding; Catalytic activity; Exopolyphosphatase activity; Binding; Protein binding; Pyrophosphatase activity; Hydrolase activity; Hydrolase activity, acting on acid anhydrides; Hydrolase activity, acting on acid anhydrides, in phosphorus-containing anhydrides; Purine nucleotide binding; Guanyl nucleotide binding; Ribonucleotide binding; Purine ribonucleotide binding; Guanyl ribonucleot…	1
pqiC	511145.b0952	GO Function	GO:0042802	Identical protein binding	Binding; Protein binding; Identical protein binding	1
prc	511145.b1830	GO Function	GO:0140096	Catalytic activity, acting on a protein	Catalytic activity; Endopeptidase activity; Serine-type endopeptidase activity; Peptidase activity; Serine-type peptidase activity; Hydrolase activity; Serine hydrolase activity; Catalytic activity, acting on a protein	1
prfA	511145.b1211	GO Function	GO:1901363	Heterocyclic compound binding	Nucleic acid binding; Translation release factor activity; Binding; Translation termination factor activity; Translation factor activity, RNA binding; Translation release factor activity, codon specific; Ribonucleoprotein complex binding; Ribosome binding; Protein-containing complex binding; Translation regulator activity; Translation regulator activity, nucleic acid binding; Organic cyclic compo…	1
prfB	511145.b2891	GO Function	GO:1901363	Heterocyclic compound binding	Nucleic acid binding; Translation release factor activity; Binding; Translation termination factor activity; Translation factor activity, RNA binding; Translation release factor activity, codon specific; Translation regulator activity; Translation regulator activity, nucleic acid binding; Organic cyclic compound binding; Heterocyclic compound binding	1
prfC	511145.b4375	GO Function	GO:1901363	Heterocyclic compound binding	Nucleotide binding; Nucleic acid binding; Translation release factor activity; Catalytic activity; GTPase activity; Binding; GTP binding; Translation termination factor activity; Translation factor activity, RNA binding; Translation release factor activity, codon specific; Translation release factor activity, codon nonspecific; Pyrophosphatase activity; Hydrolase activity; Hydrolase activity, act…	1
priA	511145.b3935	GO Function	GO:1901363	Heterocyclic compound binding	Nucleotide binding; Nucleic acid binding; DNA binding; DNA helicase activity; Catalytic activity; Helicase activity; Binding; ATP binding; ATP-dependent activity, acting on DNA; Zinc ion binding; Hydrolase activity; Purine nucleotide binding; Adenyl nucleotide binding; Ribonucleotide binding; Purine ribonucleotide binding; Adenyl ribonucleotide binding; Purine ribonucleoside triphosphate binding;…	1
priC	511145.b0467	GO Function	GO:1901363	Heterocyclic compound binding	Nucleic acid binding; DNA binding; Binding; Organic cyclic compound binding; Heterocyclic compound binding	1
prkB	511145.b3355	GO Function	GO:1901363	Heterocyclic compound binding	Nucleotide binding; Catalytic activity; Binding; ATP binding; Phosphoribulokinase activity; Kinase activity; Transferase activity; Transferase activity, transferring phosphorus-containing groups; Phosphotransferase activity, alcohol group as acceptor; Purine nucleotide binding; Adenyl nucleotide binding; Ribonucleotide binding; Purine ribonucleotide binding; Adenyl ribonucleotide binding; Purine …	1
prlC	511145.b3498	GO Function	GO:0140096	Catalytic activity, acting on a protein	Catalytic activity; Endopeptidase activity; Metalloendopeptidase activity; Binding; Peptidase activity; Metallopeptidase activity; Hydrolase activity; Ion binding; Cation binding; Metal ion binding; Catalytic activity, acting on a protein	1
prmB	511145.b2330	GO Function	GO:1901363	Heterocyclic compound binding	Nucleic acid binding; Catalytic activity; Binding; Methyltransferase activity; N-methyltransferase activity; Protein methyltransferase activity; S-adenosylmethionine-dependent methyltransferase activity; Site-specific DNA-methyltransferase (adenine-specific) activity; DNA-methyltransferase activity; Transferase activity; Transferase activity, transferring one-carbon groups; Protein-glutamine N-me…	1
prmC	511145.b1212	GO Function	GO:1901363	Heterocyclic compound binding	Nucleic acid binding; Catalytic activity; Binding; Methyltransferase activity; N-methyltransferase activity; Protein methyltransferase activity; S-adenosylmethionine-dependent methyltransferase activity; Transferase activity; Transferase activity, transferring one-carbon groups; Protein-glutamine N-methyltransferase activity; Organic cyclic compound binding; protein-(glutamine-N5) methyltransfera…	1
proA	511145.b0243	GO Function	GO:1901363	Heterocyclic compound binding	Nucleotide binding; Catalytic activity; glutamate-5-semialdehyde dehydrogenase activity; Binding; Protein binding; Oxidoreductase activity; Oxidoreductase activity, acting on the aldehyde or oxo group of donors, NAD or NADP as acceptor; Oxidoreductase activity, acting on the aldehyde or oxo group of donors; Small molecule binding; Identical protein binding; NADP binding; Organic cyclic compound b…	1
proB	511145.b0242	GO Function	GO:1901973	Proline binding	Nucleotide binding; Magnesium ion binding; Nucleic acid binding; RNA binding; Catalytic activity; Glutamate 5-kinase activity; Binding; Protein binding; ATP binding; Kinase activity; Amino acid binding; Transferase activity; Transferase activity, transferring phosphorus-containing groups; Phosphotransferase activity, carboxyl group as acceptor; Purine nucleotide binding; Amino acid kinase activit…	1
proC	511145.b0386	GO Function	GO:0042802	Identical protein binding	Catalytic activity; pyrroline-5-carboxylate reductase activity; Binding; Protein binding; Oxidoreductase activity; Oxidoreductase activity, acting on the CH-NH group of donors; Oxidoreductase activity, acting on the CH-NH group of donors, NAD or NADP as acceptor; Identical protein binding	1
proP	511145.b4111	GO Function	GO:0046943	Carboxylic acid transmembrane transporter activity	Transporter activity; Amino acid:proton symporter activity; Proline:proton symporter activity; Organic acid transmembrane transporter activity; Amino acid:cation symporter activity; Cation transmembrane transporter activity; Ion transmembrane transporter activity; Proton transmembrane transporter activity; Amino acid transmembrane transporter activity; Secondary active transmembrane transporter a…	1
proQ	511145.b1831	GO Function	GO:1901363	Heterocyclic compound binding	Nucleic acid binding; RNA binding; Double-stranded RNA binding; Single-stranded RNA binding; mRNA binding; mRNA 3-UTR binding; Binding; RNA strand annealing activity; RNA strand-exchange activity; Organic cyclic compound binding; Annealing activity; Heterocyclic compound binding	1
proS	511145.b0194	GO Function	GO:1901363	Heterocyclic compound binding	Nucleotide binding; aminoacyl-tRNA editing activity; Catalytic activity; aminoacyl-tRNA ligase activity; proline-tRNA ligase activity; Binding; ATP binding; Hydrolase activity; Hydrolase activity, acting on ester bonds; Ligase activity; Ligase activity, forming carbon-oxygen bonds; Purine nucleotide binding; Adenyl nucleotide binding; Ribonucleotide binding; Purine ribonucleotide binding; Adenyl …	1
proW	511145.b2678	GO Function	GO:0072349	Modified amino acid transmembrane transporter activity	Transporter activity; Amine transmembrane transporter activity; Cation transmembrane transporter activity; Ion transmembrane transporter activity; Organic cation transmembrane transporter activity; Carnitine transmembrane transporter activity; Quaternary ammonium group transmembrane transporter activity; Transmembrane transporter activity; Modified amino acid transmembrane transporter activity	1
proX	511145.b2679	GO Function	GO:0050997	Quaternary ammonium group binding	Transporter activity; Binding; Transmembrane transporter activity; Quaternary ammonium group binding	1
proY	511145.b0402	GO Function	GO:0046943	Carboxylic acid transmembrane transporter activity	Transporter activity; Organic acid transmembrane transporter activity; Amino acid transmembrane transporter activity; Transmembrane transporter activity; Carboxylic acid transmembrane transporter activity	1
prs	511145.b1207	GO Function	GO:1901363	Heterocyclic compound binding	Nucleotide binding; Magnesium ion binding; Catalytic activity; Ribose phosphate diphosphokinase activity; Binding; Protein binding; ATP binding; Kinase activity; Transferase activity; Transferase activity, transferring phosphorus-containing groups; Diphosphotransferase activity; Purine nucleotide binding; Adenyl nucleotide binding; Ribonucleotide binding; Purine ribonucleotide binding; Adenyl rib…	1
psd	511145.b4160	GO Function	GO:0016831	Carboxy-lyase activity	Catalytic activity; Phosphatidylserine decarboxylase activity; Lyase activity; Carbon-carbon lyase activity; Carboxy-lyase activity	1
pspA	511145.b1304	GO Function	GO:0042802	Identical protein binding	Binding; Protein binding; Phospholipid binding; Lipid binding; Identical protein binding	1
pspE	511145.b1308	GO Function	GO:0016783	Sulfurtransferase activity	Catalytic activity; Thiosulfate sulfurtransferase activity; Transferase activity; Transferase activity, transferring sulphur-containing groups; Sulfurtransferase activity	1
pspF	511145.b1303	GO Function	GO:1901363	Heterocyclic compound binding	Nucleotide binding; Nucleic acid binding; DNA binding; Binding; Protein binding; ATP binding; Purine nucleotide binding; Adenyl nucleotide binding; Ribonucleotide binding; Purine ribonucleotide binding; Adenyl ribonucleotide binding; Purine ribonucleoside triphosphate binding; Small molecule binding; Identical protein binding; Ion binding; Anion binding; Sequence-specific DNA binding; Organic cyc…	1
pssA	511145.b2585	GO Function	GO:0017169	CDP-alcohol phosphatidyltransferase activity	Catalytic activity; CDP-diacylglycerol-serine O-phosphatidyltransferase activity; Binding; Phospholipid binding; Lipid binding; CDP-diacylglycerol-glycerol-3-phosphate 3-phosphatidyltransferase activity; Transferase activity; Transferase activity, transferring phosphorus-containing groups; Phosphotransferase activity, for other substituted phosphate groups; CDP-alcohol phosphatidyltransferase act…	1
pstA	511145.b3726	GO Function	GO:0022857	Transmembrane transporter activity	Transporter activity; Inorganic phosphate transmembrane transporter activity; Secondary active transmembrane transporter activity; Inorganic molecular entity transmembrane transporter activity; Active transmembrane transporter activity; Transmembrane transporter activity	1
pstB	511145.b3725	GO Function	GO:1901363	Heterocyclic compound binding	Nucleotide binding; Transporter activity; Inorganic phosphate transmembrane transporter activity; Binding; ATP binding; Anion transmembrane transporter activity; Ion transmembrane transporter activity; Inorganic anion transmembrane transporter activity; Phosphate ion transmembrane transporter activity; Secondary active transmembrane transporter activity; Inorganic molecular entity transmembrane t…	1
pstC	511145.b3727	GO Function	GO:0022857	Transmembrane transporter activity	Transporter activity; Inorganic phosphate transmembrane transporter activity; Secondary active transmembrane transporter activity; Inorganic molecular entity transmembrane transporter activity; Active transmembrane transporter activity; Transmembrane transporter activity	1
pstS	511145.b3728	GO Function	GO:0043168	Anion binding	Binding; Phosphate ion binding; Ion binding; Anion binding	1
pta	511145.b2297	GO Function	GO:0046914	Transition metal ion binding	Catalytic activity; Binding; Zinc ion binding; Phosphate acetyltransferase activity; Acetyltransferase activity; Transferase activity; Acyltransferase activity; Acyltransferase activity, transferring groups other than amino-acyl groups; Ion binding; Cation binding; Metal ion binding; Transition metal ion binding	1
ptsG	511145.b1101	GO Function	GO:0090564	Protein-phosphocysteine-glucose phosphotransferase system transporter activity	Catalytic activity; Transporter activity; Glucose transmembrane transporter activity; protein-N(PI)-phosphohistidine-sugar phosphotransferase activity; Carbohydrate transmembrane transporter activity; Monosaccharide transmembrane transporter activity; Hexose transmembrane transporter activity; Kinase activity; Transferase activity; Transferase activity, transferring phosphorus-containing groups; …	1
ptsI	511145.b2416	GO Function	GO:0046872	Metal ion binding	Catalytic activity; Binding; Protein binding; Phosphoenolpyruvate-protein phosphotransferase activity; Kinase activity; Transferase activity; Transferase activity, transferring phosphorus-containing groups; Phosphotransferase activity, nitrogenous group as acceptor; Identical protein binding; Ion binding; Cation binding; Metal ion binding	1
ptsN	511145.b3204	GO Function	GO:0098772	Molecular function regulator activity	Catalytic activity; Enzyme inhibitor activity; Transporter activity; Enzyme activator activity; protein-N(PI)-phosphohistidine-sugar phosphotransferase activity; Carbohydrate transmembrane transporter activity; Kinase activity; Transferase activity; Transferase activity, transferring phosphorus-containing groups; Phosphotransferase activity, alcohol group as acceptor; Kinase regulator activity; K…	1
ptsP	511145.b2829	GO Function	GO:0046872	Metal ion binding	Catalytic activity; Binding; Phosphoenolpyruvate-protein phosphotransferase activity; Kinase activity; Transferase activity; Transferase activity, transferring phosphorus-containing groups; Phosphotransferase activity, nitrogenous group as acceptor; Ion binding; Cation binding; Metal ion binding	1
purA	511145.b4177	GO Function	GO:1901363	Heterocyclic compound binding	Nucleotide binding; Magnesium ion binding; Catalytic activity; Adenylosuccinate synthase activity; Binding; GTP binding; Ligase activity; Ligase activity, forming carbon-nitrogen bonds; Purine nucleotide binding; Guanyl nucleotide binding; Ribonucleotide binding; Purine ribonucleotide binding; Guanyl ribonucleotide binding; Purine ribonucleoside triphosphate binding; Small molecule binding; Ion b…	1
purB	511145.b1131	GO Function	GO:1901363	Heterocyclic compound binding	Nucleotide binding; Catalytic activity; N6-(1,2-dicarboxyethyl)AMP AMP-lyase (fumarate-forming) activity; Binding; Lyase activity; Carbon-nitrogen lyase activity; Amidine-lyase activity; Purine nucleotide binding; Guanyl nucleotide binding; Ribonucleotide binding; Purine ribonucleotide binding; Guanyl ribonucleotide binding; Small molecule binding; Ion binding; Anion binding; (S)-2-(5-amino-1-(5-…	1
purC	511145.b2476	GO Function	GO:1901363	Heterocyclic compound binding	Nucleotide binding; Catalytic activity; Phosphoribosylaminoimidazolesuccinocarboxamide synthase activity; Binding; ATP binding; Ligase activity; Ligase activity, forming carbon-nitrogen bonds; Acid-amino acid ligase activity; Purine nucleotide binding; Guanyl nucleotide binding; Adenyl nucleotide binding; Ribonucleotide binding; Purine ribonucleotide binding; Adenyl ribonucleotide binding; Guanyl…	1
purD	511145.b4005	GO Function	GO:1901363	Heterocyclic compound binding	Nucleotide binding; Catalytic activity; Phosphoribosylamine-glycine ligase activity; Binding; ATP binding; Pyrophosphatase activity; Hydrolase activity; Hydrolase activity, acting on acid anhydrides; Hydrolase activity, acting on acid anhydrides, in phosphorus-containing anhydrides; Ligase activity; Ligase activity, forming carbon-nitrogen bonds; ATP hydrolysis activity; Purine nucleotide binding…	1
purE	511145.b0523	GO Function	GO:0042802	Identical protein binding	Catalytic activity; Binding; Protein binding; Isomerase activity; Intramolecular transferase activity; 5-(carboxyamino)imidazole ribonucleotide mutase activity; Identical protein binding	1
purF	511145.b2312	GO Function	GO:1901363	Heterocyclic compound binding	Nucleotide binding; Magnesium ion binding; Catalytic activity; Amidophosphoribosyltransferase activity; Binding; Protein binding; Transferase activity; Glycosyltransferase activity; Pentosyltransferase activity; Purine nucleotide binding; Guanyl nucleotide binding; Ribonucleotide binding; Purine ribonucleotide binding; Guanyl ribonucleotide binding; Small molecule binding; Identical protein bindi…	1
purH	511145.b4006	GO Function	GO:0019238	Cyclohydrolase activity	Catalytic activity; IMP cyclohydrolase activity; Phosphoribosylaminoimidazolecarboxamide formyltransferase activity; Transferase activity; Transferase activity, transferring one-carbon groups; Hydroxymethyl-, formyl- and related transferase activity; Hydrolase activity; Hydrolase activity, acting on carbon-nitrogen (but not peptide) bonds; Hydrolase activity, acting on carbon-nitrogen (but not pe…	1
purK	511145.b0522	GO Function	GO:1901363	Heterocyclic compound binding	Nucleotide binding; Catalytic activity; Phosphoribosylaminoimidazole carboxylase activity; Binding; ATP binding; Lyase activity; Carbon-carbon lyase activity; Carboxy-lyase activity; Ligase activity; Ligase activity, forming carbon-nitrogen bonds; Purine nucleotide binding; Adenyl nucleotide binding; Ribonucleotide binding; Purine ribonucleotide binding; Adenyl ribonucleotide binding; 5-(carboxya…	1
purL	511145.b2557	GO Function	GO:1901363	Heterocyclic compound binding	Nucleotide binding; Catalytic activity; Phosphoribosylformylglycinamidine synthase activity; Binding; ATP binding; Pyrophosphatase activity; Hydrolase activity; Hydrolase activity, acting on acid anhydrides; Hydrolase activity, acting on acid anhydrides, in phosphorus-containing anhydrides; Ligase activity; Ligase activity, forming carbon-nitrogen bonds; Carbon-nitrogen ligase activity, with glut…	1
purM	511145.b2499	GO Function	GO:1901363	Heterocyclic compound binding	Nucleotide binding; Catalytic activity; Phosphoribosylamine-glycine ligase activity; Phosphoribosylformylglycinamidine cyclo-ligase activity; Binding; ATP binding; Ligase activity; Ligase activity, forming carbon-nitrogen bonds; Cyclo-ligase activity; Purine nucleotide binding; Adenyl nucleotide binding; Ribonucleotide binding; Purine ribonucleotide binding; Adenyl ribonucleotide binding; Purine …	1
purN	511145.b2500	GO Function	GO:0016742	Hydroxymethyl-, formyl- and related transferase activity	Catalytic activity; Phosphoribosylglycinamide formyltransferase activity; Transferase activity; Transferase activity, transferring one-carbon groups; Hydroxymethyl-, formyl- and related transferase activity	1
purR	511145.b1658	GO Function	GO:1990837	Sequence-specific double-stranded DNA binding	Transcription cis-regulatory region binding; Transcription regulatory region nucleic acid binding; DNA-binding transcription repressor activity; Nucleobase binding; Guanine binding; Purine nucleobase binding; Nucleic acid binding; DNA binding; Double-stranded DNA binding; DNA-binding transcription factor activity; Binding; Small molecule binding; Sequence-specific DNA binding; Organic cyclic comp…	1
purT	511145.b1849	GO Function	GO:1901363	Heterocyclic compound binding	Nucleotide binding; Magnesium ion binding; Catalytic activity; Phosphoribosylglycinamide formyltransferase activity; Binding; ATP binding; Acetate kinase activity; Kinase activity; Transferase activity; Transferase activity, transferring one-carbon groups; Hydroxymethyl-, formyl- and related transferase activity; Transferase activity, transferring phosphorus-containing groups; Phosphotransferase …	1
purU	511145.b1232	GO Function	GO:0016811	Hydrolase activity, acting on carbon-nitrogen (but not peptide) bonds, in linear amides	Catalytic activity; Formyltetrahydrofolate deformylase activity; Transferase activity; Transferase activity, transferring one-carbon groups; Hydroxymethyl-, formyl- and related transferase activity; Hydrolase activity; Hydrolase activity, acting on carbon-nitrogen (but not peptide) bonds; Hydrolase activity, acting on carbon-nitrogen (but not peptide) bonds, in linear amides	1
puuA	511145.b1297	GO Function	GO:1901363	Heterocyclic compound binding	Nucleotide binding; Catalytic activity; Glutamate-ammonia ligase activity; Binding; ATP binding; Ammonia ligase activity; Ligase activity; Ligase activity, forming carbon-nitrogen bonds; Acid-ammonia (or amide) ligase activity; Purine nucleotide binding; Adenyl nucleotide binding; Ribonucleotide binding; Purine ribonucleotide binding; Adenyl ribonucleotide binding; Glutamate-putrescine ligase act…	1
puuE	511145.b1302	GO Function	GO:1901363	Heterocyclic compound binding	Catalytic activity; 4-aminobutyrate transaminase activity; Binding; Transaminase activity; Transferase activity; Transferase activity, transferring nitrogenous groups; Vitamin binding; Pyridoxal phosphate binding; 4-aminobutyrate:2-oxoglutarate transaminase activity; Small molecule binding; Ion binding; Anion binding; Vitamin B6 binding; Organic cyclic compound binding; Heterocyclic compound bind…	1
puuR	511145.b1299	GO Function	GO:1901363	Heterocyclic compound binding	Nucleic acid binding; DNA binding; DNA-binding transcription factor activity; Binding; Organic cyclic compound binding; Transcription regulator activity; Heterocyclic compound binding	1
pykA	511145.b1854	GO Function	GO:1901363	Heterocyclic compound binding	Nucleotide binding; Magnesium ion binding; Catalytic activity; Pyruvate kinase activity; Binding; Protein binding; ATP binding; Kinase activity; Transferase activity; Transferase activity, transferring phosphorus-containing groups; Phosphotransferase activity, alcohol group as acceptor; Purine nucleotide binding; Adenyl nucleotide binding; Potassium ion binding; Alkali metal ion binding; Ribonucl…	1
pykF	511145.b1676	GO Function	GO:1901363	Heterocyclic compound binding	Nucleotide binding; Magnesium ion binding; Catalytic activity; Pyruvate kinase activity; Binding; Protein binding; ATP binding; Kinase activity; Transferase activity; Transferase activity, transferring phosphorus-containing groups; Phosphotransferase activity, alcohol group as acceptor; Purine nucleotide binding; Adenyl nucleotide binding; Potassium ion binding; Alkali metal ion binding; Ribonucl…	1
pyrB	511145.b4245	GO Function	GO:0043177	Organic acid binding	Catalytic activity; Aspartate carbamoyltransferase activity; Binding; Protein binding; Amino acid binding; Transferase activity; Transferase activity, transferring one-carbon groups; Carboxyl- or carbamoyltransferase activity; Small molecule binding; Identical protein binding; Organic acid binding	1
pyrC	511145.b1062	GO Function	GO:0046914	Transition metal ion binding	Catalytic activity; Dihydroorotase activity; Binding; Zinc ion binding; Hydrolase activity; Hydrolase activity, acting on carbon-nitrogen (but not peptide) bonds; Hydrolase activity, acting on carbon-nitrogen (but not peptide) bonds, in cyclic amides; Ion binding; Cation binding; Metal ion binding; Transition metal ion binding	1
pyrD	511145.b0945	GO Function	GO:1901363	Heterocyclic compound binding	Nucleotide binding; Catalytic activity; Dihydroorotate dehydrogenase activity; Binding; FMN binding; Oxidoreductase activity; Oxidoreductase activity, acting on the CH-CH group of donors; Oxidoreductase activity, acting on the CH-CH group of donors, quinone or related compound as acceptor; Ribonucleotide binding; Small molecule binding; Ion binding; Anion binding; Organic cyclic compound binding;…	1
pyrE	511145.b3642	GO Function	GO:0046872	Metal ion binding	Magnesium ion binding; Catalytic activity; Orotate phosphoribosyltransferase activity; Binding; Transferase activity; Glycosyltransferase activity; Pentosyltransferase activity; Ion binding; Cation binding; Metal ion binding	1
pyrH	511145.b0171	GO Function	GO:1901363	Heterocyclic compound binding	Nucleotide binding; Catalytic activity; Binding; Protein binding; ATP binding; Uridylate kinase activity; Kinase activity; Transferase activity; Transferase activity, transferring phosphorus-containing groups; Phosphotransferase activity, phosphate group as acceptor; Purine nucleotide binding; Nucleobase-containing compound kinase activity; Adenyl nucleotide binding; Ribonucleotide binding; Purin…	1
pyrI	511145.b4244	GO Function	GO:0046914	Transition metal ion binding	Binding; Zinc ion binding; Ion binding; Cation binding; Metal ion binding; Transition metal ion binding	1
qmcA	511145.b0489	GO Function	GO:0042802	Identical protein binding	Binding; Protein binding; Identical protein binding	1
qseB	511145.b3025	GO Function	GO:1990837	Sequence-specific double-stranded DNA binding	Phosphorelay response regulator activity; Transcription cis-regulatory region binding; Transcription regulatory region nucleic acid binding; DNA-binding transcription activator activity; Nucleic acid binding; DNA binding; Double-stranded DNA binding; DNA-binding transcription factor activity; Binding; Sequence-specific DNA binding; Molecular transducer activity; Organic cyclic compound binding; T…	1
qseC	511145.b3026	GO Function	GO:1901363	Heterocyclic compound binding	Phosphorelay sensor kinase activity; Nucleotide binding; Catalytic activity; Protein kinase activity; Protein histidine kinase activity; Binding; ATP binding; Kinase activity; Transferase activity; Transferase activity, transferring phosphorus-containing groups; Phosphotransferase activity, alcohol group as acceptor; Phosphotransferase activity, nitrogenous group as acceptor; Purine nucleotide bi…	1
qseE	511145.b2556	GO Function	GO:1901363	Heterocyclic compound binding	Phosphorelay sensor kinase activity; Phosphorelay response regulator activity; Nucleotide binding; Catalytic activity; Protein kinase activity; Protein histidine kinase activity; Binding; ATP binding; Enzyme activator activity; Kinase activity; Transferase activity; Transferase activity, transferring phosphorus-containing groups; Phosphotransferase activity, alcohol group as acceptor; Phosphotran…	1
qseF	511145.b2554	GO Function	GO:1990837	Sequence-specific double-stranded DNA binding	Phosphorelay response regulator activity; Nucleotide binding; Transcription cis-regulatory region binding; Cis-regulatory region sequence-specific DNA binding; Transcription regulatory region nucleic acid binding; Nucleic acid binding; DNA binding; Double-stranded DNA binding; DNA-binding transcription factor activity; Binding; ATP binding; Purine nucleotide binding; Adenyl nucleotide binding; Ri…	1
queA	511145.b0405	GO Function	GO:0140640	Catalytic activity, acting on a nucleic acid	Catalytic activity; Transferase activity; Glycosyltransferase activity; Isomerase activity; S-adenosylmethionine:tRNA ribosyltransferase-isomerase activity; Catalytic activity, acting on RNA; Catalytic activity, acting on a tRNA; Catalytic activity, acting on a nucleic acid	1
queC	511145.b0444	GO Function	GO:1901363	Heterocyclic compound binding	Nucleotide binding; Catalytic activity; Binding; ATP binding; Zinc ion binding; Ligase activity; Ligase activity, forming carbon-nitrogen bonds; Purine nucleotide binding; Adenyl nucleotide binding; Ribonucleotide binding; Purine ribonucleotide binding; Adenyl ribonucleotide binding; Purine ribonucleoside triphosphate binding; Small molecule binding; Ion binding; Anion binding; Cation binding; Me…	1
queE	511145.b2777	GO Function	GO:1904047	S-adenosyl-L-methionine binding	Magnesium ion binding; Catalytic activity; Binding; Lyase activity; Carbon-nitrogen lyase activity; Ion binding; Cation binding; Metal ion binding; Iron-sulfur cluster binding; 4 iron, 4 sulfur cluster binding; Metal cluster binding; Sulfur compound binding; S-adenosyl-L-methionine binding	1
queF	511145.b2794	GO Function	GO:0046857	Oxidoreductase activity, acting on other nitrogenous compounds as donors, with NAD or NADP as acceptor	Catalytic activity; Oxidoreductase activity; Oxidoreductase activity, acting on the CH-NH group of donors; Oxidoreductase activity, acting on the CH-NH group of donors, NAD or NADP as acceptor; Oxidoreductase activity, acting on NAD(P)H; Oxidoreductase activity, acting on NAD(P)H, nitrogenous group as acceptor; Oxidoreductase activity, acting on other nitrogenous compounds as donors; preQ1 syntha…	1
queG	511145.b4166	GO Function	GO:0052693	Epoxyqueuosine reductase activity	Catalytic activity; Binding; Oxidoreductase activity; Ion binding; Cation binding; Metal ion binding; Iron-sulfur cluster binding; 4 iron, 4 sulfur cluster binding; Metal cluster binding; Epoxyqueuosine reductase activity	1
radA	511145.b4389	GO Function	GO:1901363	Heterocyclic compound binding	Nucleotide binding; Nucleic acid binding; DNA binding; Damaged DNA binding; Single-stranded DNA binding; Catalytic activity; Binding; ATP binding; ATP-dependent activity, acting on DNA; Hydrolase activity; Purine nucleotide binding; Adenyl nucleotide binding; Ribonucleotide binding; Purine ribonucleotide binding; Adenyl ribonucleotide binding; Purine ribonucleoside triphosphate binding; Small mol…	1
rarA	511145.b0892	GO Function	GO:1901363	Heterocyclic compound binding	Nucleotide binding; Nucleic acid binding; DNA binding; DNA helicase activity; Catalytic activity; Helicase activity; Binding; Protein binding; ATP binding; Enzyme activator activity; ATP-dependent activity, acting on DNA; Pyrophosphatase activity; Hydrolase activity; Hydrolase activity, acting on acid anhydrides; Hydrolase activity, acting on acid anhydrides, in phosphorus-containing anhydrides; …	1
ravA	511145.b3746	GO Function	GO:1901363	Heterocyclic compound binding	Nucleotide binding; Catalytic activity; Binding; Protein binding; ATP binding; Pyrophosphatase activity; Hydrolase activity; Hydrolase activity, acting on acid anhydrides; Hydrolase activity, acting on acid anhydrides, in phosphorus-containing anhydrides; ATP hydrolysis activity; Purine nucleotide binding; Nucleoside-triphosphatase activity; Adenyl nucleotide binding; Ribonucleotide binding; Puri…	1
rbsK	511145.b3752	GO Function	GO:1901363	Heterocyclic compound binding	Nucleotide binding; Catalytic activity; Ribokinase activity; Binding; ATP binding; Kinase activity; Transferase activity; Transferase activity, transferring phosphorus-containing groups; Phosphotransferase activity, alcohol group as acceptor; Purine nucleotide binding; Carbohydrate kinase activity; Adenyl nucleotide binding; Ribonucleotide binding; Purine ribonucleotide binding; Adenyl ribonucleo…	1
rbsR	511145.b3753	GO Function	GO:1990837	Sequence-specific double-stranded DNA binding	Transcription cis-regulatory region binding; Cis-regulatory region sequence-specific DNA binding; Transcription regulatory region nucleic acid binding; DNA-binding transcription activator activity; Nucleic acid binding; DNA binding; Double-stranded DNA binding; DNA-binding transcription factor activity; Binding; Sequence-specific DNA binding; Organic cyclic compound binding; Transcription regulat…	1
rcsC	511145.b2218	GO Function	GO:1901363	Heterocyclic compound binding	Phosphorelay sensor kinase activity; Nucleotide binding; Catalytic activity; Protein kinase activity; Protein histidine kinase activity; Phosphoprotein phosphatase activity; Binding; ATP binding; Kinase activity; Transferase activity; Transferase activity, transferring phosphorus-containing groups; Phosphotransferase activity, alcohol group as acceptor; Phosphotransferase activity, nitrogenous gr…	1
rcsD	511145.b2216	GO Function	GO:1901363	Heterocyclic compound binding	Phosphorelay sensor kinase activity; Nucleotide binding; Catalytic activity; Protein kinase activity; Protein histidine kinase activity; Binding; ATP binding; Histidine phosphotransfer kinase activity; Kinase activity; Transferase activity; Transferase activity, transferring phosphorus-containing groups; Phosphotransferase activity, alcohol group as acceptor; Phosphotransferase activity, carboxyl…	1
rdgB	511145.b2954	GO Function	GO:1901363	Heterocyclic compound binding	Nucleotide binding; Magnesium ion binding; Catalytic activity; Binding; Protein binding; Pyrophosphatase activity; Hydrolase activity; Hydrolase activity, acting on acid anhydrides; Hydrolase activity, acting on acid anhydrides, in phosphorus-containing anhydrides; Nucleoside-triphosphatase activity; dITP diphosphatase activity; Small molecule binding; ITP diphosphatase activity; XTP diphosphatas…	1
rdgC	511145.b0393	GO Function	GO:1901363	Heterocyclic compound binding	Nucleic acid binding; DNA binding; Double-stranded DNA binding; Single-stranded DNA binding; Binding; Organic cyclic compound binding; Heterocyclic compound binding	1
rdoA	511145.b3859	GO Function	GO:1901363	Heterocyclic compound binding	Nucleotide binding; Magnesium ion binding; Catalytic activity; Protein kinase activity; Protein serine/threonine kinase activity; Binding; ATP binding; Kinase activity; Transferase activity; Transferase activity, transferring phosphorus-containing groups; Phosphotransferase activity, alcohol group as acceptor; Purine nucleotide binding; Adenyl nucleotide binding; Ribonucleotide binding; Purine ri…	1
recA	511145.b2699	GO Function	GO:1901363	Heterocyclic compound binding	Nucleotide binding; Nucleic acid binding; DNA binding; Damaged DNA binding; Single-stranded DNA binding; Catalytic activity; Binding; ATP binding; ATP-dependent activity, acting on DNA; Purine nucleotide binding; Adenyl nucleotide binding; Ribonucleotide binding; Purine ribonucleotide binding; Adenyl ribonucleotide binding; Purine ribonucleoside triphosphate binding; Small molecule binding; Ion b…	1
recB	511145.b2820	GO Function	GO:1901363	Heterocyclic compound binding	Nucleotide binding; Magnesium ion binding; Nucleic acid binding; DNA binding; DNA helicase activity; Catalytic activity; Helicase activity; Nuclease activity; Endonuclease activity; Endodeoxyribonuclease activity; Exonuclease activity; Exodeoxyribonuclease activity; Deoxyribonuclease activity; Binding; ATP binding; ATP-dependent activity, acting on DNA; Exodeoxyribonuclease V activity; DNA transl…	1
recC	511145.b2822	GO Function	GO:1901363	Heterocyclic compound binding	Nucleotide binding; Nucleic acid binding; DNA binding; DNA helicase activity; Catalytic activity; Helicase activity; Nuclease activity; Exonuclease activity; Exodeoxyribonuclease activity; Deoxyribonuclease activity; Binding; ATP binding; ATP-dependent activity, acting on DNA; Exodeoxyribonuclease V activity; Hydrolase activity; Hydrolase activity, acting on ester bonds; Exonuclease activity, act…	1
recD	511145.b2819	GO Function	GO:1901363	Heterocyclic compound binding	Nucleotide binding; Nucleic acid binding; DNA binding; DNA helicase activity; Catalytic activity; Helicase activity; Nuclease activity; Exonuclease activity; Exodeoxyribonuclease activity; Deoxyribonuclease activity; Binding; ATP binding; ATP-dependent activity, acting on DNA; Exodeoxyribonuclease V activity; Hydrolase activity; Hydrolase activity, acting on ester bonds; Exonuclease activity, act…	1
recF	511145.b3700	GO Function	GO:1901363	Heterocyclic compound binding	Nucleotide binding; Nucleic acid binding; DNA binding; Single-stranded DNA binding; Binding; ATP binding; Purine nucleotide binding; Adenyl nucleotide binding; Ribonucleotide binding; Purine ribonucleotide binding; Adenyl ribonucleotide binding; Purine ribonucleoside triphosphate binding; Small molecule binding; Ion binding; Anion binding; Organic cyclic compound binding; Carbohydrate derivative …	1
recG	511145.b3652	GO Function	GO:1901363	Heterocyclic compound binding	Nucleotide binding; Nucleic acid binding; DNA binding; DNA helicase activity; Catalytic activity; Helicase activity; Binding; ATP binding; ATP-dependent activity, acting on DNA; Pyrophosphatase activity; Hydrolase activity; Hydrolase activity, acting on acid anhydrides; Hydrolase activity, acting on acid anhydrides, in phosphorus-containing anhydrides; ATP hydrolysis activity; Purine nucleotide b…	1
recJ	511145.b2892	GO Function	GO:1901363	Heterocyclic compound binding	Nucleic acid binding; Catalytic activity; Nuclease activity; Exonuclease activity; Exodeoxyribonuclease activity; Deoxyribonuclease activity; Binding; Single-stranded DNA exodeoxyribonuclease activity; 5-3 exonuclease activity; Hydrolase activity; Hydrolase activity, acting on ester bonds; Exonuclease activity, active with either ribo- or deoxyribonucleic acids and producing 5-phosphomonoesters; …	1
recN	511145.b2616	GO Function	GO:1901363	Heterocyclic compound binding	Nucleotide binding; Binding; ATP binding; Purine nucleotide binding; Adenyl nucleotide binding; Ribonucleotide binding; Purine ribonucleotide binding; Adenyl ribonucleotide binding; Purine ribonucleoside triphosphate binding; Small molecule binding; Ion binding; Anion binding; Organic cyclic compound binding; Carbohydrate derivative binding; Nucleoside phosphate binding; Heterocyclic compound bin…	1
recQ	511145.b3822	GO Function	GO:1901363	Heterocyclic compound binding	Nucleotide binding; Nucleic acid binding; DNA binding; DNA helicase activity; Catalytic activity; Helicase activity; Binding; ATP binding; ATP-dependent activity, acting on DNA; Zinc ion binding; Four-way junction helicase activity; Pyrophosphatase activity; Hydrolase activity; Hydrolase activity, acting on acid anhydrides; Hydrolase activity, acting on acid anhydrides, in phosphorus-containing a…	1
recR	511145.b0472	GO Function	GO:1901363	Heterocyclic compound binding	Nucleic acid binding; DNA binding; Binding; Ion binding; Cation binding; Metal ion binding; Organic cyclic compound binding; Heterocyclic compound binding	1
relA	511145.b2784	GO Function	GO:1901363	Heterocyclic compound binding	Nucleotide binding; Catalytic activity; Binding; ATP binding; GTP binding; GTP diphosphokinase activity; guanosine-3,5-bis(diphosphate) 3-diphosphatase activity; Kinase activity; Transferase activity; Transferase activity, transferring phosphorus-containing groups; Diphosphotransferase activity; Hydrolase activity; Hydrolase activity, acting on ester bonds; Diphosphoric monoester hydrolase activi…	1
rep	511145.b3778	GO Function	GO:1901363	Heterocyclic compound binding	Nucleotide binding; Nucleic acid binding; DNA binding; DNA helicase activity; Single-stranded DNA binding; Catalytic activity; Helicase activity; Nuclease activity; Exonuclease activity; Binding; ATP binding; ATP-dependent activity, acting on DNA; 3-5 exonuclease activity; Pyrophosphatase activity; Hydrolase activity; Hydrolase activity, acting on ester bonds; Hydrolase activity, acting on acid a…	1
rfaD	511145.b3619	GO Function	GO:1901363	Heterocyclic compound binding	Nucleotide binding; Catalytic activity; Binding; ADP-glyceromanno-heptose 6-epimerase activity; Isomerase activity; Racemase and epimerase activity; Racemase and epimerase activity, acting on carbohydrates and derivatives; Small molecule binding; Ion binding; Anion binding; NADP binding; NADP+ binding; Organic cyclic compound binding; Nucleoside phosphate binding; Heterocyclic compound binding	1
rfaE	511145.b3052	GO Function	GO:1901363	Heterocyclic compound binding	Nucleotide binding; Catalytic activity; Binding; ATP binding; Kinase activity; Transferase activity; Transferase activity, transferring phosphorus-containing groups; Phosphotransferase activity, alcohol group as acceptor; Nucleotidyltransferase activity; Purine nucleotide binding; Carbohydrate kinase activity; Adenyl nucleotide binding; Ribonucleotide binding; Purine ribonucleotide binding; Adeny…	1
rfaH	511145.b3842	GO Function	GO:1901363	Heterocyclic compound binding	Bacterial-type RNA polymerase core enzyme binding; Transcription antitermination factor activity, DNA binding; Nucleic acid binding; DNA binding; RNA binding; Binding; Protein binding; Translation activator activity; Enzyme binding; RNA polymerase core enzyme binding; Translation regulator activity; Regulatory RNA binding; RNA polymerase binding; Translation regulator activity, nucleic acid bindi…	1
rfe	511145.b3784	GO Function	GO:0046914	Transition metal ion binding	Magnesium ion binding; Catalytic activity; Binding; Protein binding; phospho-N-acetylmuramoyl-pentapeptide-transferase activity; Transferase activity; Glycosyltransferase activity; Transferase activity, transferring phosphorus-containing groups; Phosphotransferase activity, for other substituted phosphate groups; Manganese ion binding; UDP-N-acetylglucosamine-undecaprenyl-phosphate N-acetylglucos…	1
rffA	511145.b3791	GO Function	GO:1901363	Heterocyclic compound binding	Catalytic activity; Binding; Protein binding; Transaminase activity; Transferase activity; Transferase activity, transferring nitrogenous groups; dTDP-4-amino-4,6-dideoxygalactose transaminase activity; Vitamin binding; Pyridoxal phosphate binding; Small molecule binding; Identical protein binding; Ion binding; Anion binding; Vitamin B6 binding; Organic cyclic compound binding; Heterocyclic compo…	1
rffC	511145.b3790	GO Function	GO:0016747	Acyltransferase activity, transferring groups other than amino-acyl groups	Catalytic activity; N-acetyltransferase activity; Acetyltransferase activity; N-acyltransferase activity; Transferase activity; Acyltransferase activity; Acyltransferase activity, transferring groups other than amino-acyl groups	1
rffD	511145.b3787	GO Function	GO:1901363	Heterocyclic compound binding	Nucleotide binding; Catalytic activity; Binding; Oxidoreductase activity; Oxidoreductase activity, acting on CH-OH group of donors; Oxidoreductase activity, acting on the CH-OH group of donors, NAD or NADP as acceptor; Oxidoreductase activity, acting on the CH-CH group of donors; Oxidoreductase activity, acting on the CH-CH group of donors, NAD or NADP as acceptor; Small molecule binding; NAD bin…	1
rffE	511145.b3786	GO Function	GO:0042802	Identical protein binding	Catalytic activity; Binding; Protein binding; UDP-N-acetylglucosamine 2-epimerase activity; Isomerase activity; Racemase and epimerase activity; Racemase and epimerase activity, acting on carbohydrates and derivatives; Identical protein binding	1
rffG	511145.b3788	GO Function	GO:0016836	Hydro-lyase activity	Catalytic activity; dTDP-glucose 4,6-dehydratase activity; Lyase activity; Carbon-oxygen lyase activity; Hydro-lyase activity	1
rffM	511145.b3794	GO Function	GO:0047241	Lipopolysaccharide N-acetylmannosaminouronosyltransferase activity	Catalytic activity; UDP-glycosyltransferase activity; Transferase activity; Glycosyltransferase activity; Hexosyltransferase activity; Lipopolysaccharide N-acetylmannosaminouronosyltransferase activity	1
rhlB	511145.b3780	GO Function	GO:1901363	Heterocyclic compound binding	Nucleotide binding; Nucleic acid binding; RNA binding; RNA helicase activity; Catalytic activity; Helicase activity; Binding; Protein binding; ATP binding; ATP-dependent activity, acting on RNA; Pyrophosphatase activity; Hydrolase activity; Hydrolase activity, acting on acid anhydrides; Hydrolase activity, acting on acid anhydrides, in phosphorus-containing anhydrides; ATP hydrolysis activity; Pu…	1
rhlE	511145.b0797	GO Function	GO:1901363	Heterocyclic compound binding	Nucleotide binding; Nucleic acid binding; RNA binding; RNA helicase activity; Catalytic activity; Helicase activity; Binding; ATP binding; ATP-dependent activity, acting on RNA; Pyrophosphatase activity; Hydrolase activity; Hydrolase activity, acting on acid anhydrides; Hydrolase activity, acting on acid anhydrides, in phosphorus-containing anhydrides; ATP hydrolysis activity; Purine nucleotide b…	1
rho	511145.b3783	GO Function	GO:1901363	Heterocyclic compound binding	Nucleotide binding; Nucleic acid binding; RNA binding; Catalytic activity; Helicase activity; Binding; Protein binding; ATP binding; ATP-dependent activity, acting on RNA; Hydrolase activity; Purine nucleotide binding; Adenyl nucleotide binding; Ribonucleotide binding; Purine ribonucleotide binding; Adenyl ribonucleotide binding; Purine ribonucleoside triphosphate binding; Small molecule binding;…	1
rhtB	511145.b3824	GO Function	GO:0046943	Carboxylic acid transmembrane transporter activity	Transporter activity; Organic acid transmembrane transporter activity; Cation transmembrane transporter activity; Anion transmembrane transporter activity; Organic anion transmembrane transporter activity; Ion transmembrane transporter activity; Amino acid transmembrane transporter activity; Neutral amino acid transmembrane transporter activity; L-amino acid transmembrane transporter activity; L-…	1
rhtC	511145.b3823	GO Function	GO:0046943	Carboxylic acid transmembrane transporter activity	Transporter activity; Organic acid transmembrane transporter activity; Cation transmembrane transporter activity; Anion transmembrane transporter activity; Organic anion transmembrane transporter activity; Ion transmembrane transporter activity; Amino acid transmembrane transporter activity; Neutral amino acid transmembrane transporter activity; L-amino acid transmembrane transporter activity; L-…	1
ribB	511145.b3041	GO Function	GO:0046914	Transition metal ion binding	Magnesium ion binding; Catalytic activity; Binding; Protein binding; 3,4-dihydroxy-2-butanone-4-phosphate synthase activity; Lyase activity; Carbon-carbon lyase activity; Manganese ion binding; Identical protein binding; Ion binding; Cation binding; Metal ion binding; Transition metal ion binding	1
ribC	511145.b1662	GO Function	GO:0016765	Transferase activity, transferring alkyl or aryl (other than methyl) groups	Catalytic activity; Riboflavin synthase activity; Transferase activity; Transferase activity, transferring alkyl or aryl (other than methyl) groups	1
ribD	511145.b0414	GO Function	GO:1901363	Heterocyclic compound binding	Nucleotide binding; Catalytic activity; Binding; Zinc ion binding; 5-amino-6-(5-phosphoribosylamino)uracil reductase activity; Diaminohydroxyphosphoribosylaminopyrimidine deaminase activity; Oxidoreductase activity; Oxidoreductase activity, acting on CH-OH group of donors; Oxidoreductase activity, acting on the CH-OH group of donors, NAD or NADP as acceptor; Hydrolase activity; Hydrolase activity…	1
ribE	511145.b0415	GO Function	GO:0016765	Transferase activity, transferring alkyl or aryl (other than methyl) groups	6,7-dimethyl-8-ribityllumazine synthase activity; Catalytic activity; Transferase activity; Transferase activity, transferring alkyl or aryl (other than methyl) groups	1
ribF	511145.b0025	GO Function	GO:1901363	Heterocyclic compound binding	Nucleotide binding; Catalytic activity; FMN adenylyltransferase activity; Binding; ATP binding; Riboflavin kinase activity; Kinase activity; Transferase activity; Transferase activity, transferring phosphorus-containing groups; Phosphotransferase activity, alcohol group as acceptor; Nucleotidyltransferase activity; Purine nucleotide binding; Adenyl nucleotide binding; Ribonucleotide binding; Puri…	1
ridA	511145.b4243	GO Function	GO:0120243	2-iminopropanoate deaminase activity	Catalytic activity; Binding; Protein binding; Hydrolase activity; Hydrolase activity, acting on carbon-nitrogen (but not peptide) bonds; Deaminase activity; Unfolded protein binding; 2-iminobutanoate/2-iminopropanoate deaminase; 2-iminobutanoate deaminase activity; 2-iminopropanoate deaminase activity	1
rimI	511145.b4373	GO Function	GO:0140096	Catalytic activity, acting on a protein	Catalytic activity; Peptide alpha-N-acetyltransferase activity; N-acetyltransferase activity; Ribosomal protein S5-alanine N-acetyltransferase activity; Acetyltransferase activity; N-acyltransferase activity; Transferase activity; Acyltransferase activity; Acyltransferase activity, transferring groups other than amino-acyl groups; Peptide N-acetyltransferase activity; peptide-lysine-N-acetyltrans…	1
rimM	511145.b2608	GO Function	GO:1901363	Heterocyclic compound binding	Nucleic acid binding; RNA binding; Binding; rRNA binding; Ribonucleoprotein complex binding; Ribosome binding; Protein-containing complex binding; Organic cyclic compound binding; Heterocyclic compound binding	1
[truncated: 491 more rows]

## Sheet: E. coli
Antibiotic	Feature	pvalue	Importance	Gene Name	Gene Description	Amino Acid Position	SNP	Nonsense Mutation	AA in non synonymous SNPs,	Significant in GSM	StringDB Protein Annotation	String DB Gene ontology function	Metabolic Pathways
[truncated: 16,314 more rows]

[truncated: 7 more sheets: Sheet7, Sheet4, Sheet5, Sheet3, Sheet2, S. enterica, Sheet1]
