# Supplementary material for: Convergence of resistance and evolutionary responses in Escherichia coli and Salmonella enterica co-inhabiting chicken farms in China
Source: Nat Commun. 2024 Jan 5;15:206. doi: 10.1038/s41467-023-44272-1 (PMC10770378; doi:10.1038/s41467-023-44272-1)
Supplement: Supplementary file 14 — Supplementary Data 11 [file 41467_2023_44272_MOESM14_ESM.xlsx]

## Sheet: a. China Public Data
Escherichia coli accessions (sourced from BV-BRC database)		Salmonella enterica accessions (sourced from BV-BRC database)
562.102		1.32434e+06
562.102		149539
562.102		149539
562.102		149539
562.102		149539
562.102		149539
562.102		2.68631e+06
562.102		28144.2
562.102		286783
562.102		286783
562.102		286783
562.102		286783
562.102		286783
562.102		286783
562.102		286783
562.102		286783
562.102		286783
562.102		286783
562.102		286783
562.102		286783
562.102		286783
562.102		286783
562.102		286783
562.102		286783
562.102		286783
562.102		286783
562.102		286783
562.102		286783
562.102		286784
562.102		286784
562.102		286784
562.102		286784
562.102		286784
562.102		286784
562.102		286784
562.102		286784
562.102		286784
562.102		286784
562.102		286784
562.102		286784
562.102		286784
562.102		286784
562.102		286784
562.102		286784
562.102		286784
562.102		286784
562.102		286784
562.102		286784
562.102		286784
562.102		286784
562.102		286784
562.103		286784
562.103		286784
562.103		286784
562.103		286784
562.103		286784
562.103		286784
562.103		286784
562.103		286784
562.103		286784
562.103		286784
562.103		286784
562.103		286784
562.103		286784
562.103		286784
562.103		286784
562.103		286784
562.103		286784
562.103		286784
562.103		286784
562.103		286784
562.103		286784
562.103		286784
562.103		286784
562.103		286784
562.103		286784
562.103		286784
562.103		286784
562.103		286784
562.103		286784
562.103		286784
562.103		286784
562.103		286784
562.103		286784
562.103		286784
562.103		286784
562.103		286784
562.103		286784
562.103		286784
562.103		286784
562.103		286784
562.103		286784
562.103		286784
562.103		286784
562.103		286784
562.103		286784
562.103		286784
562.103		286784
562.103		286784
562.103		286784
562.103		286784
562.103		286784
562.103		286784
562.103		286784
562.103		286784
562.103		286784
562.103		286784
562.103		286784
562.103		286784
562.103		286784
562.103		286784
562.103		286784
562.103		286784
562.103		286784
562.103		286784
562.103		286784
562.103		286784
562.103		286784
562.103		286784
562.103		286784
562.103		286784
562.103		286784
562.103		286784
562.103		286784
562.103		286784
562.103		286784
562.103		286784
562.103		286784
562.103		286784
562.103		286784
562.103		286784
562.103		286784
562.103		286784
562.103		286784
562.103		286784
562.103		286784
562.103		286784
562.103		286784
562.103		286784
562.103		286784
562.103		286784
562.103		286784
562.103		286784
562.103		286784
562.103		286784
562.103		286784
562.103		286784
562.103		286784
562.103		286784
562.103		286784
562.103		286784
562.103		286784
562.103		286784
562.103		286784
562.103		286784
562.103		286784
562.103		286784
562.103		286784
562.103		286784
562.103		286784
562.103		286784
562.103		286784
562.103		286784
562.103		286784
562.103		286784
562.103		286784
562.103		286784
562.103		286784
562.103		28901.2
562.103		28901.2
562.103		28901.2
562.103		28901.2
562.103		28901.2
562.103		28901.2
562.103		28901.2
562.103		28901.2
562.103		28901.2
562.103		28901.2
562.103		28901.2
562.103		28901.2
562.103		28901.2
562.103		28901.2
562.103		28901.2
562.103		28901.2
562.103		28901.2
562.103		28901.2
562.103		28901.2
562.103		28901.2
562.103		28901.2
562.103		28901.2
562.103		28901.2
562.103		28901.2
562.103		28901.2
562.103		28901.2
562.103		28901.2
562.103		28901.2
562.103		28901.2
562.103		28901.2
562.103		28901.2
562.103		28901.2
562.103		28901.2
562.103		28901.2
562.103		28901.2
562.103		28901.2
562.103		28901.2
562.103		28901.2
562.103		28901.2
562.103		28901.2
562.103		28901.2
562.103		28901.2
562.103		28901.2
562.103		28901.2
562.103		28901.2
562.103		28901.2
562.103		28901.2
562.103		28901.2
562.103		28901.2
562.103		28901.2
562.103		28901.2
562.103		28901.2
562.103		28901.2
562.103		28901.2
562.103		28901.2
562.103		28901.2
562.103		29474.3
562.103		367181
562.103		367181
562.103		367181
562.103		367181
562.103		367181
562.103		367181
562.103		367181
562.103		367181
562.103		367181
562.103		367182
562.103		367182
562.103		367182
562.103		367182
562.103		367182
562.106		440524
562.106		440524
562.106		440524
562.106		440524
562.106		440524
562.106		440524
562.106		440524
562.106		440524
562.106		440524
562.106		440524
562.106		440524
562.106		59201.3
562.106		59201.3
562.106		59201.3
562.106		59201.3
562.106		59201.3
562.106		595.331
562.106		605.62
562.106		605.78
562.106		605.81
562.106		605.82
562.106		605.83
562.106		605.84
562.106		702979
562.106		90371.2
562.106		984213
562.109
562.111
562.111
562.111
562.111
562.111
562.111
562.111
562.111
562.111
562.111
562.111
562.111
562.111
562.111
562.111
562.111
562.111
562.111
562.111
562.111
562.111
562.111
562.111
562.111
562.113
562.115
562.115
562.115
562.115
562.115
562.115
562.115
562.115
562.115
562.115
562.115
562.115
562.115
562.115
562.115
562.136
562.136
562.136
562.136
562.136
562.136
562.136
562.136
562.136
562.136
562.136
562.136
562.136
562.136
562.136
562.136
562.136
562.136
562.136
562.136
562.136
562.136
562.136
562.136
562.136
562.136
562.136
562.136
562.136
562.136
562.136
562.136
562.136
562.136
562.136
562.136
562.136
562.136
562.136
562.136
562.136
562.136
562.136
562.136
562.136
562.136
562.136
562.136
562.136
562.136
562.136
562.136
562.136
562.136
562.136
562.136
562.136
562.136
562.136
562.136
562.136
562.136
562.136
562.136
562.136
562.136
562.136
562.136
562.136
562.136
562.136
562.136
562.136
562.136
562.137
562.137
562.137
562.137
562.137
562.137
562.137
562.137
562.137
562.137
562.137
562.137
562.137
562.137
562.137
562.137
562.137
562.137
562.137
562.137
562.137
562.137
562.137
562.137
562.137
562.137
562.137
562.164
562.177
562.254
562.283
562.283
562.283
562.283
562.283
562.283
562.283
562.283
562.283
562.283
562.283
562.283
562.283
562.283
562.283
562.283
562.283
562.283
562.283
562.283
562.283
562.283
562.283
562.283
562.283
562.283
562.283
562.283
562.283
562.283
562.283
562.283
562.283
562.283
562.283
562.284
562.284
562.284
562.284
562.284
562.284
562.284
562.284
562.284
562.284
562.284
562.284
562.286
562.286
562.286
562.286
562.286
562.286
562.286
562.286
562.286
562.286
562.286
562.286
562.286
562.286
562.286
562.286
562.286
562.286
562.286
562.286
562.286
562.286
562.286
562.286
562.286
562.286
562.286
562.286
562.286
562.286
562.286
562.286
562.286
562.286
562.286
562.286
562.286
562.286
562.286
562.286
562.287
562.287
562.287
562.287
562.287
562.287
562.287
562.287
562.287
562.287
562.287
562.287
562.287
562.287
562.287
562.287
562.287
562.287
562.287
562.287
562.29
562.292
562.333
562.333
562.333
562.333
562.333
562.333
562.333
562.333
562.333
562.333
562.341
562.46
562.477
562.51
562.526
562.526
562.526
562.526
562.526
562.526
562.526
562.526
562.526
562.526
562.526
562.527
562.584
562.584
562.591
562.591
562.591
562.603
562.603
562.603
562.604
562.604
562.604
562.604
562.604
562.604
562.604
562.604
562.604
562.604
562.604
562.604
562.604
562.604
562.604
562.604
562.604
562.604
562.604
562.604
562.604
562.604
562.604
562.604
562.604
562.604
562.616
562.617
562.617
562.617
562.627
562.638
562.638
562.638
562.638
562.642
562.668
562.668
562.668
562.668
562.668
562.668
562.668
562.668
562.668
562.668
562.668
562.668
562.668
562.668
562.668
562.668
562.668
562.668
562.668
562.668
562.668
562.668
562.668
562.668
562.668
562.668
562.668
562.668
562.668
562.668
562.668
562.706
562.707
562.757
562.757
562.78
562.78
562.78
562.78
562.78
562.78
562.78
562.781
562.781
562.781
562.781
562.781
562.78
562.792
562.792
562.792
562.792
562.792
562.792
562.804
562.804
562.804
562.804
562.804
562.804
562.804
562.807
562.807
562.807
562.807
562.81
562.81
562.81
562.81
562.859
562.859
562.859
562.859
562.859
562.859
562.859
562.864
562.864
562.864
562.864
562.865
562.865
562.865
562.865
562.865
562.865
562.878
562.878
562.878
562.879
562.879
562.881
562.881
562.881
562.881
562.884
562.884
562.884
562.884
562.886
562.898
562.898
562.898
562.898
562.907
562.907
562.907
562.908
562.908
562.908
562.908
562.908
562.914
562.914
562.914
562.914

## Sheet: b. European E. coli isolates
ENA Run accession
ERR4843221
ERR4843222
ERR4843223
ERR4843224
ERR4843225
ERR4843226
ERR4843227
ERR4843228
ERR4843229
ERR4843230
ERR4843231
ERR4843232
ERR4843233
ERR4843234
ERR4843235
ERR4843236
ERR4843237
ERR4843238
ERR4843239
ERR4843269
ERR4843270
ERR4843271
ERR4843272
ERR4843273
ERR4843274
ERR4843275
ERR4843276
ERR4843277
ERR4843278
ERR4843279
ERR4843280
ERR4843281
ERR4843282
ERR4843283
ERR4843284
ERR4843285
ERR4843286
ERR4843287
ERR4843288
ERR4843299
ERR4843300
ERR4843301
ERR4843302
ERR4843303
ERR4843304
ERR4843305
ERR4843306
ERR4843307
ERR4843308
ERR4843459
ERR4843461
ERR4843462
ERR4843463
ERR4843464
ERR4843465
ERR4843466
ERR4843467
ERR4843468
ERR4843487
ERR4843488
ERR4843489
ERR4843490
ERR4843491
ERR4843492
ERR4843493
ERR4843494
ERR4843495
ERR4843496
ERR4843497
ERR4843498
ERR4843499
ERR4843500
ERR4843501
ERR4843502
ERR4843503
ERR4843504
ERR4843505
ERR4843506
ERR4843507
ERR4843508
ERR4843509
ERR4843510
ERR4843511
ERR4843512
ERR4843513
ERR4843514
ERR4843515
ERR4843516
ERR4843517
ERR4843518
ERR4843519
ERR4843520
ERR4843521
ERR4843552
ERR4843553
ERR4843554
ERR4843555
ERR4843556
ERR4843557
ERR4843558
ERR4843559
ERR4843560
ERR4843561
ERR4843562
ERR4843563
ERR4843564
ERR4843565
ERR4843566
ERR4843567
ERR4843568
ERR4843569
ERR4843570
ERR4843571
ERR4843572
ERR4843573
ERR4843574
ERR4843575
ERR4843576
ERR4843577
ERR4843578
ERR4843579
ERR4843580
ERR4843581
ERR4843627
ERR4843629
ERR4843632
ERR4843633
ERR4843634
ERR4843635
ERR4843636
ERR4843637
ERR4843638
ERR4843639
ERR4843640
ERR4843641
ERR4843642
ERR4843643
ERR4843644
ERR4843645
ERR4843646
ERR4843647
ERR4843648
ERR4843649
ERR4843692
ERR4843702
ERR4843703
ERR4843704
ERR4843705
ERR4843706
ERR4843707
ERR4843708
ERR4843709
ERR4843714
ERR4843715
ERR4843716
ERR4843717
ERR4843718
ERR4843719
ERR4843738
ERR4843739
ERR4843740
ERR4843741
ERR4843742
ERR4843743
ERR4843744
ERR4843745
ERR4843746
ERR4843747
ERR4843748
ERR4843749
ERR4843750
ERR4843751
ERR4843752
ERR4843753
ERR4843754
ERR4843756
ERR4843757
ERR4843758
ERR4843759
ERR4843760
ERR4843761
ERR4843762
ERR4843763
ERR4843764
ERR4843765
ERR4843766
ERR4843767
ERR4843768
ERR4843769
ERR4843770
ERR4843822
ERR4843823
ERR4843824
ERR4843825
ERR4843826
ERR4843827
ERR4843828
ERR4843829
ERR4843830
ERR4843831
ERR4843832
ERR4843833
ERR4843834
ERR4843835
ERR4843836
ERR4843837

## Sheet: c. Italian S. enteria isolates
ENA Run accession
ERR2209403
ERR2209404
ERR2209405
ERR2209407
ERR2209408
ERR2209410
ERR2209411
ERR2209412
ERR2209413
ERR2209414
ERR2209415
ERR2209416
ERR2209417
ERR2209418
ERR2209419
ERR2209420
ERR2209421
ERR2209422
ERR2209423
ERR2209424
ERR2209425
ERR2209426
ERR2209427
ERR2209428
ERR2209431
ERR2209432
ERR2209433
ERR2209434
ERR2209436
ERR2209437
ERR2209438
ERR2209440
ERR2209441
ERR2209442
ERR2209444
ERR2209446
ERR2209447
ERR2209450
ERR2209451
ERR2209453
ERR2209455
ERR2209458
ERR2209459
ERR2209460
ERR2209461
ERR2209464
ERR2209466
ERR2209467
ERR2209468
ERR2209471
ERR2209472
ERR2209474
ERR2209476
ERR2209533
ERR2209534
ERR2209535
ERR2209536
ERR2209537
ERR2209538
ERR2209543
ERR2209608
ERR2209609
ERR2209610
ERR2209611
ERR2209612
ERR2209619
ERR2209620
ERR2209621
ERR2209622
ERR2209623
ERR2209624
ERR2209625
ERR2209626
ERR2209649
ERR2209650
ERR2209683
ERR2209686
ERR2209693
ERR2209694
ERR2209696
ERR2209697
ERR2209699
ERR2209701
ERR2209702
ERR2209703
ERR2209704
ERR2209709
ERR2209712
ERR2209714
ERR2209716
ERR2209717
ERR2209718
