# Supplementary material for: Convergence of resistance and evolutionary responses in Escherichia coli and Salmonella enterica co-inhabiting chicken farms in China
Source: Nat Commun. 2024 Jan 5;15:206. doi: 10.1038/s41467-023-44272-1 (PMC10770378; doi:10.1038/s41467-023-44272-1)
Supplement: Supplementary file 15 — Supplementary Data 12 [file 41467_2023_44272_MOESM15_ESM.xlsx]

## Sheet: E. coli
	Gene Name	CHL	NAL	CIP
c000053	aaeA	1
c000317	aaeX			1
c000514	aas	1
g002550	abaF_1		1
c001349	aceK			1
c001380	aceK			1
c001412	aceK			1
g003946	acpS_2	1
c001993	acrB	1
c002205	acs		1
c002332	acs			1
c002392	acs		1
c002398	acs			1
c002676	ada	1
c003044	adhE	1
c003070	adhE	1
g003172	adhE_1			1
c003248	adiC			1
g004185	agaC_3			1
c003553	ahpC			1
c003673	ahpF	1
g002135	ais_2	1	1
c003795	alaA		1
c003902	alaC	1
c003911	alaC		1
c004310	allR	1
c004676	amiA		1
c004806	amiB			1
g005744	ampC_2	1
c005001	ampG			1
c005050	ampG			1
g002592	ampG_2		1
c005290	amtB			1
c006347	araB		1
c006409	araB	1
c006543	araD	1
c006571	araD			1
c006709	araE			1
c007367	argA		1
c007535	argB		1	1
c007715	argD		1
c007832	argD	1
c007842	argD	1
c008172	argH		1
c008199	argH	1
c008474	argI	1
c008537	argI		1
c008755	argR	1
c009083	aroA	1
c009092	aroA	1
c009095	aroA	1
c009117	aroA	1
c009319	aroC		1
c009500	aroE		1
c009558	aroE	1
c009694	aroG			1
c009695	aroG		1
c009747	aroG			1
g003970	arsH	1
c010919	ascG	1
c011092	asmA			1
c011482	asmA	1
c011635	asnB			1
c011750	asnB	1	1
c011770	asnC			1
c011776	asnC			1
c011786	asnC	1
c011798	asnC	1
c011806	asnC	1
c012063	aspS	1
c013329	barA		1
c013431	basS			1
c013679	bglA_1			1
c013681	bglA_1		1
c013766	bglA_1			1
c013861	bglA_1	1
c013969	bglX	1
c014021	bglX	1
c014023	bglX	1
c014038	bglX			1
c014068	bglX	1
c014085	bglX			1
c014177	bhsA		1
c014195	bioA			1
c014263	bioA		1
c014631	bioC		1
c014801	bioF			1
c014838	bioF	1
c014957	bioF			1
c014979	bioF			1
c014980	bioF		1
c015165	birA		1
c015811	can	1
c015859	carA		1
c016136	carB	1
c016297	carB			1
g004003	cat			1
c016439	cca		1
c016506	ccmA	1
c016507	ccmA	1
c017136	ccmH	1
c017208	cdd			1
c017233	cdd			1
c017235	cdd	1
c017250	cdd	1
c017256	cdd	1
c017748	citT			1
c018230	clpB		1
c018251	clpB	1	1
g002690	cnl			1
c019039	coaD	1
c019250	cobC	1
c019263	cobC			1
c019333	cobS		1
c019398	cobT	1
c019506	cobT			1
c019573	codA			1
g000437	cpsB		1
c020210	cptA			1
c020346	cpxA		1
c020483	cra	1
c020507	cra	1
c020537	crcB		1
g002307	crr_2	1
c020636	csdA		1	1
c020709	csdA	1
c020781	csdA	1
c020782	csdA	1
c020989	csdL		1
g002629	cspH		1
g002555	csqR			1
c021304	cueO			1
c022152	cutC	1
c022156	cutC	1
c022560	cyaA	1
c022633	cyaA	1
c022653	cyaA	1
c022729	cyaY	1
c022775	cybC		1
c022854	cycA	1
c023021	cycA	1
c023365	cydC			1
c023378	cydC		1
c023477	cydC		1
c023583	cydD	1
c023586	cydD	1
c023615	cydD	1
c023679	cydD			1
c023705	cydD			1
c024270	cysD			1
c024797	cysI	1
c024831	cysI	1	1
c024897	cysI			1
c024899	cysI		1
c025531	cysM	1
c025611	cysN	1
c025919	cysP	1
c025939	cysP	1
c025949	cysP	1
c026010	cysQ			1
c026238	cysU			1
c026308	cysU	1
c026389	cysZ	1
g002313	cytR_3	1
c026482	dacA		1
c026535	dacA		1
c026894	dadA	1
c026940	dadA			1
c027018	dadX		1
c027062	damX			1
c027066	damX			1
c027074	damX		1
c027086	damX			1
c027102	damX			1
c027122	damX		1	1
c027134	damX			1
c027153	damX			1
c027155	damX	1
c027220	dapA		1
c027296	dapB			1
c027346	dapB		1
c027809	dcm_1		1
c027860	dcm_1		1
c027870	dcm_1		1
c027887	dcm_1		1
c027888	dcm_1		1
c027935	dcm_1	1
c027953	dcm_1	1
c027963	dcm_1		1
c027980	dcm_1			1
c028001	dctA			1
g002362	dctD			1
c028137	dcuA			1
c028398	deaD			1
c028426	deaD	1
c028605	dedA			1
c028732	degP		1
c028840	degP		1
c028859	degS		1
c029270	deoC			1
c029297	deoC			1
c029371	deoD	1
c029424	deoR		1
c029512	der			1
c029600	der	1
c030032	dhaK		1
c030042	dhaK			1
g002416	dinI_2	1
g000303	dkgB			1
c030954	dld	1
c030965	dld		1
c031005	dld	1
c031144	dld			1
c031330	dmsA	1
c031588	dnaA			1
c031642	dnaA			1
c031655	dnaA	1
g002779	dnaB_1		1
c031816	dnaC	1
c031978	dnaE	1
c032575	dnaN	1
c032649	dnaQ			1
c032653	dnaQ	1
c032909	dnaX		1
c032936	dnaX		1
c032956	dnaX			1
c033038	dppA			1
c033043	dppA	1
c033095	dppA		1
c033131	dppA			1
c033370	dppD			1
c033412	dppD		1
c033430	dppD	1
c033584	dppF	1
c033616	dppF			1
c033644	dppF	1
c033818	dsbD			1
c033942	dsbD		1
c033983	dtd	1
c034112	dusA		1
c034120	dusA	1
c034129	dusA	1	1
c034140	dusA	1
c034213	dusA		1
c034418	dxr		1
c034474	dxs			1
c034582	dxs	1
g002206	ecoRIIR		1
c035079	edd		1
g003812	elfG_3			1
c035474	emrB			1
g002600	entE_2	1
c035961	envZ	1
c036359	epmB	1
c036412	epmB			1
c036460	epmC	1
c036471	epmC	1
c036736	eptA	1
c037076	eptC			1
c037225	era_1	1
g004696	ermD		1
g003175	eutE_2			1
g003215	eutN_1			1
g003217	eutS_2		1
c037319	exbB	1	1
c037320	exbB		1
c037469	exuR		1
c038866	fadH	1
c038972	fadI	1
c039084	fadI	1
c039098	fadI		1
c039156	fadI		1
c039217	fadJ		1
c039333	fadJ			1
c039508	fadJ		1
c039517	fadJ	1
c039843	fbp			1
g000448	fcl		1
c039927	fdhD		1
c040132	fdoG_1	1
c040292	fdoG_1	1
g002725	fdtC	1
c040707	feoC	1
c040857	ffh	1
c041233	fhuB			1
c041309	fhuC	1
c041315	fhuC	1
c041323	fhuC	1
c041397	fhuD			1
c041529	fhuF	1
c041591	fhuF			1
c041597	fhuF			1
c041611	fhuF		1	1
c042103	fldB			1
c042172	flgA	1
c042447	flgH			1
c042633	fliS	1
c042643	fliS	1
c042710	fliT		1
c042778	fmt		1
c043359	folK		1
c043485	folP_1	1
c043593	fpr		1
c043860	frdC	1
c043976	frmA	1	1
c044092	frsA	1
c044686	fsaA			1
c045176	ftsI	1
c045312	ftsK		1
c045543	ftsP	1
c045558	ftsQ			1
c045787	ftsX		1
c045812	ftsX		1
c045841	ftsX	1	1
c045843	ftsX	1	1
c045921	ftsY			1
c045998	ftsY		1
c046003	ftsY		1
c046144	fucA		1
c046148	fucA		1
c046157	fucA		1
c046167	fucA		1
c046179	fucA		1
g000537	fucP	1
c046352	fucR	1
c046483	fumA	1
c047329	galM	1
c047396	galR	1
g004962	garD_2			1
g003097	gatC_2	1	1
c047963	gcvA		1
c047989	gcvA		1
c048006	gcvH	1
c048007	gcvH	1	1
c048042	gcvR	1
c048431	gldA		1
g003676	glf	1
c048637	glgB	1
c049042	glgP	1
c049278	glk	1
g002311	glmM_2	1
c049697	glmS		1
c049703	glmS	1
c049825	glmU			1
c049947	glmU		1
c050038	glnD	1
c050144	glnD		1
c050151	glnD		1
c050200	glnD		1
c050221	glnD	1
c050222	glnD	1
c050317	glnD	1
c050367	glnE	1
c050519	glnE		1
c050683	glnE			1
c050995	glnH		1
c052048	glpR			1
c052169	glpX		1
c052170	glpX	1
c052450	gltB			1
c052577	gltB	1
c052772	gltB	1
c053250	gltI			1
c053407	gltS			1
c053479	gltX	1	1	1
c054019	gmhB		1
g000475	gmm		1
c054093	gntK	1
c054097	gntK	1
c054110	gntK		1
c054116	gntK			1
c054669	gph			1
c054838	gpmM		1
c054928	gpmM		1
c054998	gpsA			1
c055083	gpsA	1
c055098	gpt		1
c055111	gpt		1	1
c055141	grcA			1
c055148	greA		1
c055286	groL		1
g002109	group_10001	1
g003165	group_1001	1		1
g003219	group_1002		1	1
g002556	group_10051			1
g002557	group_10052			1
g004065	group_10106		1
g006448	group_10118			1
g002581	group_10218	1
g004474	group_10242			1
g005477	group_10276		1	1
g003100	group_10280	1	1
g003284	group_10287	1		1
g007324	group_10359	1		1
g003452	group_10369			1
g005478	group_10370	1		1
g006737	group_10375	1
g004413	group_10396		1
g004699	group_10398		1
g004008	group_10466	1	1
g002559	group_10493		1
g002988	group_10513			1
g002951	group_10522			1
c055447	group_1084		1
c055544	group_1084			1
g003286	group_10849			1
g001751	group_10864	1
g002467	group_10865			1
g003511	group_10881		1
g003453	group_1105	1
g002646	group_1132	1
g003328	group_11511		1
g003329	group_11512		1
g003512	group_11515			1
g003513	group_11516			1
g004157	group_1153		1
g002138	group_1219	1
g002954	group_1223	1
g003396	group_1224		1
g000131	group_1283			1
g002801	group_1325		1
g002302	group_1334	1
g003552	group_1374		1	1
g003221	group_1385	1
g003331	group_1386	1	1
g003962	group_1395	1		1
g005673	group_1396		1
g003332	group_1398	1
g002441	group_1404	1
g002428	group_1405	1
g004631	group_1406			1
g004325	group_1414	1	1
g002349	group_145	1	1
g003222	group_1468			1
g002418	group_1469	1
g004074	group_1597	1
g003965	group_1598	1
g002289	group_1610		1
g002319	group_1623			1
g002608	group_1629			1
g002443	group_1630	1
g002123	group_1631	1		1
g003026	group_1636	1		1
g002957	group_1638			1
g004636	group_1645			1
g002958	group_1672	1
g002738	group_1722		1
g002444	group_1810		1
g002419	group_1823		1
g002915	group_1867	1
g003336	group_1875		1	1
g002350	group_1892	1
g002020	group_1896	1
g002216	group_1902	1
g003337	group_1928			1
g002396	group_1940	1
g005276	group_1947			1
g005029	group_1948			1
g002959	group_1967			1
g002917	group_1980		1
g000411	group_202	1
c055829	group_20497		1	1
c055830	group_20497		1
c055915	group_20518			1
c055924	group_20518		1
c055985	group_20518	1
g003516	group_2057	1	1	1
c056027	group_20604	1
c056127	group_20629		1
c056350	group_20838		1
c056434	group_2089		1
c056436	group_2089	1
c056476	group_20996			1
c056621	group_21017		1
c056644	group_21017	1
c056650	group_21017	1
c056882	group_21085			1
c057002	group_21085		1
c057010	group_21085			1
g004233	group_214	1	1	1
c057474	group_21530	1
c057475	group_21530		1
c057549	group_21530	1
c057656	group_21594			1
c057658	group_21594			1
c058264	group_21698		1	1
c058380	group_21714	1
g002492	group_2178	1
g000370	group_2180	1
g002724	group_2193	1
g002740	group_2194	1
g001853	group_2215	1
g002632	group_2217		1
g004330	group_2244	1
g002961	group_2245			1
g003398	group_2273		1
g002027	group_2291		1	1
g002997	group_2300	1		1
g003297	group_2301	1		1
g003586	group_2315	1
g006604	group_2318	1
g003968	group_2322			1
g002584	group_2330		1
g002610	group_2332	1
g003643	group_2341			1
g003108	group_2358			1
g002585	group_2373			1
g003891	group_2378			1
c058728	group_2442		1
c058791	group_2442			1
c058794	group_2442	1
c058812	group_2442		1
g002883	group_2500		1
g003056	group_2502		1	1
g003109	group_2503	1
g002924	group_258	1		1
g002022	group_2641	1
g003794	group_2649		1
g003645	group_2654	1	1	1
g001785	group_2694	1
g002010	group_2697	1	1
g002743	group_2701	1	1
g001753	group_2709	1
g002483	group_2716		1
g002777	group_2723		1
g003690	group_2779			1
g002151	group_2791	1	1
g002520	group_2793	1
g003400	group_2794			1
g002015	group_2795		1
g003342	group_2805			1
g003401	group_2820	1
g004168	group_2829			1
g003713	group_2875	1		1
g002813	group_2877		1
g002966	group_2878			1
g003029	group_289		1
c059139	group_2976			1
c059146	group_2976			1
g004821	group_3031		1
c059274	group_3076		1
g003521	group_3151		1
c059395	group_3182		1
c059397	group_3182		1
g002106	group_3209	1	1
g004489	group_3221			1
g004490	group_3225			1
g003750	group_3245		1
g002612	group_3257		1
g002850	group_3258	1
g001809	group_3286	1
g001935	group_3307		1
g003179	group_3317			1
g003975	group_3320			1
g002388	group_3341			1
g002279	group_3346		1
g002707	group_3368			1
g003846	group_3378			1
g003524	group_3394		1
g002613	group_3401	1
g002083	group_341	1
g002521	group_3412	1
g002226	group_3415		1
g005882	group_3435		1
g004335	group_3445			1
g002219	group_3452		1
g003895	group_3464			1
g003976	group_3469			1
g002286	group_347	1
g003181	group_3474			1
g004094	group_3475	1		1
g002473	group_349		1
g002671	group_3496	1
g002656	group_3505		1
g002227	group_352	1	1
g004827	group_3557			1
g002543	group_3563	1
g004338	group_3566		1
g002928	group_3573			1
g002486	group_3574	1	1
g003225	group_3578			1
g003302	group_3586		1
g005886	group_3607			1
g003651	group_3616		1
g003226	group_382	1		1
c059536	group_3820		1
c059601	group_3820			1
c059750	group_3906		1
g002447	group_3911	1	1
g002506	group_3912	1
g003110	group_3923	1		1
g002351	group_3924		1
g004499	group_3971		1
g003414	group_4057		1
c059779	group_4077	1
c059804	group_4077		1
g002762	group_4113		1
g002114	group_4178		1
g003058	group_4180		1
g003756	group_4185		1
g004281	group_4189		1
g004500	group_4192			1
g003185	group_4230		1
g004344	group_4231	1
g002785	group_4232		1
g002635	group_4246	1
g001811	group_4276	1
g002616	group_4303		1
g002786	group_4325		1
g003656	group_4326	1
g002545	group_4333			1
g002400	group_4350		1
g002056	group_4356	1
g002454	group_4362		1
g002455	group_4375	1
g003033	group_4380	1		1
g004835	group_4444			1
g003599	group_4446			1
g004767	group_4462			1
g002389	group_4476	1
g002294	group_4479	1
g003901	group_4481		1	1
g003902	group_4486	1
g002710	group_4487	1
g002095	group_4489	1		1
g004179	group_4506	1
g004103	group_4509	1
g004581	group_4543			1
g004180	group_4546	1	1
g004181	group_4550	1
g004768	group_4557			1
g001775	group_4584	1
g002134	group_4596		1
g003906	group_4600			1
g002402	group_4606	1		1
g003854	group_4655	1		1
g002894	group_4687			1
g002488	group_4690	1	1	1
g005163	group_4705	1		1
g004351	group_4710		1
g004355	group_4716		1
g002974	group_4736			1
g002938	group_4738		1
g006620	group_4743			1
g005546	group_4744		1
g002787	group_476		1
g003310	group_4775		1
g003570	group_4856			1
g002509	group_4983	1
g002941	group_5208		1
g006304	group_5261			1
g003983	group_5266		1
c060207	group_5304		1
g004107	group_5315		1
c060250	group_5326		1
c060256	group_5326		1
c060387	group_5328	1
c060594	group_5371			1
c060604	group_5371			1
c060685	group_5371		1
c060686	group_5371	1	1
c060691	group_5371	1
g003527	group_5373	1		1
c060753	group_5383			1
g003718	group_5395	1		1
c060798	group_5529	1
g003697	group_5532		1
g003528	group_5586		1
g003766	group_5635		1
g004113	group_566	1	1	1
g004439	group_5695		1
g002073	group_5699	1
g002858	group_5727	1	1
g004114	group_5755			1
g004115	group_5756			1
g002791	group_578		1
g002308	group_5826	1
g003120	group_5832		1
g002152	group_5840		1
g003061	group_5851		1
g002977	group_5853	1
g002403	group_5894		1
g002764	group_5896		1	1
g002860	group_5898	1		1
g001484	group_5917	1
g003373	group_5920		1
g003132	group_5929	1
g003136	group_5933			1
g002527	group_5948		1
g002494	group_5953	1
g002528	group_5956		1
g003313	group_5965			1
g002716	group_5997			1
g002717	group_6025			1
g002622	group_6036			1
g005328	group_6070		1
g004515	group_6079			1
g003572	group_6080			1
g002404	group_6136			1
g002675	group_6139		1
g003015	group_6158	1
g003016	group_6159	1
g003145	group_6160	1
g003500	group_6162			1
g002288	group_6164	1
g002459	group_6167	1
g003471	group_617			1
g003270	group_6185	1		1
g004517	group_6189		1	1
g003858	group_6196		1
g005057	group_6256	1
g007206	group_6258			1
g007669	group_6260	1
g003915	group_6263			1
g006892	group_6266			1
g005332	group_6270		1
g004847	group_6272	1
g007207	group_6274	1	1	1
g004120	group_6278	1		1
g006654	group_6280		1
g002510	group_6281		1
g004518	group_6283		1
g002623	group_6385			1
g003201	group_6386			1
g002574	group_6478			1
g004600	group_6481		1
g002408	group_6495			1
g002640	group_6524	1
g005924	group_6540			1
g005568	group_6541	1
g003066	group_6543	1	1
g002753	group_6544	1
g003067	group_6545	1	1	1
g009585	group_6547		1
g003814	group_6548			1
g003862	group_6563			1
g003863	group_6565			1
g002576	group_6571	1
g005569	group_6572	1
g006900	group_6573			1
g004372	group_6580		1
g004374	group_6582		1
g004382	group_6592		1
g005570	group_6597			1
g002982	group_6620			1
g002947	group_6622		1
g002660	group_663			1
g002984	group_6630			1
g005336	group_6631		1
g002490	group_675	1	1	1
g003618	group_6757	1	1
g002495	group_676	1
g002598	group_6760			1
c061078	group_6819	1		1
g003726	group_6886		1	1
c061166	group_7112	1
g002754	group_758		1
g003202	group_771	1	1	1
g003237	group_772		1	1
g003274	group_776			1
g000408	group_785		1
g003276	group_7901		1
g003068	group_7981		1
g003069	group_7982		1
g002310	group_7994	1	1
g003431	group_7995		1
g003619	group_7996	1	1
g007302	group_8043			1
g003071	group_805	1	1	1
g006691	group_8059			1
g002833	group_807			1
g006180	group_8074			1
g007731	group_8088			1
g004054	group_8100		1
g003205	group_8199	1	1
g003206	group_8200		1
g005945	group_8202		1
g006404	group_8219			1
g004055	group_8228	1	1	1
g004056	group_8229	1		1
g002905	group_8233	1	1
g004678	group_8237		1
g004536	group_8241			1
g003433	group_8258		1
g002985	group_8266		1
g002865	group_8313		1
g002866	group_8322		1
g001768	group_8377	1
g001860	group_8380	1
g001849	group_8381	1
g002768	group_8406	1	1
g002868	group_8434	1
g002869	group_8435		1
g003998	group_8452	1
g003241	group_8477	1
g002733	group_8482	1	1
g003999	group_8483		1
g003073	group_8491		1
g002051	group_8547			1
g005778	group_8585			1
g004391	group_8594		1
g003822	group_8599	1
g003157	group_8619		1
g002796	group_8647			1
g002799	group_8666			1
g003318	group_8669			1
g004870	group_8687		1
g003281	group_872			1
g002624	group_8738		1
g002625	group_8739		1
g002193	group_8743	1
g005367	group_8892			1
g005368	group_8893			1
g005369	group_8894			1
g003629	group_8903			1
g003630	group_8904	1	1
g003704	group_8905			1
g003244	group_8914		1
g003245	group_894	1		1
g004296	group_8944	1
g003827	group_898			1
g002606	group_9011			1
g004463	group_9027		1
g002627	group_9036		1
g002906	group_9037	1
g003076	group_9046	1
g004464	group_9050	1
g005210	group_9114		1
g003874	group_9178			1
g003877	group_9181			1
g003939	group_9338			1
g003942	group_9341			1
g004002	group_9361			1
g004262	group_9367		1
g006718	group_9395			1
g006720	group_9397		1
g004972	group_9403	1		1
g005473	group_9407			1
g002423	group_9412		1
g004404	group_9422			1
g003214	group_9435			1
g003216	group_9437	1		1
g002839	group_9457			1
g002840	group_9553		1
g003022	group_9618	1
g004220	group_9668			1
g004406	group_9671			1
g004004	group_9703			1
g003675	group_9727	1
g003638	group_9729	1
g003023	group_9737			1
g002662	group_9740	1	1	1
g004802	group_980		1
g002511	group_988	1
g003218	group_992	1
g002607	group_993	1
g004221	group_9974	1
c061291	grpE			1
c061620	gshB			1
g001759	gspE_2	1
c062136	guaA		1
c062453	guaC			1
g004963	gudP_2			1
c062562	gutQ			1
c062626	gyrA			1
c062631	gyrA			1
c062652	gyrA		1
c062682	gyrA	1
c062737	gyrA	1
c062829	gyrA		1
c062834	gyrA		1
c062864	gyrA	1
c062870	gyrA	1
c063530	helD	1
c063550	helD	1
c063911	hemB			1
c063937	hemB			1
c063957	hemB			1
c064008	hemB		1
c064439	hemF	1
c064444	hemF	1
c064885	hemL	1
c065104	hemY	1
c065181	hemY		1
c065512	hepA		1
g002657	hha_3		1
c065847	hisA	1
c065880	hisA			1
c065883	hisA			1
c065928	hisA	1
c065942	hisA		1
c065960	hisA	1
c066000	hisA	1
c066021	hisA	1	1
c066059	hisA	1
c066086	hisA	1		1
c066112	hisA			1
c066121	hisA		1
c066205	hisB	1
c066223	hisB	1		1
c066270	hisB	1
c066306	hisB	1
c066325	hisB			1
c066329	hisB	1
c066418	hisB	1
c066432	hisB			1
c066457	hisB		1
c066500	hisB		1
c066504	hisB	1
c066509	hisB			1
c066525	hisB		1
c066536	hisB	1
c066537	hisB	1
c066561	hisB			1
c066589	hisF	1	1
c066600	hisF	1
c066615	hisF	1
c066622	hisF	1	1	1
c066648	hisF	1		1
c066660	hisF	1
c066727	hisF	1
c066795	hisF			1
c066873	hisG	1		1
c066877	hisG	1
c066903	hisG			1
c067008	hisG	1
c067053	hisG	1
c067071	hisH	1
c067109	hisH	1	1
c067185	hisH			1
c067194	hisH			1
c067257	hisH	1		1
c067269	hisH		1
c067358	hisP		1
c067377	hisP	1		1
c067502	hisQ	1		1
c067630	hisS		1
c067631	hisS		1
c067645	hisS	1
c067698	hiuH		1
c068057	holA		1
c068167	holB	1
c068195	holC	1
c068868	hspQ		1
c068898	htpG		1
c068905	htpG	1
c068915	htpG		1
c068986	htpG		1
c068992	htpG			1
c069044	htpX			1
c069349	hyaD		1
c069385	hyaD		1
c069614	hybB	1	1
c069790	hybC			1
c070383	hycC		1
c070428	hycC	1
c070573	hycD	1
c070814	hycE	1
c070820	hycE	1
c071124	hycH	1
c071156	hycI	1
c071181	hycI	1
c071203	hycI		1
c071228	hydN	1
c071261	hydN			1
c071395	hypC	1
c071457	hypD		1
c071498	hypD		1
c071580	hypE		1
c071772	hypF		1
c072782	ileS		1
c072864	ileS			1
c073118	ilvA		1
c073197	ilvA			1
c073202	ilvA			1
c073271	ilvA			1
c073429	ilvB_1		1
c073958	ilvC		1
c074052	ilvD			1
c074417	ilvE	1
c074677	ilvY	1
c074695	ilvY	1
c074731	infB		1
g004707	intE_1	1
g002923	intZ			1
c074977	iscA		1
c075040	iscS	1
c075074	iscS		1
c075098	iscS			1
c075199	ispA	1
c075202	ispA	1
c075555	ispG		1
c075681	ispH			1
c075740	ispH	1
c075854	katG			1
c076800	kdpB		1
c076960	kdpC			1
c076967	kdpC	1
c076973	kdpC		1
c077026	kdpE	1
c077456	kduI			1
c077555	lacI	1
c077776	lacY			1
c077786	lacY		1
c078049	lacZ	1
c078075	lacZ			1
c078151	lacZ	1
c078172	lacZ			1
c078362	lamB		1
c078365	lamB			1
c078377	lamB			1
c078733	lepA	1
c078787	lepA			1
c078921	lepB	1
c078961	leuA	1
c079215	leuB	1
c079256	leuC	1
c079277	leuC	1
c079641	leuS		1
c080069	ligA			1
c080163	lipB		1
c080192	lipB			1
c080384	livG			1
c080387	livG	1
c080556	livJ		1
c080600	livJ			1
c080603	livJ		1
c080749	livK		1
c080871	livM	1
c081272	lldP		1
c081565	lnt			1
c081578	lnt	1
c081710	lnt		1
c082096	lolC	1
c082113	lolC		1
c082207	lolD_1		1
c082224	lolD_1		1
c082363	lolE		1
c082407	lon		1
c082423	lon		1
c082546	lon		1
c082595	lon	1
g002745	lon_2		1
c083038	lpoA	1
c083169	lptB			1
c083336	lptD		1
c083644	lptE		1
c083839	lptG_1	1
c083853	lptG_1			1
c084172	lpxB			1
c084340	lpxH		1
c084348	lpxH			1
c084555	lpxM			1
c084591	lpxM	1
g000310	lsrA	1
g000311	lsrC	1
g000322	lsrR	1
c084790	luxS			1
c084815	lysA		1
c084875	lysA	1
c084900	lysA	1
c085166	lysP	1
c085203	lysP			1
c085267	lysR			1
c085459	lysS	1
c085583	maeB	1
c085914	malF	1
c086080	malG		1
c086135	malG	1
c086621	malP	1
c086678	malQ	1
c086757	malQ	1
g005217	malY_3	1
c087153	manA		1
g002683	manC1_2		1
c087216	manX			1
g004145	manX_3	1
c087273	manY		1
c087340	manZ			1
c087602	marC	1
c087617	marR	1
c087631	marR		1
c087636	marR		1
c087662	mazG	1
c087721	mazG	1
g004186	mboIIM			1
g003321	mcjA			1
g004165	mcrC	1
c087777	mdaB		1
c087988	mdoB	1
c088093	mdoB	1
c088113	mdoB	1
c088411	mdoH			1
c088565	mdtA	1
c088612	mdtA	1
c088687	mdtA	1
c088691	mdtA	1
c089076	melA	1
c089136	melA			1
c089214	menA		1
c089494	menC		1
c089621	menD		1
c089647	menD		1
c089791	menD		1
c090221	menF		1
c090236	menF		1
c090264	menF		1
c090377	menH		1
c090410	menH	1
c090473	mepA		1
c090483	mepA	1
g002755	merP	1
g002856	merT	1
c090759	metC	1
c090782	metC	1
c090820	metC		1
c091000	metE	1
c091039	metE	1
c091047	metE	1
c091561	metL		1
c091721	metL	1	1
c091810	metL	1
c091833	metN		1
c091894	metN	1
c092165	mfd		1
c092195	mfd		1
c092199	mfd		1
c092246	mfd	1
c092267	mfd		1
c092384	mfd	1	1
c092402	mfd	1
c092553	mfd	1
c092674	mglA		1
c092720	mglA	1
c092722	mglA			1
c092724	mglA			1
c092734	mglA			1
c092816	mglC			1
c092820	mglC			1
c092826	mglC			1
c092850	mglC	1
c092886	mglC	1
c092888	mglC		1
c093107	miaB			1
c093433	mlaA		1
c093609	mlaE		1
c093710	mlc	1	1
c093925	mltB		1
c094024	mltB		1
c094117	mltC	1
c094121	mltC	1
c094612	mnmC	1
c094791	mnmC	1
c094913	mnmC	1
c094969	mnmE	1
c095082	mnmE	1
c095234	mnmG		1
c095292	mntH			1
c095316	mntH	1
c095321	mntH			1
c095835	mobA	1
c096493	moeA	1
c096673	moeB		1
c096689	moeB		1
c096690	moeB	1
c096838	motB_2			1
c097014	mpl	1
c097028	mpl	1
c097255	mqo	1
c097262	mqo	1	1	1
c097264	mqo		1
c097275	mqo			1
c097616	mrcA	1
c097771	mrcB		1
c097774	mrcB		1
c097787	mrcB			1
c097800	mrcB		1
c097858	mrcB	1
c098015	mrdA			1
c098024	mrdA		1
c098070	mrdA		1
c098076	mrdB			1
c098140	mrdB			1
c098359	mrp			1
c098370	mrp		1
c098926	mscM	1
c098979	mscM	1		1
c099059	mscM	1
c099119	mscM	1
c099143	mscM		1
c099282	mscM		1
g002480	mshA_1			1
g002652	mshA_2		1	1
g006742	msr(E)			1
c099525	msrQ	1
c099587	msrQ	1
c099603	msrQ	1
g003593	mtnK	1
c100221	mtr	1
c100927	mukB			1
c101083	mukF		1
c101165	murA	1
c101298	murB		1
c101335	murB		1
c101344	murB		1
c101451	murC	1
c101602	murD	1
c102031	murF			1
c102209	murI	1
c102503	murQ		1
c102597	murR_1		1
c102598	murR_1		1	1
c103526	mutS			1
c103527	mutS	1		1
c103530	mutS		1
c103533	mutS			1
c103594	mutS		1
c103679	mutS2			1
c103844	mutY			1
c103865	mutY	1
c103876	mutY	1
c104173	nadE			1
c104386	nadR	1
c104600	nagA			1
c104655	nagC	1
c104669	nagC		1
c104820	nagD			1
c104829	nagD			1
c104858	nagE		1
c104945	nagE		1
c104950	nagE		1
c105066	nagK			1
c105325	napA		1
c105428	napA		1
c105553	napA		1
c105621	napC	1
c105640	napG			1
c106003	narG		1
c106264	narH			1
c106295	narH	1
c106591	narK	1
c106760	narQ		1
c106825	narQ		1
c107006	ndk		1	1
c107163	nemR			1
c107418	nhaA		1
c107440	nhaA			1
c107768	nhaR	1
g000177	nhoA			1
c107941	nikA			1
c108210	nikB			1
c108589	nikE	1
c108613	nikE	1
c108851	nirB			1
c108945	nirC			1
c108966	nirD		1
c109062	nlpD			1
g002231	noc_1		1
c109476	norR			1
c109515	norV		1
c109979	nrdA			1
c109984	nrdA			1
c110964	nrfA			1
c110968	nrfA			1
c111208	nudB		1
c111221	nudB		1
c111250	nudC			1
c111305	nudE			1
c111732	nuoC		1
c111863	nuoF			1
c111972	nuoF			1
c112001	nuoG			1
c112214	nuoG		1
c112322	nuoH	1
c112720	nuoM	1
g003855	ogl		1
c113369	ompA		1
c113424	ompA	1
g002851	ompA_2	1	1
c113532	ompC	1
c113534	ompC			1
c113570	ompC	1
c113577	ompC			1
c113607	ompC		1
c113926	oppA		1
c114436	osmY			1
c114468	otsA			1
c114560	otsB			1
c114576	otsB			1
c114679	pabA	1
c114862	pabB		1
c114916	pabC			1
c115085	panE	1
c115166	panF	1
c115185	panF		1
c115266	panF		1
g002434	papC_2			1
c115557	parC	1
c116011	pbpC	1
c116238	pbpC		1
c116372	pbpG			1
c116373	pbpG	1
c116383	pbpG			1
c116408	pbpG	1
c116473	pck		1
c116748	pcnB	1
c116762	pcnB		1
c116794	pcnB	1
c116964	pdxA		1
c117050	pdxB			1
c117118	pdxB		1	1
c117336	pdxJ	1
c117380	pepA		1
c117385	pepA			1
c117409	pepA	1
c117419	pepA		1
c117469	pepA		1
c117513	pepA		1
c117514	pepA	1
c117549	pepB	1
c117827	pepD		1
c117844	pepD		1
c118246	pepP		1
c118256	pepP	1
c118307	pepP	1
c118319	pepP	1
c118461	pepQ		1
c118492	pepQ		1
c118842	pflB_1	1
c119112	pgk		1
c119175	pgl	1
g003674	pglA	1
c119340	pgm		1
c119502	pgpA		1
c119630	pgpC			1
c119999	pheS	1
c120202	pheT		1
g000125	phnC			1
g000123	phnD			1
g000097	phnE			1
g000106	phnH			1
g000113	phnI			1
g000151	phnK			1
g000128	phnL			1
g000109	phnM			1
g000173	phnN			1
g000126	phnO			1
c120776	phoR		1
c121169	pka			1
c121171	pka		1	1
c121172	pka	1
c121193	pka		1
c121386	plaP		1
c121446	plaP		1
c121451	plaP	1
c121453	plaP	1
c121478	plaP	1
g001838	pld	1
c121583	pldA			1
c121790	plsB	1
c121896	plsB	1
c122051	plsX	1
c122159	pmbA			1
c122227	pmbA			1
c122237	pmbA			1
c122361	pncA		1
c122543	pncC			1
c122627	pnp		1
c123042	polA		1
c123073	polA		1
g005608	potA_2			1
c123692	potB	1
c123842	potD	1
c123988	potG		1
c124024	potG		1
c124027	potG			1
c124048	potG		1
c124081	potG	1
c124082	potG		1
c124084	potG	1
c124256	ppc		1
c124648	ppiD	1
c124678	ppiD		1
c124692	ppiD		1	1
c124772	ppk	1
c124802	ppk	1
c125374	ppx		1
c125496	pqiA	1
c125903	prc	1	1
c125958	prfA			1
c126104	prfC	1
c126105	prfC	1
c126106	prfC			1
c126107	prfC			1
c126108	prfC	1
c126109	prfC	1
c126115	prfC			1
c126118	prfC			1
c126123	prfC	1
c126133	prfC			1
c126486	priA			1
c126563	priA	1
c127115	prlC	1
c127244	prmB		1
c127340	prmB		1
c127593	proA	1
c127617	proA			1
c127965	proP			1
c128018	proS	1
c128234	proW			1
c128487	proY		1
c128498	proY		1
c128514	proY		1
c128583	prs	1
c128599	prs			1
c128666	psd			1
c128736	psiE	1
c128760	psiF		1
c128800	pspA	1
c128803	pspA		1
c128847	pspB	1
c128889	pspC		1
c128928	pspE		1
c129032	pspF		1
c129064	pspG		1
c129636	pta	1
c129661	pta	1
c129705	pta			1
c129706	pta		1	1
c130058	ptsP			1
c130077	ptsP		1
c130250	purA	1
c130440	purC	1
c130692	purE		1
c130694	purE	1
c130839	purF	1
c130846	purF	1	1
c130871	purF		1
c131269	purL	1
c131467	purL		1
c131468	purL		1
c131630	purL		1	1
c131701	purL			1
c131726	purL		1
c132076	purT	1
c132204	purU	1
c132336	puuA_2		1
c132434	puuE		1
c132675	pykA	1
c132796	pykF			1
c132965	pyrB	1	1
c133019	pyrC		1
c133088	pyrC			1
c133090	pyrC			1
c133149	pyrD		1
c133561	pyrI	1
c133624	qmcA	1
c133651	qmcA		1
c133669	qmcA	1
c134414	queA	1
c134696	queF	1		1
g002189	queH	1		1
c135037	radA		1
c135197	rarA	1
c135559	rbsR	1	1
c135610	rbsR		1
c135827	rcsC	1
c135832	rcsC			1
g003844	rcsC_2			1
c135986	rcsD	1
c135988	rcsD	1
c136041	rcsD	1
c136158	rdgB			1
c136194	rdgB	1
c136235	rdgC			1
c136300	rdgC		1
g001882	rdmC	1
c137840	recG			1
c137841	recG		1
c138010	recJ	1
c138262	recN	1
c138269	recN			1
c138587	recQ	1
c138776	recR		1
c138868	relA	1
c138873	relA			1
g001718	relE2	1
c139114	rep		1
c139179	rep		1
c139286	rep	1
c139305	rep			1
c139707	rfaH	1
c140107	rffD			1
c140360	rffG		1
c140481	rffM	1	1
c140604	rffT		1
c140707	rffT	1
c140795	rhlB		1
c140894	rhlE		1
c141028	rho		1
g004961	rhtB_2			1
c141562	ribD	1
g003013	ridA_2	1
c142066	rlmB	1
c142210	rlmC	1
c142215	rlmC		1
c142325	rlmC	1
c142454	rlmD	1
c142477	rlmE	1
c142496	rlmG		1
c143119	rlmL		1
c143305	rlmN	1
c143316	rlmN		1
c143822	rluC			1
c143993	rluE			1
c144035	rluE			1
c144039	rluE			1
c144221	rmuC		1
c144553	rnc			1
c144592	rnd	1
c144883	rne	1
c145164	rng	1
c145242	rnhA	1
c145248	rnhA		1
c145251	rnhA			1
c145451	rnr	1
c145507	rnr	1
c145511	rnr		1
c145550	rnr			1
g002513	rop_2	1		1
c146006	roxA		1
c146073	rpe			1
c146855	rpoC			1
c146866	rpoC		1
c147302	rpsF		1
c147724	rseP		1
c147897	rsmA		1
c147927	rsmA		1
c147935	rsmB		1
c148095	rsmC		1
c148222	rsmD		1
c148241	rsmD		1
c148318	rsmE		1	1
c148547	rsmI		1
g004760	rsmI_2			1
c148735	rssB	1
c148778	rssB		1
c149060	rsxA			1
g003176	rsxC_2	1		1
c149083	rsxD	1
c149309	rsxG			1
g003734	rtn_2			1
c149537	rutR	1
c149544	rutR			1
c149908	ruvC	1
c150013	sad	1
c150121	sanA	1
c150145	sanA		1
c150152	sanA		1	1
c150168	sanA		1
c150461	sapC	1
c150581	sapD		1
c150777	sbcB	1
c150785	sbcB	1
c150798	sbcB	1
c150820	sbcB			1
c150846	sbcB			1
c150860	sbcB	1
c150861	sbcB		1
c150923	sbcB	1		1
c150926	sbcB	1
c150930	sbcB		1
c151282	sbcC	1
c151831	sdaB			1
g003487	sdgD		1
c152390	secA		1
c152452	secB			1
c152837	selA	1
c152892	selA		1
c153005	selB			1
c153043	selB	1
c153089	selB			1
c153102	selB			1
c153165	selB		1
c153436	selO	1
c153562	seqA			1
c153612	serA	1
c154021	serS			1
c154072	serS			1
g002849	sgcE		1
c154451	sixA	1
g003948	smf-1	1
c155256	solA		1
c155308	solA		1
c155805	speA			1
c156283	spoT		1	1
c156709	srlD	1
c156997	srmB			1
c157140	ssb_1			1
c157341	sstT			1
c157813	sucB	1
c157984	sucD	1
c157986	sucD	1
c158281	sufC	1
c158284	sufC	1
c158302	sufC	1
c158311	sufC			1
c158339	sugE	1
c158512	surA	1
c158553	surA		1
c158618	surE	1
c158632	surE	1
c158664	surE		1
c158668	surE	1
c158686	surE			1
c158694	surE		1
c158983	talB		1
c159045	tamA	1
c159168	tamA			1
c159737	tas			1
c159772	tas	1
c159921	tatC			1
c160014	tatD		1
c160158	tauC	1
c160210	tauC		1
c160212	tauC		1
c160267	tauD	1
c160278	tauD	1
c160287	tauD		1
g006723	tdcA_2		1
g004466	tfaE_2	1	1
c160961	thiD	1
c160965	thiD	1
c160966	thiD	1
c161116	thiF	1
c161117	thiF	1	1
c161118	thiF	1
c161144	thiF		1
c161197	thiF	1
c161406	thiH		1
c161485	thiH			1
c161557	thiI		1
c161737	thiK	1
c162117	thiP	1
c162307	thiP	1
c162365	thiQ			1
c162421	thiQ	1
c162487	thiS		1
c162581	thrA			1
c162607	thrA			1
c162611	thrA			1
c162755	thrA			1
c162801	thrB	1
c162932	thrC			1
c163120	thrS			1
c163220	tig			1
c163229	tig		1
c163233	tig			1
c163405	tilS	1
c163474	tilS	1
c163529	tisB	1	1
c163637	tktA	1
c163753	tktA	1	1
c163798	tldD			1
c163930	tmcA		1
c164610	tonB	1
c164673	topA			1
c164786	topA	1
c164813	topA			1
c165296	tpiA		1
c165316	tpiA			1
c165445	tpx	1
c165490	treC			1
c165496	treC			1
c165901	treR	1	1	1
c166323	trmH			1
c166332	trmH		1
c166470	trmJ			1
c166476	trmJ		1	1
c166579	trmL		1
c166586	trmL		1
c166588	trmL	1
c166869	trpB	1
c166958	trpB	1
c167146	trpC			1
c167317	trpD		1
c167590	trpE			1
c167691	trpS			1
c167754	truA	1	1
c167757	truA		1	1
c167782	truA		1	1
c168349	tsaB	1
c169090	tusD	1
c169228	typA	1
c169297	tyrA			1
c169469	tyrP		1
c169682	tyrR	1
c169695	tyrR			1
c169720	tyrS	1
c170125	ubiD			1
c170171	ubiD			1
c170179	ubiD			1
c170648	ubiH		1
c170680	ubiH		1
c170686	ubiH			1
c170707	ubiH			1
c170715	ubiH	1		1
c170958	ubiX		1
g002691	ucpA_2			1
c171513	ugpE		1
c171565	ugpE	1
c171608	ugpE		1
c171960	uhpB	1
c172053	uhpB		1
g006727	uhpC	1		1
c172125	uhpT			1
c172200	uhpT			1
g003005	ulaA_1		1
g002591	ulaA_2	1	1	1
c172340	ulaR	1
c172687	usg		1	1
c172696	usg		1	1
c172697	usg	1	1	1
c172714	usg	1
c172723	usg			1
c172836	uspD			1
c172955	uspG	1
c172987	uup			1
c173300	uvrA	1	1
c173806	uvrC		1	1
c173820	uvrC		1
c173895	uvrC		1
c173998	uvrD	1
c174013	uvrD	1
c174271	uvrD	1
c174346	uxaA	1	1
c174510	uxaB	1
c174517	uxaB	1
c174566	uxaB	1
c174588	uxaB	1
c174681	uxaC		1
c174855	uxuA	1
c174902	uxuA		1
c174960	uxuB	1
c175018	uxuB			1
c175093	uxuB	1
c175203	uxuR			1
c175435	valS		1
c175491	valS			1
c175560	valS		1
g002742	vgrG1_2		1
g003982	virB9			1
c175636	visC		1
c175641	visC	1
c175694	visC	1
c175838	vsr		1
c175871	vsr	1	1
c175872	vsr	1
c175889	vsr	1
c176015	waaA			1
c176154	waaC	1
c176177	waaC			1
c176196	waaC			1
c176200	waaC			1
c176239	waaF			1
c176242	waaF			1
c176249	waaF		1
c176370	waaF			1
c176451	waaP			1
c176502	waaP			1
c176514	waaP			1
c176523	waaP			1
c176539	waaP			1
c176581	waaP			1
c176593	waaP	1
c176624	waaP			1
c176629	waaP			1
c176630	waaP			1
g002514	wbgU			1
g000474	wcaI		1
g000440	wzxC		1
c176778	wzxE		1
g000470	wzzB		1
c177553	xseA	1
c177713	xthA			1
c177726	xthA			1
c177880	xylB	1
c177891	xylB			1
c177995	xylF			1
c178156	yaaI	1	1
c178199	yabI	1
c178454	yadG	1
c178581	yadI_2		1
c178588	yadI_2	1	1
g003905	yadV_2			1
c178632	yaeF	1
c178749	yaeR	1
c179078	yaiL		1
c180380	ybbN		1
c180595	ybbP		1
c180691	ybbP		1
g002749	ybcO_1			1
c181247	ybeX	1	1
c181374	ybeZ			1
c181413	ybfA			1
c181526	ybfF	1
c181758	ybgI	1
c181932	ybgL			1
c182110	ybhC		1
c182347	ybhF			1
c182354	ybhF		1
c182469	ybhG			1
c182625	ybhK			1
c182799	ybhL	1
c183167	ybhO		1
c183380	ybhR	1
c183531	ybhS	1
c183557	ybhS			1
c184198	ybiS	1
c184277	ybiT	1
c184312	ybiT	1
c184537	ybiV		1
c184979	ybjL		1
c185030	ybjL			1
c185074	ybjO		1
c185082	ybjO			1
c185205	ybjS_1	1
c185328	ycaO		1
c185457	ycaO		1
c185458	ycaO	1
c185459	ycaO		1
c186279	yccS			1
c186801	yceM			1
c186914	ycfH			1
c186991	ycfL	1
c187091	ycfT	1
c187209	ychA		1
c187427	ychM			1
c187452	ychM		1
c187655	ychQ		1
c188175	yciV	1
c188480	ycjX	1
c188744	ydbH		1
c188770	ydbH		1
c188874	ydbH	1
c188986	ydbH	1
c189582	ydbK		1
g004537	ydeS_2			1
c189689	ydgA_1	1
c189743	ydgA_1	1
c190216	ydhB	1
c190346	ydhO			1
c190400	ydhP	1
c190404	ydhP	1
c190447	ydhR	1
c190489	ydhT			1
c190636	ydhX			1
c190925	ydjM	1
c191185	yeaD	1
c191207	yeaE		1
c191353	yeaG		1
c191603	yebA	1
c191631	yebA			1
c191636	yebA		1
c191916	yebS		1
c191924	yebS			1
c191980	yebS	1
c192069	yebS		1
c192130	yebT	1
c192575	yecH	1
c192848	yedD	1
c192870	yedD			1
c192912	yedE			1
g003790	yedL		1
c193171	yedV			1
c193191	yedV		1
c193236	yedV	1
c193276	yedV	1
c193292	yedV		1
c193295	yedV		1
c193363	yedV			1
c193425	yedY			1
g003170	yeeJ_3		1
c193514	yeeZ	1
c193524	yeeZ	1
c193549	yeeZ		1	1
c193611	yeeZ	1
c193825	yegR			1
c194020	yegU			1
c194023	yegU		1
c194053	yegU	1
c194141	yegU			1
c194214	yegV	1
c194261	yegV	1
c194382	yegW	1
c194814	yehY	1
g003242	yeiE_2	1
c194915	yeiG			1
c195110	yeiR		1
c195307	yejA	1
c195373	yejA			1
c195397	yejG	1
c195766	yejK			1
c195915	yejM			1
g005731	yfbN		1
c196067	yfbR	1
c196112	yfbT			1
c196199	yfcA	1
c196201	yfcA			1
c196312	yfcA		1
c196318	yfcA			1
c196382	yfcE	1	1
c196467	yfcJ	1		1
c196480	yfcJ	1
c196568	yfeC	1
c196820	yfeR	1
g000293	yfeW	1
c197056	yfgC		1
g002358	yfgH_2		1
c197331	yfgO		1
c197337	yfgO		1
c197365	yfgO		1
c197697	yfiE			1
c197705	yfiE			1
c197722	yfiE		1
c197725	yfiE			1
c197726	yfiE			1
c197730	yfiE			1
c197949	yfiL	1
c198086	yfjD			1
c198118	yfjD	1
c198125	yfjD		1
g003817	yfjJ_1		1
g002567	ygcS_3			1
g003950	ygcW_1			1
c198716	ygeA			1
c198895	ygfZ	1
g001837	yggR_2	1
c199180	yggW		1
c199352	yghB		1
c199373	yghB	1	1
c199421	yghU		1
c199722	ygiC		1
c200345	ygjP			1
c200670	yhaO		1
c201293	yhcN		1
c201607	yheO	1
c201616	yheO	1
c201619	yheO			1
c201625	yheO	1
c201629	yheO		1
c201635	yheO	1
c201646	yheO			1
c201651	yheO		1
c201653	yheO			1
c201656	yheO			1
c201663	yheO			1
c201664	yheO		1
c201668	yheO	1
c201669	yheO			1
c201907	yhgF	1
c201955	yhgF		1
c201992	yhgF		1
c202041	yhgF		1	1
c202320	yhhM		1
c202567	yhhT	1
c202648	yhhX	1
c203673	yhjX	1
c203800	yibF	1
c204292	yidH			1
c204398	yifK	1	1
c204466	yifK	1
c204475	yifK	1
g000352	yigE	1
c204627	yigL	1
g006480	yihV_2			1
c205070	yihY		1
c205227	yiiD	1
c205650	yjbB			1
c205806	yjbF		1
c205828	yjbF		1
c205829	yjbF		1
c205835	yjbF		1
c205854	yjbF	1
c205981	yjbH		1
c205987	yjbH			1
c206095	yjbH	1
c206127	yjbH	1
c206168	yjbH			1
c206267	yjcE	1
c206286	yjcE			1
c206631	yjfP		1
g002891	yjhD	1
g002855	yjhH		1
c207003	yjiA			1
c207062	yjiY		1
c207146	yjiY		1
c207163	yjiY		1
c207168	yjiY	1
[truncated: 223 more rows]

## Sheet: S. enterica
	Gene Name	TET	SXT	CTX	GEN	MIN
c000034	COQ3				1
c000063	COQ3	1	1	1
c000064	COQ3	1	1	1
c000066	COQ3	1	1	1
c000067	COQ3	1		1
c000068	COQ3	1	1	1
c000069	COQ3	1	1
c000070	COQ3	1	1	1
c000071	COQ3	1	1
c000072	COQ3	1		1
c000073	COQ3	1	1
c000074	COQ3	1	1	1
c000075	COQ3	1	1	1
c000076	COQ3	1	1
c000077	COQ3	1	1	1
c000078	COQ3	1	1	1
c000079	COQ3	1	1	1
c000080	COQ3	1	1	1
c000081	COQ3	1		1
c000258	aaeB_1				1
c000271	aaeB_1	1
c000312	aas			1
c000414	accA		1	1
c000656	aceE	1
c000861	acnA				1
c000871	acnA					1
c000992	acnB		1
c001116	acnB				1
c001150	acnB	1
c001374	acrE					1
c001514	acs_1	1
c001602	actP_1			1
c001613	actP_1		1
c001745	adeP			1
c001942	adhE_2	1
c001958	adhE_2			1
c002017	adiA			1
c002049	adiC	1
c002099	aes			1
c002238	ahr	1
c002246	ahr				1
c002352	alaC	1
c002368	alaC		1
c002502	aldB			1
c002912	amn					1
c003027	ampH			1
c003079	amyA		1
c003328	apbE			1
c003371	appB_1		1
c003383	appB_1				1
c003393	appB_2			1
c003409	appB_2		1		1
c003433	appC				1
c003511	aptB	1
c003676	araB				1
c003726	araD				1
c003886	arcB			1
c003901	arcB			1
c003929	arcC2	1
c004067	argD	1
c004112	argF				1
c004268	argI			1
c004334	argR_2		1	1
c004395	argT	1
c004488	arnC				1
c004492	arnC				1
c004498	arnC		1
c004639	aroA	1
c004662	aroB	1
c004798	aroH		1
c004817	aroH		1
c004822	aroK	1	1
c004867	aroP		1
c004898	aroQ	1
c004916	artI	1
c005198	aspA		1
c005735	astE	1
c005867	avtA		1
c005905	baeR	1
c006218	barA					1
c006292	basS				1
c006304	basS	1
c006397	bcsC		1
c006447	bdcA		1
c006511	bepA	1
c006656	bglA	1	1	1	1	1
c006681	bglK				1
c006873	bioH			1
c006874	bioH			1
c006967	bisC				1
c007088	btsS		1
c007182	btsT	1
c007220	btuD_2	1	1	1
c007223	btuD_2	1
c007780	carA		1
c007881	carB				1
c007985	carB		1
c007991	carB				1
c008130	cbiC	1	1	1
c008246	cbiG			1
c008491	cbpA	1	1	1
c008566	ccmC	1
c008567	ccmC	1	1	1
c008579	ccmE				1
c008630	cdaR_2				1
c008656	cdaR_2			1
c008658	cdaR_2				1
c008709	cdh	1
c008748	cecR					1
c008981	cheZ		1
c009098	chuR_1			1
c009258	citC_1				1
c009286	citC_1	1
c009545	citG_3			1
c009564	citG_3					1
c009727	clcA			1
c009733	clcA			1
c009752	clcB	1
c009783	clpA	1
c009849	clpB			1
c009894	clpB				1
c009912	clpB			1
c010009	clsB			1
c010228	coaBC			1
c010267	cobC	1
c010339	cobD_2					1
c010583	comM			1
c010655	copA	1				1
c010672	copA		1
c010680	copA			1
c010684	copA			1
c010716	corA			1
c010795	cpdB			1
c010853	cptA			1
c010867	cptA	1
c010868	cptA			1
c010869	cptA		1
c010913	cpxA	1
c011008	creC	1				1
c011023	creC		1
c011047	creD				1
c011167	csgF	1	1	1
c011500	cyaA				1
c011558	cyaY	1
c011589	cycA		1
c011616	cycA	1
c011661	cydA_2			1
c011761	cyoB	1
c011895	cysC		1
c011988	cysG					1
c012194	cysI	1
c012373	cysJ				1
c012418	cysJ					1
c012518	cysJ	1	1
c012553	cysK	1
c012599	cysM			1
c012949	dacB	1	1	1
c012982	dacC			1
c013029	dadA_1		1
c013053	dadA_2				1
c013189	dapD			1
c013382	dcm_1	1
c013562	dcuS					1
c013598	dcyD				1
c013661	ddlA	1
c013724	ddrA_1	1
c013822	dedA		1
c013890	degQ	1
c013911	degQ			1
c013936	denD			1
c013985	deoA				1
c014101	deoR_2				1
c014311	dgaF_2	1
c014398	dgcC			1
c014443	dgcE		1
c014698	dinG	1
c014744	djlA	1
c014874	dlsT				1
c014889	dmlR_2	1
c014983	dmlR_5		1
c015028	dmlR_7		1
c015181	dmsA_2	1
c015239	dmsC_1		1
c015324	dmsC_5			1
c015482	dnaE			1
c015513	dnaE			1
c015524	dnaE		1
c015569	dnaG			1
c015644	dnaG	1
c015701	dnaJ			1
c015855	dnaX				1
c015872	dpiA	1
c016070	draG	1	1	1
c016158	dsbD_1				1
c016168	dsbD_2	1
c016174	dsbD_2			1
c016330	dsdC				1	1
c016387	dtpA	1
c016408	dtpC			1
c016475	dusA					1
c016530	dusC				1
c016609	eamA			1
c016797	elfA				1
c016832	elfC_1	1
c016942	emrB	1				1
c017030	eno			1
c017069	entA				1
c017118	entC	1	1	1
c017402	envC			1
c017496	epd		1
c017525	epmB		1
c017629	eptB	1
c017715	erpA		1
c017940	eutQ		1
c017949	eutS				1
c018039	fabB		1
c018053	fabB	1
c018089	fabF	1
c018134	fabI			1
c018193	fadB				1
c018197	fadB				1
c018385	fadH			1
c018437	fadI				1
c018784	fdnG_2				1
c018792	fdnG_2	1
c018800	fdnH_1			1
c018939	fdoH					1
c019011	feaB		1
c019292	fepC				1
c019312	fepD				1
c019329	fepD				1
c019348	fepE		1
c019383	fepG	1	1
c019484	fes_2					1
c019537	fetB			1
c019678	fhuB					1
c019755	fhuB	1
c019768	fhuC				1
c019943	fieF		1
c020028	fimD_3	1
c020331	flgE	1
c020533	flhA			1
c020747	fliI			1
c020933	fliY_1		1
c021090	folD			1
c021212	frlB_1	1
c021374	fruA_2	1	1
c021517	ftsA_2		1
c021640	ftsI_1	1
c021750	ftsP	1
c021892	ftsZ	1
c021900	fucA					1
c021989	fucK		1
c022079	fucP_1	1
c022080	fucP_1	1				1
c022095	fucP_2				1
c022112	fucP_2			1
c022211	fumB_2				1
c022345	gabR_1				1
c022382	gabR_1			1
c022396	gabT				1
c022450	gadX			1
c022608	galS_2				1
c022843	garR	1
c022977	gatY			1
c023056	gatZ	1
c023098	gatZ	1
c023157	gbpR_2			1
c023172	gbpR_2		1
c023218	gcd			1
c023307	gcvA_2	1	1	1	1	1
c023433	gcvP	1
c023627	ggt	1
c023650	ggt		1
c023676	ggt	1	1
c023730	ghrA				1
c023853	glcR_1			1
c023941	gldA_2		1
c024058	glgX_1					1
c024141	glk		1
c024183	glmS_2		1
c024208	glmS_2	1
c024273	glmS_2			1
c024525	glnG			1
c024602	glnQ_1				1
c024720	gloA		1
c024781	glpA			1
c024825	glpB	1
c024933	glpD	1
c024945	glpG		1
c025069	glpX	1	1
c025171	gltB				1
c025293	gltC_1	1
c025343	gltC_2				1
c025345	gltC_2			1
c025436	gltD	1		1
c025456	gltD	1	1	1	1	1
c025524	gltK					1
c025581	gltP	1
c025587	gltP		1
c025613	gltR_2				1
c025644	gltS	1
c025719	gltX			1
c025778	glyA_1			1
c025861	glyQ			1
c026089	gnd	1
c026169	gntR_1					1
c026232	gntR_4				1
c026281	gntT_1		1
c026361	gntU				1
c026367	gntU	1
c026400	gor		1
c026401	gor		1
c026429	gph				1
c026470	gpmI		1
c026475	gpmI			1
c026580	greB	1	1	1
c026588	groL				1
c026626	group_1027			1
c026756	group_1083	1
c026763	group_1083			1
c026855	group_141		1
c026946	group_155	1
c026988	group_155		1
c026997	group_155			1
c027165	group_187					1
c027194	group_188	1
c027208	group_190	1
c027282	group_23	1
c027414	group_246					1
c027425	group_246	1				1
c027749	group_287			1
c027756	group_287		1
c027920	group_31			1
c027932	group_31				1
c028037	group_325		1
c028190	group_33	1
c028407	group_366		1
c028424	group_366	1				1
c028540	group_407	1
c028618	group_417			1
c028620	group_417	1		1
c028926	group_446	1				1
c029105	group_4900				1
c029185	group_4960				1
c029197	group_4968				1
c029554	group_5		1
c029582	group_5		1
c029599	group_50	1	1	1		1
c029606	group_50		1
c029640	group_5020			1
c029682	group_503			1
c029738	group_5039			1
c029763	group_5063	1
c029911	group_5226		1
c029972	group_5252		1
c030007	group_530				1
c030029	group_530				1
c030264	group_5440	1
c030327	group_5491			1
c030330	group_5491				1
c030403	group_5528				1
c030517	group_5540				1
c030538	group_5561				1
c030590	group_5561			1
c030684	group_5580	1
c030883	group_5632					1
c031081	group_5702		1
c031259	group_5751	1
c031546	group_5896				1
c031684	group_5913	1				1
c031741	group_5926	1				1
c031869	group_5954				1
c031965	group_5966		1
c032162	group_6032		1
c032523	group_617			1
c032612	group_6186			1
c032709	group_6200				1
c032816	group_622			1
c032858	group_623			1
c032867	group_623	1				1
c033049	group_6242				1
c033091	group_628		1
c033151	group_6308		1
c033196	group_6316	1				1
c033435	group_6362				1
c033522	group_6368				1
c033530	group_6369				1
c033849	group_6455		1
c033911	group_651		1
c034022	group_6539					1
c034170	group_6557				1
c034345	group_6615				1
c034408	group_6637				1
c034420	group_6639					1
c034488	group_6665				1
c034576	group_6699					1
c034636	group_6727			1
c034658	group_6756					1
c034667	group_6756		1
c034697	group_6778		1
c034747	group_6804			1
c034849	group_6825			1
c034892	group_686	1
c034982	group_6875		1
c035013	group_6884	1
c035029	group_6899		1
c035055	group_6899	1
c035077	group_6899	1
c035137	group_693					1
c035152	group_6941		1
c035246	group_6968			1
c035361	group_698				1
c035500	group_702		1
c035687	group_7114			1
c035722	group_7126			1
c035918	group_7187			1
c035952	group_7190		1
c035976	group_7206					1
c036115	group_7233	1
c036348	group_7292	1	1
c036361	group_7292				1
c036567	group_733	1
c036573	group_733		1
c036622	group_7346		1
c036808	group_7359	1				1
c036828	group_736				1
c036853	group_736	1	1	1	1	1
c036895	group_7375				1
c037254	group_7438			1
c037404	group_7459		1		1
c037514	group_7482	1				1
c037627	group_7488		1
c037724	group_7504		1
c037726	group_7504	1				1
c037742	group_7504			1
c037829	group_7511	1
c037965	group_7531	1				1
c037973	group_7539	1
c038079	group_7548			1
c038098	group_7549				1
c038215	group_7576		1
c038291	group_7589				1
c038500	group_7673	1
c038531	group_7681					1
c038613	group_7710				1
c038649	group_7722					1
c038681	group_7723	1				1
c038723	group_7723	1
c038787	group_7740	1
c038806	group_7746		1
c038826	group_7746	1				1
c038970	group_7752				1
c038979	group_7752	1
c038980	group_7752	1
c038981	group_7752	1
c039047	group_7772	1
c039171	group_7795			1
c039233	group_7825		1
c039584	group_7880			1
c039595	group_7880				1
c039893	group_7887			1
c039900	group_7887			1
c039910	group_789	1
c039922	group_789	1
c040002	group_7903		1
c040059	group_792	1	1
c040299	group_847				1
c040410	group_876	1
c040529	group_90		1
c040537	group_90	1
c040606	group_905	1
c040702	group_930	1
c040826	group_956	1
c040940	group_973		1
c040951	group_973				1
c041211	gsiA		1
c041219	gsiA			1
c041324	gsk			1
c041404	gss			1
c041445	gstB				1
c041473	gtfA	1
c041501	gtfA		1
c041548	guaA			1
c041549	guaA			1
c041588	guaA				1
c041667	guaB			1
c041706	guaC		1
c041773	gudP_1				1
c041877	gutQ			1
c041889	gyrA			1
c041893	gyrA	1	1
c041961	gyrB				1
c041969	gyrB			1
c041997	gyrB		1
c042057	hcaR	1
c042165	hcp1_1	1
c042286	hdfR_3				1
c042368	hemA			1
c042391	hemB	1				1
c042474	hemE			1
c042602	hemL	1
c042977	hisA				1
c043214	hisP			1
c043289	hldE	1
c043328	hmp				1
c043431	holB				1
c043485	hoxK				1
c043535	hpt				1
c043614	hrpB			1
c043686	hslJ			1
c043701	hslO			1
c043754	htpG		1
c043774	htpG		1
c043915	hutU	1	1	1
c043962	hxpB		1
c044015	hyaB_1					1
c044055	hyaB_2	1	1	1	1	1
c044096	hyaC_1	1
c044155	hyaD_2					1
c044194	hybB				1
c044600	hypB	1
c044640	hypE					1
c044759	iadA			1
c044802	ibpA_2	1
c044816	icd			1
c044859	iclR				1
c044973	igaA	1
c045064	ileS	1
c045077	ileS			1
c045209	ileS	1
c045273	ilvA				1
c045285	ilvA		1
c045300	ilvB			1
c045316	ilvB			1
c045364	ilvC	1
c045375	ilvC	1
c045637	ilvG		1
c045665	ilvG			1
c045726	ilvI				1
c045853	invF					1
c045895	iolU			1
c045965	iprA_2	1				1
c045966	iprA_2	1				1
c045967	iprA_2	1				1
c045968	iprA_2	1
c046064	ispB	1
c046207	jefA	1
c046293	katE	1				1
c046341	kbl				1
c046407	kdgR			1
c046564	kdpD	1	1	1
c046577	kdpD			1
c046785	kduI			1
c047064	lacC				1
c047087	lacG	1
c047114	lapB			1
c047204	ldcC			1
c047240	ldhA	1
c047269	lepA				1
c047398	leuC1	1
c047486	leuE		1
c047491	leuE				1
c047522	leuS			1
c047606	lhgD	1
c047833	ligB				1
c047834	lipB		1	1
c048036	livK				1
c048291	lldR_3		1
c048444	lolE				1
c048453	lolE		1
c048655	lplA		1
c048737	lplT	1
c048923	lptE				1
c048952	lptF				1
c048954	lptF				1
c049195	lpxP		1
c049363	lysA_1	1
c049572	lyx			1
c049653	macB				1
c049742	maeB		1
c049774	maeB				1
c049817	malE		1
c050026	malP_2		1		1
c050038	malP_2	1				1
c050279	malR				1
c050381	malT_2			1
c050483	malZ				1
c050506	malZ			1
c050509	malZ	1
c050528	malZ					1
c050716	mazG			1
c050771	mdfA			1
c050813	mdh_3			1
c050944	mdoB				1
c051081	mdoD		1
c051106	mdoG	1
c051151	mdoH					1
c051154	mdoH			1
c051241	mdtB				1
c051282	mdtB	1
c051383	mdtC				1
c051420	mdtD					1
c051494	mdtK					1
c051566	mdtM					1
c051588	melA		1
c051856	menE			1
c051882	menF	1
c052021	metB			1
c052023	metB					1
c052065	metC				1
c052594	metI	1
c052602	metK	1	1
c052729	metN_2					1
c053199	mhbM			1
c053302	miaB				1
c053408	mlaE			1
c053424	mlc				1
c053655	mltF_1		1
c053668	mltG			1
c053699	mngR_2	1
c053908	mnmG	1				1
c053966	mntB_3				1
c053998	mntH		1
c054183	modB		1
c054199	modE		1
c054210	modE				1
c054325	moeB	1
c054343	motA	1	1	1	1	1
c054374	mpaA				1
c054847	mscK				1
c055252	mtlD				1
c055292	mtlD			1
c055304	mtlR	1
c055433	mtr				1
c055437	mug					1
c055442	mug		1
c055515	mukB				1
c055517	mukB	1
c055709	murC	1
c055835	murG					1
c055908	murQ			1
c055983	mutL				1
c056100	mutS2				1
c056132	mutY				1
c056232	nadB	1
c056338	nadR					1
c056389	nagC	1
c056678	nanK				1
c056749	napA			1
c056783	napA				1
c056808	napC	1				1
c056822	napF_1		1
c056871	napF_2			1
c056951	narG			1
c057103	narH			1
c057109	narI			1
c057114	narI			1
c057188	narK	1
c057203	narL_1	1
c057279	narW			1
c057300	narW				1
c057380	narY	1				1
c057395	narZ		1
c057442	narZ					1
c057730	nemA			1
c057816	nfdA	1				1
c057956	nhaB	1
c057971	nhaB	1
c058141	nifJ				1
c058153	nifJ			1
c058164	nifJ	1
c058210	nimR_1				1
c058256	nirC		1
c058768	nrdD	1
c058952	nreC		1
c059092	nudC				1
c059145	nudF				1
c059318	nuoG				1
c059328	nuoG			1
c059387	nuoI			1
c059400	nuoJ	1	1	1
c059435	nuoL			1
c059448	nuoL	1
c059532	nuoM				1
c059563	nuoM			1
c059619	nuoN	1
c059715	oleD			1
c060012	opgE	1
c060068	oppB	1		1
c060237	oprM				1
c060372	osmB	1				1
c060409	osmV	1
c060426	osmW				1
c060744	pabB				1
c060753	pabB	1
c061092	papC_2				1
c061112	papC_2		1
c061205	papC_3			1
c061342	parC		1
c061704	pckA			1
c061759	pcnB				1
c061787	pdeB					1
c061888	pdeK			1
c061968	pdeN_2			1
c061984	pdeN_2				1
c062004	pdeN_2					1
c062078	pdeR			1
c062260	pduD		1
c062321	pduL				1
c062566	pdxB			1
c063073	pfkB	1	1	1
c063074	pfkB				1
c063089	pflA				1
c063098	pflA			1
c063140	pflD					1
c063218	pgi		1
c063485	pgtC		1
c063499	pgtP				1
c063549	pheA	1
c063654	phnO				1
c063661	phnO	1				1
c063773	phnV	1
c063924	phoE			1	1
c063932	phoE	1
c064058	phoR	1	1	1	1	1
c064067	phoU				1
c064079	phoU			1
c064209	phrB		1
c064212	phsA		1
c064283	phsB			1
c064454	pipB2		1
c064539	plsB				1
c064701	pncC_1			1
c064734	pncC_3	1
c064819	pntA			1
c064831	pntA	1
c064832	pntA	1
c064957	polB	1
c064968	polB					1
c065079	por_2				1
c065086	por_2			1
c065289	poxB			1
c065302	poxB	1
c065322	ppc			1
c065406	pphB			1
c065545	ppnN	1	1	1
c065628	ppsR				1
c065694	pqiB				1
c065739	prc	1	1	1
c065741	prc			1
c065789	preA	1
c065844	prfB_1	1
c065865	prfB_2				1
c066003	priA	1
c066041	prlC			1
c066185	proA			1
c066189	proA		1
c066352	proS			1
c066820	psiE			1
c066852	pspA				1
c066867	pspD		1
c066967	pstA			1
c067067	pstS				1
c067086	pta	1	1	1
c067144	ptrA			1
c067198	ptrA	1
c067214	ptrA	1
c067240	ptrB	1
c067261	ptrB		1
c067292	ptsG	1
c067388	ptsP			1
c067585	purD	1
c067674	purD		1
c067889	purH				1
c067897	purH				1
c067906	purH	1
c067907	purH				1
c068139	purT	1	1	1
c068170	purT		1
c068316	putA				1
c068332	putA				1
c068369	putP					1
c068439	pxpA	1	1	1	1	1
c068569	pykF			1
c068738	qorA				1
c068820	qseC_1				1
c068894	qseE		1
c068965	qseG			1
c068978	qseG		1
c069030	queA_1				1
c069075	queC			1
c069089	queC			1
c069148	queG	1	1	1
c069312	rapA		1
c069388	rarA			1
c069391	rarA				1
c069579	RBKS_2		1			1
c069682	rbsC			1
c069878	rcnA		1
c069899	rcnR			1
c069907	rcsA_1	1	1	1	1	1
c069998	rcsC_1			1
c070026	rcsC_2		1
c070032	rcsC_2					1
c070044	rcsC_2	1
c070150	rdgC	1
c070329	recC		1
c070412	recD		1
c070418	recD	1
c070700	recQ				1
c070775	relA			1
c070820	relA			1
c070823	relA			1
c071132	rfaQ				1
c071187	rffG	1
c071231	rhaA	1				1
c071413	rhaR_9				1
c071586	rhlB				1
c071599	rhlE				1
c071613	rhlE				1
c071658	rho			1
c071717	rhtC_1	1
c071813	ribD		1
c071837	ribH	1
c071854	ribZ		1
c071928	rihA		1
c071963	rihC				1
c072054	rimL				1
c072081	rlhA_1				1
c072111	rlhA_2				1
c072119	rlhA_2	1
c072151	rlhA_2			1
c072203	rlmC	1
c072225	rlmC	1
c072306	rlmG	1
c072382	rlmM			1
c072459	rlpA			1
c072491	rluA			1
c072610	rluF			1
c072642	rnb			1
c072782	rne	1
c072867	rnr			1
c073124	rpe_1				1
c073185	rpiA			1
c073318	rpoB	1
c073458	rpoC	1	1
c073460	rpoC				1
c073520	rpoC	1
c073536	rpoC		1
c073596	rpoN	1
c073795	rsmC	1
c074197	rsxA	1
c074238	rsxC_1		1
c074249	rsxC_1		1
c074303	rsxC_1				1
c074380	rsxD				1
c074641	sad_2			1
c074721	sapB		1
c074766	sapD			1
c074807	sauU_1		1
c074834	sauU_1	1				1
c074846	sauU_2	1
c075000	sbcC					1
c075098	sbmA		1
c075160	sbnD_1				1
c075163	sbnD_1	1
c075177	sbnD_2				1
c075278	scrK	1
c075396	sctC_2					1
c075501	sdhA			1
c075634	secA					1
c075685	secD		1
c075952	serA			1
c076078	sfaA				1
c076163	sfmD		1
c076226	sfmF	1
c076332	sgbE	1		1
c076351	sgbH		1
c076491	sgrR_3		1
c076715	sifA_2			1
c076940	slt		1
c077093	sodA	1
c077108	sodB				1
c077148	sohB	1
c077283	sopA					1
c077289	sopA		1
c077335	sopD		1
c077376	sopE2	1
c077767	spoT				1
c078110	ssaV	1
c078298	sseC			1
c078593	steC				1
c078672	sucA	1				1
c078714	sucA	1
c078755	sucB		1
c078790	sucC	1	1	1
c078810	sucD				1
c078860	sufB		1
c079099	sutR_2			1
c079140	tabA_2			1
c079214	tal	1
c079359	tap_1				1
c079516	tatE			1
c079610	tcyP_2				1
c079747	tdcE			1
c079848	tdh			1
c079862	tdk	1
c079956	tetA_1		1
c080068	thi4	1
c080239	thiC				1
c080334	thiD				1
c080776	thiH	1
c080795	thiH				1
c080807	thiH			1
c080813	thiH				1
c081009	thiI		1
c081010	thiI		1
c081091	thpR				1
c081171	thrB			1
c081200	thrC	1
c081223	thrS				1
c081445	tktB	1
c081482	tktB					1
c081492	tldD	1
c081746	tonB		1
c081776	topA_1	1
c081862	topB				1
c081944	torA				1
c082015	torD_2	1
c082046	torR				1
c082124	tpiA	1
c082223	treB		1
c082367	treC			1
c082439	treY		1
c082468	treY	1
c082501	treY				1
c082632	trkA			1
c082660	trkA	1
c082674	trkH		1
c082725	trmD				1
c082787	trmL_1			1
c082912	trpC	1
c083016	trpGD		1
c083403	tsr_1			1
c083513	ttdT	1
c083537	ttdT			1
c083560	ttgI	1	1	1
c083741	ttrR	1				1
c083745	ttrR		1
c083812	ttuB_1				1
c083905	typA				1
c084127	ubiD	1
c084288	ubiI	1
c084618	uhpC_2			1
c084654	uhpT				1
c084885	ulaC_2			1
c085157	uraA		1
c085241	uspE			1
c085250	uspE	1
c085373	uvrA	1
c085419	uvrC	1	1	1	1	1
c085447	uvrC				1
c085556	uvrY			1
c085620	valS			1
c085705	valS				1
c086523	xanP				1
c086534	xapA		1
c086718	xseA				1
c086790	xylB	1
c087090	yaeQ	1
c087137	yagG				1
c087146	yagG			1
c087199	yahB				1
c087248	yajL_1				1
c087253	yajL_1			1
c087272	yajO	1
c087313	yajR		1
c087324	yajR	1				1
c087325	yajR				1
c087332	yajR		1
c087400	ybaL			1
c087513	ybbY					1
c087717	ybdO_2					1
c087914	ybhK				1
c087953	ybhL_2	1	1	1	1	1
c088083	ybiB	1
c088084	ybiB			1
c088149	ybiO	1
c088218	ybiT	1			1
c088231	ybiT				1
c088255	ybiU				1
c088484	ycaM				1
c088509	ycaO	1	1	1		1
c088565	ycbB	1				1
c088720	yccS				1
c088984	ycgJ					1
c089114	yciK	1
c089254	ydcF		1
c089264	ydcF		1
c089275	ydcO				1
c089277	ydcO	1				1
c089348	ydcV_2				1
c089613	ydgJ				1
c089614	ydgJ				1
c089625	ydgJ					1
c089793	ydhX		1
c089794	ydhX		1
c090132	yebS					1
c090363	yedA					1
c090416	yedJ	1
c090443	yedP	1	1	1
c090648	yehX		1
c090728	yeiG	1				1
c090918	yejK		1
c091063	yfcG_1		1
c091067	yfcJ_2	1
c091230	yfeO	1
c091240	yfeO	1
c091241	yfeO		1
c091431	yfhM			1
c091672	yflS	1
c091904	yggR		1
c091990	ygiC		1
c092046	ygiF					1
c092175	yhbU				1
c092257	yhcH_1		1
c092509	yhgF				1
c092511	yhgF				1
c092737	yhhW				1
c092876	yhjE				1
c092903	yhjJ				1
c092926	yhjJ		1
c093328	yidA		1
c093335	yidA	1
c093405	yidZ_1		1
c093409	yidZ_1	1
c093565	yihG		1
c093663	yihQ			1
c093679	yihQ				1
c093697	yihQ			1
c093738	yihS				1
c094003	yjaB				1
c094033	yjeH	1
c094043	yjeH				1
c094222	yjiE_1	1
c094240	yjiE_2				1
c094258	yjjG	1
c094270	yjjG			1
c094416	yjjW			1
c094433	yjjX		1
c094471	ylaC	1
c094807	ynfM_1				1
c095107	yqaB			1
c095262	yqjF	1				1
c095314	yrbL	1
c095691	zapE	1
c095750	zntA	1
c095884	znuB		1
c095888	znuB	1
c096063	zraS	1
c096108	zwf	1	1	1
g000025	gmd	1	1	1	1
g000028	group_6	1			1
g000032	group_438				1
g000038	xylE_1			1
g000040	iolB			1
g000043	iolE			1
g000044	iolG_2			1
g000045	group_1515	1
g000047	yfcJ_1			1
g000048	iolC			1
g000052	group_1522			1
g000053	group_1523	1
g000054	group_1588			1
g000058	group_254			1	1
g000062	group_573		1
g000065	group_637			1
g000068	group_1002	1	1
g000069	group_1373				1
g000073	yadL				1
g000075	yadV_1				1
g000076	group_1653				1
g000077	decR_2				1
g000078	group_1655				1
g000080	group_1662	1
g000081	pal_2	1			1
g000082	group_1664				1
g000083	group_1665				1
g000084	group_1666				1
g000086	group_1668				1
g000091	group_253				1
g000093	group_3032				1
g000094	group_368	1	1	1		1
g000097	group_402				1
g000098	clpV1	1			1
g000099	group_753	1
g000100	yadM				1
g000101	lpfA				1
g000102	cfaB		1
g000103	group_865				1
g000106	ccmH	1
g000107	group_719		1
g000110	group_38				1
g000112	group_952				1
g000114	group_1572			1
g000131	fcl			1
g000132	group_1435			1
g000144	group_1406	1
g000157	group_1577			1
g000166	rtcB_2	1
g000170	lpfB_2	1
g000180	group_3393		1
g000188	group_457			1
g000196	fimA_1				1
g000200	group_830	1
g000205	menH_1			1
g000224	group_415		1		1
g000274	bla_1	1		1
g000275	group_1046			1
g000277	group_2015	1		1
g000279	group_2016	1
g000280	group_2017	1		1
g000283	group_1931				1
g000284	group_1934				1
g000286	group_694		1	1
g000344	dsbE					1
g000356	higA	1
g000357	kdgM_2				1	1
g000364	yihP_2			1
g000366	group_394		1
g000367	group_490			1
g000371	group_73			1
g000372	group_1079		1	1
g000373	group_1408	1
g000374	group_1409			1
g000376	group_1411	1		1
g000379	gcvA_1			1
g000380	nimR_2				1
g000381	dgoD	1
g000384	rfnT	1		1
g000392	group_71		1	1
g000396	group_1932	1			1
g000397	group_2022	1	1	1	1
g000398	group_462			1	1
g000399	group_192		1	1
g000400	group_1042	1		1	1
g000402	group_2023	1	1	1	1
g000403	group_2024	1	1	1	1
g000409	group_1378		1
g000410	group_1379		1	1
g000411	group_204		1
g000412	group_2043			1
g000413	yibA			1
g000415	group_257			1
g000417	group_574			1
g000424	group_1069		1
g000425	group_119		1
g000427	group_2218		1
g000428	group_1933		1	1	1
g000429	aacA4			1
g000432	group_2193		1
g000433	group_474		1
g000447	group_1530				1
g000448	group_1533			1
g000451	group_727			1
g000457	symE_1			1
g000462	oadB_1		1		1
g000485	group_1838	1
g000486	group_1839			1
g000487	group_1840		1
g000490	group_1843	1
g000494	group_1847		1
g000495	group_1848			1
g000496	group_1849	1
g000537	group_1918	1
g000541	group_1922	1
g000543	group_1924		1
g000553	yokD	1		1	1
g000554	tmrB	1	1		1
g000555	group_59			1
g000559	group_1368		1		1
g000563	dtd3	1
g000573	group_2001					1
g000574	hin_3					1
g000586	group_2019	1	1	1	1
g000621	group_114	1	1
g000623	group_426	1	1		1
g000624	group_481	1	1
g000625	group_1030		1	1
g000648	group_210			1
g000653	prn		1	1
g000655	group_1505		1			1
g000656	symE_2					1
g000657	group_987	1			1
g000659	galE_1			1
g000660	pglA_1					1
g000661	manC1_2					1
g000663	group_1385					1
g000665	wbnK					1
g000667	group_1421				1
g000668	group_1422					1
g000682	group_1733		1			1
g000683	yegT_2					1
g000685	group_1736					1
g000686	pgl_1					1
g000687	oprB				1
g000691	group_673					1
g000703	group_1035				1
g000708	group_1472				1
g000710	group_1475				1
g000713	rbsR_1			1
g000717	group_1798		1
g000719	group_1800	1
g000732	group_1814	1
g000740	group_1822	1		1
g000746	group_1828	1
g000748	group_1830			1
g000749	traC			1
g000760	smc			1
g000764	group_1991	1		1
g000767	group_1994		1
g000768	group_1995			1
g000782	group_303				1
g000797	dam_2		1	1
g000799	group_1898			1
g000803	group_2000					1
g000809	group_1583		1
g000815	group_1980	1
g000818	group_1038	1	1	1	1	1
g000820	group_1999	1	1	1	1	1
g000825	dhfrI		1
g000840	group_238			1
g000846	group_969		1
g000847	group_1094			1
g000848	group_1096		1
g000851	group_2189			1
g000853	group_2191		1
g000858	group_1651				1
g000863	group_2321			1
g000879	group_1228			1
g000888	group_408	1	1	1
g000890	group_677		1	1
g000891	group_678			1
g000893	group_1399	1
g000894	group_1464	1	1	1
g000895	group_1465		1	1
g000896	group_1466		1
g000897	rusA			1
g000898	lexA_1	1	1
g000899	group_1469		1	1
g000900	group_1470		1		1
g000901	group_1471		1
g000902	group_1712	1	1
g000903	group_1713	1	1
g000905	group_4686	1		1
g000906	group_588		1
g000909	group_835	1				1
g000911	group_1054		1
g000912	group_1061		1
g000914	group_1367		1	1
g000915	group_1532			1
g000916	mrpA_2					1
g000919	group_1778					1
g000920	group_1788			1
g000921	group_2051		1
g000922	group_519		1	1
g000923	group_610		1			1
g000925	intA_1	1		1
g000926	group_842					1
g000929	group_1375			1
g000930	group_1376	1
g000934	group_1402		1
g000941	group_1443			1		1
g000942	group_1444					1
g000943	group_1445			1		1
g000947	group_1449	1
g000949	group_1451			1		1
g000950	group_1452		1
g000952	group_1454	1
g000955	clpP_1					1
g000956	group_1458		1			1
g000957	group_1459					1
g000958	group_1460					1
g000966	group_1502		1			1
g000967	dsbA_1		1
g000970	group_1531					1
g000971	cobC_1					1
g000972	group_1562			1
g000984	group_1613		1
g000985	group_1615		1
g000995	group_1625				1
g000996	group_1626					1
g000998	group_1658		1
g001000	group_1660					1
g001001	csbX_2				1
g001004	group_1677		1
g001007	group_1694			1
g001009	group_1696		1
g001014	group_1701		1
g001015	group_1702					1
g001017	group_1704			1
g001018	group_1705				1
g001020	group_1708		1
g001021	group_1709		1
g001023	ypjF		1			1
g001025	group_1790			1		1
g001027	rop	1	1
g001031	group_548			1
g001032	group_1016	1
g001041	group_1834					1
g001043	group_1836				1
g001044	group_1850			1	1
g001046	group_1852					1
g001047	group_1853		1
g001053	group_1896	1				1
g001080	group_1706		1
g001084	group_1977		1		1
g001085	vapC		1
g001086	group_1981		1
g001093	group_2044		1
g001094	group_2045			1
g001106	group_468		1			1
g001107	group_1039		1
g001108	group_1148	1
g001110	group_1692		1
g001116	group_2026		1		1	1
g001117	group_2027				1	1
g001118	group_2031	1	1	1	1	1
g001119	fosA	1	1
g001123	rop_1	1	1	1
g001127	group_1262		1	1
g001128	group_1310	1	1
g001129	merA	1	1
g001131	merT	1	1
g001132	merP	1	1
g001133	merC	1	1
g001135	group_1202			1
g001136	pncC_4	1	1		1
g001144	group_459		1
g001146	group_539	1
g001149	group_1965	1
g001150	group_1966		1	1
g001151	group_219		1
g001152	mbeC		1	1		1
g001153	group_2843	1	1			1
g001155	group_2998			1
g001156	group_3004	1
g001157	group_3005			1
g001161	group_550	1
g001162	group_1229		1
g001169	group_2993			1
g001170	group_2995			1
g001175	group_3002			1
g001180	group_3010		1
g001188	group_3018			1
g001192	group_3022		1
g001194	group_3026		1
g001196	group_3031	1		1	1
g001198	hsdS			1
g001201	group_3061	1
g001206	group_3066		1
g001212	group_3087			1
g001218	group_4825			1
g001224	group_3186		1
g001226	group_3898	1	1
g001228	group_42		1	1		1
g001230	aacC1	1	1
g001231	group_3891	1	1
g001232	group_3892	1	1
g001233	group_3893	1	1
g001234	group_3894	1
g001243	group_3036		1
g001248	group_3041				1
g001261	group_3054			1
g001264	group_3161			1
g001265	group_1243			1		1
g001268	group_3160	1		1
g001269	group_3162		1	1
g001270	group_3165	1
g001271	group_3166		1
g001272	group_910		1	1		1
g001274	group_1025			1
g001276	group_1946		1	1
g001279	group_1949	1	1		1
g001282	group_1952		1	1
g001283	group_1953		1
g001284	group_1954		1
g001285	group_1955		1
g001287	group_1957		1
g001291	group_1961		1
g001292	group_1962		1	1
g001293	group_1963		1
g001302	group_1125	1
g001303	group_1215	1	1	1	1	1
g001304	group_1935		1
g001305	group_1936		1
g001306	group_1937		1
g001307	group_1938			1
g001308	group_1939		1
g001309	group_1940			1
g001310	group_1941		1
g001311	group_1942		1
g001312	group_1943		1
g001313	group_1944		1	1
g001314	group_1945		1
g001315	repE		1
g001325	group_236	1	1	1
g001326	group_2785		1
g001329	group_513	1
g001333	group_1113		1
g001335	group_1431		1
g001346	group_508		1
g001347	recE				1
g001348	sopE				1
g001352	group_1085				1
g001355	group_1165		1
g001357	group_1241					1
g001364	ywrO_1			1
g001372	group_2289			1
g001381	fljB_1	1
g001406	group_2331	1
g001411	group_2342			1
g001413	group_2352			1
g001417	group_2358			1
g001421	group_2364			1
g001422	group_2365	1
g001428	group_2373		1
g001441	group_2392		1
g001445	group_2396	1	1
g001450	group_2492	1	1
g001454	symE			1
g001463	group_2594	1
g001465	group_2596			1
g001473	group_2604			1
g001474	subB	1
g001480	group_2638	1
g001481	group_2674		1
g001482	group_4549			1
g001483	tfaE				1
g001486	group_2338	1				1
g001496	group_1017		1	1	1
g001499	group_1244			1
g001500	group_1859	1	1	1
g001501	group_1860	1	1
g001502	dsbC_2		1
g001503	group_1862		1	1
g001504	group_1863		1	1	1
g001505	group_1864		1	1
g001506	group_1865		1	1
g001507	umuC_3		1
g001508	umuD_3		1	1
g001509	group_1868		1	1	1
g001510	group_1869		1
g001511	group_1870		1
g001512	group_215		1	1	1
g001513	group_216		1	1	1
g001514	group_2640		1
g001516	group_507	1	1
g001520	group_3085					1
g001524	group_1238		1	1
g001525	group_1239	1	1
g001526	group_1967		1
g001527	group_1968		1
g001528	group_1969		1
g001529	group_1970		1
g001530	group_1971		1
g001531	group_239		1
g001532	group_2756	1
g001533	group_3082		1
g001537	group_1160		1
g001540	group_1178	1
g001542	group_132	1
g001546	group_2759	1
g001547	vapC_3		1
g001548	group_1177	1
g001549	group_1224	1
g001551	group_135			1
g001569	group_3077	1				1
g001570	group_3078					1
g001571	group_3079					1
g001572	group_3080					1
g001573	group_3083	1	1			1
g001574	group_3084					1
g001576	group_1781	1	1
g001580	group_1179	1
g001581	group_1342	1
g001587	group_1780		1		1
g001589	group_3000					1
g001590	group_3900	1	1			1
g001591	group_433		1
g001592	group_945		1
g001601	group_1314		1
g001602	group_1315		1
g001603	ybiI_2		1
g001604	group_1317		1
g001605	group_1318	1	1
g001606	group_1319		1
g001607	group_1320		1	1
g001608	group_1321			1
g001609	group_1322		1	1
g001610	group_1323		1
g001611	group_1324		1
g001612	group_1325		1	1
g001613	group_1326		1	1
g001614	group_1327		1	1
g001615	gpFI		1
g001616	group_1329		1
g001617	group_1330		1	1
g001618	group_1331	1	1
g001633	htpG_2		1
g001635	group_3763	1	1
g001637	group_3777		1	1
g001638	group_3778		1
g001639	group_3779		1	1
g001640	group_3783		1
g001642	group_946		1
g001643	group_947		1
g001644	group_1055	1			1
g001646	menE_1			1	1
g001647	group_1058				1
g001648	group_1064				1
g001649	group_1065				1
g001650	group_1070			1	1
g001651	group_1084	1			1
g001654	group_1132		1
g001656	group_1141	1
g001658	group_1150	1
g001659	group_1226		1			1
g001660	group_2058				1
g001662	yofA				1
g001663	group_2061	1			1
g001665	group_2072	1		1	1
g001666	group_2073				1
g001667	nfdA_2				1
g001668	lpp			1
g001669	group_2076	1
g001670	group_2077				1
g001671	group_2139			1	1
g001672	group_2165			1
g001674	group_2184	1
g001675	group_2185			1
g001677	group_2206	1			1
g001678	group_2207	1
g001681	group_2620			1
g001684	group_2623			1
g001685	group_2624	1
g001687	rop_2					1
g001688	group_480	1
g001690	group_510			1
g001694	group_1149	1
g001695	hokC		1
g001696	group_1304		1
g001698	group_1337	1
g001706	group_2079				1
g001711	group_2084				1
g001714	group_2087				1
g001724	group_2098				1
g001726	group_2101				1
g001728	group_2111				1
g001732	group_2115				1
g001734	group_2117				1
g001737	group_2120				1
g001739	group_2122				1
g001741	group_2124				1
g001743	group_2126				1
g001744	group_2127			1
g001747	group_2130				1
g001754	group_2137				1
g001767	group_2160				1
g001777	group_2176				1
g001783	frmB				1
g001785	group_2188				1
g001788	group_2196				1
g001789	group_2197				1
g001800	group_2367	1
g001801	group_2515	1
g001802	group_2517	1
g001803	group_2518	1
g001804	group_2519	1
g001806	group_2521	1		1
g001809	group_2524	1
g001810	group_2525	1
g001812	group_2527	1				1
g001814	group_2529	1
g001817	group_2532	1				1
g001823	group_1153	1	1
g001824	group_1154	1	1
g001826	group_1173	1	1
g001827	group_1175		1
g001830	group_127	1
g001832	group_1290	1			1
g001833	group_1291	1			1
g001834	group_1292	1			1
g001835	group_1293	1			1
g001836	group_1296	1			1
g001837	group_1297	1
g001838	group_1298	1
g001839	group_1299	1			1
g001840	group_1300	1			1
g001841	group_1301	1			1
g001842	group_1338	1	1
g001843	group_1339	1
g001844	group_1340		1
g001845	group_1760		1		1
g001846	group_220		1
g001847	klcA_1	1
g001850	group_228	1
g001863	group_2467	1
g001876	group_2480	1
g001877	group_2481	1
g001882	group_2486	1
g001888	group_2516	1
g001896	group_2544	1
g001908	glmM_3	1				1
g001909	group_2646	1
g001910	group_2649	1	1
g001911	sacA	1	1
g001912	rafB	1	1
g001913	rafA	1	1
g001915	intS_4	1	1
g001916	group_2704	1	1
g001917	group_2705	1	1
g001920	group_3459	1			1
g001921	group_3460	1			1
g001922	group_3461				1
g001923	group_3462	1
g001924	group_3463	1			1
g001925	group_3464	1			1
g001926	group_3465	1			1
g001927	group_3466				1
g001928	group_3524	1
g001929	group_3525	1			1
g001931	group_3884		1
g001932	group_514	1	1
g001933	group_516		1
g001934	group_527		1
g001935	pagN_3	1	1
g001936	group_556	1			1
g001937	group_558				1
g001939	group_1169		1			1
g001941	group_1286				1
g001945	group_1345			1
g001950	group_2432	1
g001954	group_2436	1
g001958	group_2440	1
g001962	group_2444	1
g001963	group_2445	1
g001964	group_2446	1
g001965	group_2447	1
g001966	group_2448	1
g001972	group_2454	1
g001977	group_2459	1
g001978	group_2545	1
g001979	group_2546	1
g001985	group_2658	1
g001989	era_1	1
g001994	group_2695	1
g001998	group_3204	1
g001999	group_3205		1
g002000	group_3225				1
g002001	group_3277				1
g002010	group_3887			1
g002013	group_3903			1
g002014	cbtA_3	1				1
g002015	cbeA_3	1	1			1
g002018	group_526	1	1
g002024	tfaE_1			1
g002028	group_2558	1
g002030	group_2636		1	1
g002055	umuC_2	1
g002064	group_2744	1
g002081	etfB			1
g002087	cysL			1
g002089	group_3392		1
g002090	group_3394			1
g002095	group_3400				1
g002103	group_3408			1
g002108	group_3413			1
g002117	group_3422			1
g002120	group_3425				1
g002122	group_3427			1
g002123	group_3428	1			1
g002124	intQ		1
g002127	kilR		1
g002129	ydfB			1
g002130	group_3435	1			1
g002132	group_3437			1
g002135	group_3440			1
g002145	ydjG	1
g002148	ydjJ			1
g002150	group_3456			1	1
g002153	group_3467	1		1
g002154	group_3468			1
g002169	group_3483			1
g002171	group_3485			1
g002176	group_3490			1
g002180	group_3494			1
g002186	group_3500		1
g002189	group_3503			1
g002195	group_3509	1
g002196	group_3510				1
g002203	atsA			1
g002206	mch	1
g002208	group_3523			1
g002209	group_3526			1
g002211	group_3528			1
g002222	group_3544		1
g002227	group_3551		1
g002236	group_3670	1
g002240	group_1151	1
g002244	group_1195			1
g002253	group_2166				1
g002255	group_232			1
g002259	btuB_2	1
g002268	group_2712	1
g002276	virB9	1
g002287	group_3543			1
g002294	group_3567	1
g002296	group_3569	1
g002298	group_3571			1
g002301	group_3574			1
g002302	group_3575				1
g002303	group_3576	1
g002307	group_3580				1
g002311	vsdE			1
g002312	spvC	1	1
g002314	group_3587	1
g002316	group_3589	1
g002318	group_3591			1
g002320	group_3593				1
g002321	group_3594			1
g002327	group_3600			1	1
g002337	traM		1
g002343	group_3616			1
g002345	group_3618				1
g002346	group_3619	1	1
g002349	group_3622		1
g002350	group_3623			1
g002351	group_3624			1
g002353	group_3626			1
g002358	group_536			1
g002360	fimD_4			1	1
g002367	pndA		1
g002379	rmf		1		1
g002383	group_2789			1
g002392	group_2798			1
g002393	group_2799			1
g002396	group_2802	1		1
g002407	group_3871					1
g002408	group_3956		1	1
g002410	group_3960		1	1
g002419	group_1267	1	1
g002427	group_3877			1
g002429	group_3879		1	1
g002431	group_3881			1
g002432	group_3882			1
g002433	group_3908	1	1
g002451	group_3957			1
g002452	group_78	1	1	1
g002453	group_1218		1		1
g002455	group_1348		1	1
g002456	group_1349	1	1	1
g002457	group_1350	1	1	1
g002460	group_2909		1
g002464	group_3930		1	1	1
g002468	group_1283		1
g002469	group_1284		1
g002470	group_1344	1	1
g002479	group_3537					1
g002482	group_3764					1
g002498	group_543		1
g002499	group_555	1		1
g002562	group_2582	1
g002582	group_3799					1
g002625	group_3790	1
g002640	group_544				1	1
g002662	group_2245				1
g002772	group_3796			1
i000009			1
i000017				1
i000022			1	1
i000045			1
i000096			1
i000109		1
i000111		1
i000120					1
i000140						1
i000143		1
i000173			1
i000184				1
i000220			1
i000241			1
i000275				1
i000277			1
i000283		1
i000286		1
i000305					1
i000307				1
i000311			1
i000318			1
i000320						1
i000343		1			1
i000345			1
i000350				1
i000353			1
i000366				1
i000377				1
i000383			1
i000391			1
i000398		1
i000409				1
i000423			1
i000434				1
i000436				1
i000509			1
i000536			1
i000538					1
i000562				1
i000563				1
i000576		1
i000580					1
i000585					1
i000609						1
i000648						1
i000653			1
i000657		1
i000712				1
i000713		1	1
i000723			1
i000741		1
i000790			1			1
i000828		1	1	1
i000858				1
i000865				1
i000884			1
i000908						1
i000935			1
i000938			1
i000992			1
i001010			1
i001013				1
i001017			1
i001018			1
i001028		1				1
i001041				1
i001052			1
i001056						1
i001122		1
i001141			1
i001153				1
i001158			1
i001180			1
i001204				1
i001213						1
i001228					1
i001237				1
i001255		1
i001267			1
i001302		1
i001309			1
i001317		1			1
i001324		1	1	1
i001339			1
i001347			1
i001348		1				1
i001357			1
i001370					1
i001416			1	1
i001438		1
i001448				1
i001475		1	1	1
i001483				1
i001501					1
i001502			1
i001507						1
i001520			1
i001537				1
i001542			1
i001562		1
i001589						1
i001595					1
i001599		1
i001601			1
i001612				1
i001631			1
i001636			1
i001694				1
i001697				1
i001698			1	1
i001712			1
i001726				1
i001733				1
i001748					1
i001756			1
i001798		1			1
i001856		1
i001890		1
i001895					1
i001897		1			1
i001901					1
i001910		1
i001928			1
i001930						1
i001970		1
i002002			1	1
i002010					1
i002015				1
i002030				1
i002036				1
i002040						1
i002058			1
i002067			1
i002068			1
i002069			1
i002085		1			1
i002087			1
i002100			1
i002112				1
i002148				1
i002184			1
i002203			1
i002205			1
i002210						1
i002235					1
i002244			1
i002254				1
i002270			1
i002277						1
i002285			1
i002286					1
i002339		1
i002341			1
i002349			1
i002379						1
i002380			1
i002410					1
i002433			1	1
i002434			1	1
i002503			1
i002566					1
i002571		1
i002579		1
i002596					1
i002616				1
i002660		1
i002680						1
i002695		1
i002698						1
i002725					1
i002729			1
i002754		1
i002769				1
i002777		1
i002793				1
i002809		1
i002861		1			1
i002869			1
i002875					1
i002900			1
i002926					1
i002977		1				1
i002997			1
i002998				1
i003058			1
i003082		1
i003100				1
i003131		1	1
i003135			1
i003143			1
i003144				1
i003147					1
i003149		1
i003157		1
i003195			1
i003196			1
i003233				1
i003235				1
i003255		1				1
i003260		1
i003267			1
i003322			1
i003333		1
i003351		1	1
i003352			1
i003355						1
i003368		1
i003396		1
i003405			1
i003415			1
i003439					1
i003451			1
i003452				1
i003463		1
i003472				1
i003473		1
i003491			1
i003498				1
i003524						1
[truncated: 441 more rows]
