# Supplementary material for: Convergence of resistance and evolutionary responses in Escherichia coli and Salmonella enterica co-inhabiting chicken farms in China
Source: Nat Commun. 2024 Jan 5;15:206. doi: 10.1038/s41467-023-44272-1 (PMC10770378; doi:10.1038/s41467-023-44272-1)
Supplement: Supplementary file 16 — Supplementary Data 13 [file 41467_2023_44272_MOESM16_ESM.xlsx]

## Sheet: E. coli
Features	Gene	CHL	SXT	CTX	CAZ	CFX	GEN	NAL	SUL	CAZ-C	MIN	AMI	AZM	FEP	KAN	STR
c000082	aaeB										1
c000184	aaeB															1
c000294	aaeR										1
c000381	aas					1
c000467	aas					1
c000475	aas			1				1
c000477	aas							1
c000555	aat										1
c000658	abrB		1
c000748	abrB										1
c000786	accA							1
c000792	accA	1
c000793	accA			1
c000822	accA										1
c000824	accA															1
c000831	accA															1
c000833	accA	1										1
c000886	accC							1
c000889	accC															1
c000890	accC								1
c000913	accC							1
c000914	accC								1
c000915	accC								1
c000921	accC							1
c000923	accC							1
c000924	accC															1
c000927	accC								1
c000935	accC										1
c001004	accD			1
c001026	accD								1
c001066	aceE															1
c001125	aceE	1													1	1
c001128	aceE							1							1
c001139	aceE										1
c001147	aceE														1
c001174	aceE		1								1
c001181	aceE	1
c001194	aceE	1
c001195	aceE	1
c001260	aceF								1
c001262	aceF								1		1					1
c001276	aceF											1
c001284	aceF	1
c001289	aceF											1
c001301	aceF		1
c001465	aceK											1
c001469	aceK											1
c001504	aceK	1
c001616	aceK	1
c001677	ackA											1
c001906	acpT							1
c001916	acrA										1
c001993	acrB							1
c002038	acrB	1
c002074	acrB	1
c002184	acrB					1
c002337	acs															1
c002370	acs															1
c002374	acs		1						1							1
c002376	acs	1
c002443	actP														1
c002466	actP										1
c002482	actP					1
c002503	actP														1
c002505	actP		1												1
c002518	actP			1
c002521	actP					1			1
c002549	actP															1
c002666	ada		1								1
c002669	ada			1
c002694	ada															1
c002701	ada					1
c002709	ada	1
c002715	ada								1
c002763	ada		1	1
c002821	ada							1
c002832	ada	1										1
c002833	ada	1
c002835	ada											1
c002838	ada					1
c002840	ada	1														1
c003101	adhE	1
c003106	adhE								1
c003112	adhE							1							1
c003200	adiA	1
c003346	adiY					1
c003403	adk							1
c003423	adk	1
c003426	adk							1
c003482	adrA					1
c003503	adrA															1
c003614	ahpF												1
c003658	ahpF			1										1
c003672	ahpF													1
c003687	ahpF						1
c003695	ahpF													1
c003753	alaA															1
c003779	alaA										1
c003793	alaA										1
c003813	alaA															1
c003870	alaC											1
c003919	alaC										1
c004031	alaS			1								1
c004279	allR								1	1
c004338	allR							1
c004412	alr								1
c004438	alr										1
c004444	alr								1
c004564	alx					1
c004608	amiA					1
c004620	amiA					1
c004626	amiA							1
c004649	amiA											1
c004655	amiA					1
c004660	amiA					1
c004661	amiA					1
c004662	amiA					1
c004664	amiA															1
c004672	amiA					1
c004676	amiA					1
c004690	amiA											1
c004753	amiB														1
c004790	amiB										1
c004792	amiB	1
c004802	amiB	1
c004838	amiB			1
c004857	amiB								1
c004918	ampD										1
c004966	ampG			1				1
c004976	ampG															1
c004989	ampG				1					1			1	1
c005027	ampG					1		1
c005192	amtB					1
c005203	amtB	1
c005204	amtB					1
c005227	amtB					1
c005277	amtB	1
c005420	ansA	1										1
c005490	ansA							1
c005495	ansA					1
c005523	apaG			1
c005540	apaH									1		1
c005605	apaH		1
c005688	appA										1
c005790	appB	1
c005841	appB		1
c005855	appB												1
c005950	appC											1
c005951	appC					1
c005993	appC											1
c006055	apt															1
c006061	apt	1	1						1
c006071	apt							1
c006153	araA														1
c006175	araA							1
c006212	araA							1
c006306	araB								1					1
c006382	araB	1						1							1
c006387	araB	1
c006400	araB	1
c006401	araB	1													1
c006426	araB	1
c006436	araB	1
c006447	araB	1
c006491	araC	1
c006492	araC											1
c006493	araC								1
c006512	araC	1
c006517	araC		1
c006522	araC						1								1
c006531	araC						1
c006556	araD							1
c006576	araD							1
c006590	araD															1
c006604	araD					1
c006667	araE												1
c006690	araE											1
c006700	araE		1
c006733	araE			1
c006739	araE										1					1
c006819	araF										1
c006834	araF										1
c006899	araG	1						1
c006927	araG										1
c007004	arcA											1
c007265	arfB															1
c007376	argA							1
c007399	argA							1
c007403	argA			1
c007428	argA											1
c007433	argA									1
c007448	argA							1
c007519	argB											1
c007522	argB							1
c007525	argB					1
c007606	argC					1
c007607	argC					1
c007696	argD	1
c007703	argD										1
c007705	argD						1
c007714	argD			1
c007718	argD	1
c007723	argD										1
c007724	argD										1
c007767	argD														1
c007786	argD										1
c007790	argD															1
c007969	argE											1
c007977	argE									1
c008093	argG														1
c008107	argG			1
c008134	argH					1
c008136	argH					1
c008174	argH															1
c008175	argH				1
c008333	argI									1		1
c008359	argI									1
c008366	argI															1
c008367	argI					1
c008373	argI					1
c008388	argI								1
c008399	argI					1
c008415	argI					1
c008421	argI					1										1
c008428	argI					1
c008430	argI	1
c008437	argI	1														1
c008447	argI		1			1
c008450	argI								1
c008462	argI					1
c008476	argI					1
c008492	argI	1
c008495	argI		1
c008502	argI								1
c008509	argI															1
c008544	argI					1
c008562	argI								1
c008586	argO										1
c008588	argO										1
c008590	argO			1
c008593	argO										1
c008594	argO										1
c008609	argO	1
c008639	argO					1
c008689	argP							1
c008691	argP															1
c008710	argP							1
c008724	argP		1								1
c008730	argP										1
c008743	argR						1
c008756	argR		1
c008800	argS		1
c008827	argS										1
c008836	argS										1
c008839	argS								1
c008912	argS					1			1
c008956	arnF		1
c008981	arnF										1
c009000	arnF					1			1							1
c009146	aroA	1
c009253	aroC											1
c009274	aroC															1
c009282	aroC					1
c009286	aroC						1
c009300	aroC															1
c009303	aroC								1
c009319	aroC			1
c009323	aroC					1
c009324	aroC	1
c009326	aroC										1
c009337	aroC											1
c009342	aroC		1
c009371	aroC										1					1
c009381	aroC	1
c009401	aroD														1
c009463	aroD						1
c009471	aroD											1
c009599	aroF															1
c009733	aroG	1
c009734	aroG	1
c009809	aroK										1
c009869	aroP					1						1
c009911	aroP											1
c010035	artI	1							1
c010093	artI					1
c010098	artI								1
c010460	artQ										1
c010526	ascB											1
c010705	ascB										1
c010712	ascB					1
c010723	ascB					1
c010773	ascB															1
c010803	ascG	1
c010981	asd	1
c010986	asd							1
c011157	asmA	1							1			1
c011167	asmA	1
c011176	asmA			1
c011316	asmA	1														1
c011402	asmA										1	1				1
c011403	asmA											1
c011410	asmA							1
c011461	asmA							1
c011478	asmA							1
c011479	asmA			1
c011511	asnA	1
c011655	asnB							1
c011675	asnB					1
c011725	asnB										1
c011727	asnB							1	1
c011728	asnB							1
c011729	asnB										1	1
c011803	asnC			1
c011804	asnC							1
c011813	asnC			1				1
c011816	asnC											1
c011833	asnS															1
c011834	asnS															1
c011835	asnS								1
c012064	aspS							1
c012117	aspS												1
c012120	aspS		1	1								1
c012208	aspS						1
c012245	astA		1
c012348	astA								1
c012608	atpH											1
c012640	bacA								1
c012676	bacA								1
c012685	bacA											1
c012688	bacA															1
c012768	bamA		1
c012828	bamA															1
c012873	bamA															1
c012959	bamB	1							1
c013009	bamC		1					1
c013013	bamC		1			1
c013024	bamC					1
c013175	barA							1
c013218	barA	1							1	1
c013352	barA								1
c013379	basR	1
c013431	basS											1		1
c013486	basS	1
c013563	bcr_1										1	1
c013568	bcr_1											1
c013570	bcr_1										1
c013613	bcr_1							1
c013667	bglA_1	1
c013708	bglA_1					1
c013716	bglA_1	1
c013719	bglA_1								1
c013722	bglA_1						1		1				1
c013725	bglA_1			1
c013740	bglA_1									1
c013783	bglA_1							1
c013797	bglA_1									1
c013803	bglA_1	1
c013809	bglA_1										1
c013837	bglA_1									1
c013839	bglA_1				1					1
c013849	bglA_1						1	1
c013854	bglA_1	1
c013860	bglA_1										1
c013861	bglA_1	1
c013894	bglX										1
c013923	bglX	1
c013938	bglX										1
c013940	bglX					1						1
c013943	bglX														1
c013946	bglX										1
c013949	bglX					1		1
c013958	bglX										1					1
c013993	bglX	1
c014015	bglX	1
c014019	bglX	1
c014023	bglX	1		1
c014041	bglX								1
c014053	bglX						1				1
c014071	bglX	1
c014082	bglX							1
c014181	bhsA							1
c014212	bioA															1
c014263	bioA										1
c014265	bioA										1
c014311	bioA										1
c014334	bioA															1
c014338	bioA								1
c014397	bioB							1
c014404	bioB					1
c014424	bioB					1
c014426	bioB								1
c014497	bioB					1			1						1
c014617	bioC					1
c014647	bioC	1
c014787	bioF														1
c014796	bioF											1
c014828	bioF														1
c014830	bioF											1
c014861	bioF											1
c014867	bioF											1
c014874	bioF	1														1
c014879	bioF		1
c014893	bioF		1
c014914	bioF												1
c014963	bioF											1
c014972	bioF			1
c014993	bioF															1
c015047	bioH								1
c015050	bioH								1
c015105	bioH	1							1
c015235	birA								1
c015246	birA	1
c015292	brnQ	1
c015329	brnQ			1									1
c015421	bsmA	1
c015422	bsmA	1
c015473	btuC					1
c015478	btuC															1
c015484	btuC										1
c015489	btuC										1
c015490	btuC										1
c015520	btuC											1
c015526	btuC								1
c015528	btuC			1
c015616	btuF					1
c015627	btuF									1
c015661	btuF								1
c015688	caiD	1						1
c015698	caiD										1
c015730	caiD										1
c015804	can								1						1
c015811	can										1
c015837	carA					1						1
c015843	carA					1
c015864	carA	1									1
c015872	carA		1									1
c015892	carA						1
c015991	carB										1
c016027	carB					1
c016060	carB										1
c016132	carB								1						1
c016136	carB										1
c016209	carB					1
c016214	carB															1
c016231	carB								1						1
c016258	carB								1
c016260	carB								1
c016268	carB														1
c016272	carB								1
c016293	carB	1
c016319	carB	1							1		1
c016389	cca											1
c016453	cca							1
c016502	cca			1
c016580	ccmB											1
c016584	ccmB							1
c016609	ccmB		1
c016722	ccmE								1
c016740	ccmE		1
c016886	ccmF		1
c016903	ccmF		1									1
c016932	ccmF											1
c016955	ccmF										1
c016969	ccmF		1
c016970	ccmF		1
c017006	ccmG								1
c017136	ccmH	1
c017144	ccmH	1
c017213	cdd							1
c017214	cdd					1
c017259	cdd										1					1
c017261	cdd															1
c017278	cdsA					1
c017282	cdsA					1
c017300	cdsA			1
c017308	cedA								1
c017396	cfa								1
c017407	cfa											1
c017479	chbG							1
c017503	chbG															1
c017569	chbG	1
c017613	cho											1
c017738	citT	1
c017856	citT											1
c017860	citT								1						1
c017878	citT					1
c017938	clcA							1
c017949	clcA	1
c017969	clcA										1
c017979	clcA											1
c017987	clcA	1						1
c017992	clcA								1
c018004	clcA							1
c018076	clpA					1
c018080	clpA	1
c018166	clpA										1		1
c018177	clpA	1		1
c018216	clpA					1
c018231	clpB										1
c018280	clpB	1
c018450	clpP										1
c018452	clpP										1
c018459	clpP				1									1
c018502	clpX							1	1
c018503	clpX						1
c018506	clpX							1
c018507	clpX											1
c018508	clpX							1
c018509	clpX						1	1				1
c018510	clpX			1										1
c018523	clpX										1			1
c018525	clpX			1
c018526	clpX			1
c018532	clpX			1
c018534	clpX			1										1
c018536	clpX													1
c018537	clpX													1
c018539	clpX			1										1
c018544	clpX													1
c018638	clsA		1
c018645	clsA											1
c018657	clsA					1
c018685	clsA					1		1
c018687	clsA														1
c018904	cmoB										1	1
c018941	cmoB		1
c018961	cmoB					1				1
c019099	coaE								1
c019108	coaE					1
c019250	cobC			1				1
c019272	cobC															1
c019309	cobS								1
c019329	cobS								1			1
c019333	cobS					1						1				1
c019334	cobS			1
c019340	cobS			1
c019372	cobS		1
c019377	cobT		1
c019386	cobT		1	1							1
c019387	cobT								1
c019395	cobT		1	1
c019398	cobT					1					1
c019417	cobT		1	1							1
c019419	cobT		1	1							1
c019423	cobT		1
c019426	cobT		1	1					1
c019429	cobT								1
c019430	cobT			1			1	1
c019431	cobT			1								1
c019436	cobT								1			1
c019437	cobT								1			1
c019441	cobT											1
c019445	cobT									1		1
c019456	cobT											1
c019468	cobT		1										1
c019474	cobT		1						1				1			1
c019476	cobT		1
c019477	cobT	1										1
c019482	cobT		1								1	1
c019484	cobT		1
c019486	cobT		1
c019488	cobT		1
c019504	cobT					1			1				1
c019506	cobT	1
c019509	cobT		1	1							1		1
c019512	cobT			1							1		1
c019669	codA											1
c019726	comR											1
c019780	copA										1
c019797	copA						1					1
c019801	copA			1
c019820	copA										1		1
c019841	copA															1
c019845	copA					1					1
c019855	copA					1
c019857	copA					1						1
c019903	copA	1
c020057	copA															1
c020145	cpdA					1
c020227	cptA								1
c020263	cpxA								1
c020277	cpxA								1
c020286	cpxA						1
c020291	cpxA							1
c020295	cpxA								1							1
c020408	cpxR										1
c020414	cpxR					1
c020428	cpxR		1
c020507	cra						1
c020537	crcB	1
c020549	crl							1
c020558	crl															1
c020568	crl															1
c020595	crp							1
c020639	csdA											1
c020645	csdA		1
c020730	csdA								1
c020755	csdA											1
c020757	csdA											1
c020783	csdA											1
c020802	csdA											1
c020865	csdE		1
c020916	csdL		1
c020949	csdL					1		1
c021000	csdL	1
c021002	csdL											1
c021125	cstA					1
c021158	cstA			1
c021211	cstA			1
c021253	cstA					1
c021255	cstA										1
c021301	cueO	1	1
c021339	cueO							1
c021359	cueO	1
c021360	cueO															1
c021371	cueO											1
c021407	cueO							1
c021480	cueO										1
c021646	cusA			1		1
c021696	cusA															1
c021713	cusA														1
c021773	cusA										1
c021782	cusA			1
c021800	cusA							1
c021818	cusA										1
c021894	cusA		1
c021928	cusB	1
c021971	cusB								1
c021976	cusB							1
c022038	cusB		1
c022077	cutA											1
c022078	cutA	1
c022164	cutC															1
c022179	cvpA							1			1					1
c022387	cvrA											1
c022457	cyaA					1
c022603	cyaA															1
c022605	cyaA															1
c022607	cyaA					1
c022630	cyaA								1
c022647	cyaA											1
c022662	cyaA											1				1
c022674	cyaA											1
c022682	cyaA											1
c022688	cyaA															1
c022689	cyaA											1
c022705	cyaA								1
c022729	cyaY					1
c022740	cyaY														1
c022776	cybC	1
c022784	cybC								1		1
c022786	cybC										1
c022804	cybC												1		1
c022806	cybC								1
c022807	cybC								1
c022809	cybC								1
c022810	cybC								1
c022844	cycA					1
c022972	cycA											1
c022978	cycA								1
c022979	cycA	1	1						1
c022986	cycA											1
c023011	cycA										1					1
c023037	cycA	1
c023051	cycA															1
c023220	cydB										1
c023310	cydC										1
c023353	cydC										1
c023365	cydC			1								1
c023440	cydC					1
c023441	cydC							1
c023446	cydC					1
c023471	cydC			1
c023484	cydC												1
c023581	cydD								1
c023600	cydD										1
c023661	cydD	1
c023690	cydD															1
c023723	cynR					1
c023749	cynR	1
c023767	cynR										1
c023806	cyoA	1
c023857	cyoB															1
c023946	cyoB	1
c023963	cyoC						1
c023981	cyoC			1
c024023	cyoE	1
c024086	cysB	1
c024091	cysB															1
c024095	cysB	1
c024141	cysB					1
c024231	cysD									1
c024237	cysD			1
c024240	cysD												1
c024253	cysD							1
c024254	cysD							1
c024264	cysD	1
c024270	cysD							1		1
c024271	cysD			1										1
c024273	cysD							1
c024278	cysD								1
c024280	cysD									1
c024295	cysD			1										1
c024312	cysD														1
c024315	cysD								1
c024384	cysE								1						1
c024385	cysE														1
c024388	cysE							1							1
c024389	cysE							1
c024498	cysG	1
c024504	cysG					1
c024508	cysG	1
c024515	cysG												1
c024608	cysG					1
c024652	cysH	1
c024659	cysH		1												1
c024670	cysH		1	1
c024672	cysH	1
c024697	cysH					1
c024709	cysH					1
c024724	cysH												1
c024725	cysH			1
c024734	cysH		1
c024745	cysH											1
c024848	cysI	1
c025119	cysJ								1
c025120	cysJ								1
c025136	cysJ								1
c025186	cysJ										1
c025320	cysJ														1
c025475	cysM					1
c025478	cysM					1
c025493	cysM								1
c025497	cysM					1
c025583	cysN											1
c025634	cysN							1
c025642	cysN															1
c025652	cysN		1													1
c025654	cysN															1
c025681	cysN								1			1
c025686	cysN					1
c025688	cysN							1
c025838	cysP										1
c025948	cysP	1
c025980	cysQ							1
c025993	cysQ	1
c026022	cysQ								1
c026034	cysQ					1					1
c026093	cysS	1										1
c026094	cysS											1
c026173	cysS															1
c026201	cysS														1
c026203	cysS					1
c026216	cysU															1
c026219	cysU	1
c026238	cysU											1		1
c026274	cysU										1
c026275	cysU	1
c026278	cysU			1
c026288	cysU					1
c026290	cysU							1
c026315	cysU							1							1
c026319	cysU	1		1				1							1
c026327	cysU							1
c026428	cytR_2								1							1
c026434	cytR_2															1
c026438	cytR_2					1
c026482	dacA					1
c026500	dacA										1
c026592	dacB															1
c026656	dacB				1			1	1	1
c026721	dacC							1
c026729	dacC		1					1
c026730	dacC		1
c026894	dadA										1
c027062	damX	1
c027074	damX			1
c027079	damX					1
c027123	damX			1								1
c027134	damX											1
c027183	dam_1												1
c027208	dapA	1
c027220	dapA											1
c027257	dapB															1
c027260	dapB															1
c027265	dapB		1
c027268	dapB		1
c027269	dapB								1
c027340	dapB									1
c027359	dapB		1
c027405	dapD															1
c027420	dapD	1
c027422	dapD	1
c027423	dapD							1
c027442	dapD	1
c027454	dapD											1
c027506	dapE											1
c027519	dapE					1
c027523	dapE							1
c027529	dapE	1
c027540	dapE					1										1
c027549	dapE															1
c027551	dapE									1
c027552	dapE	1				1
c027555	dapE											1
c027564	dapE	1							1
c027586	dapE															1
c027659	dapF								1
c027662	dapF					1
c027677	dcd										1
c027698	dcd									1						1
c027699	dcd		1			1			1	1						1
c027700	dcd					1				1						1
c027727	dcd	1
c027783	dcm_1							1
c027790	dcm_1						1	1
c027794	dcm_1											1
c027803	dcm_1						1
c027812	dcm_1						1
c027816	dcm_1					1										1
c027825	dcm_1			1					1							1
c027832	dcm_1		1			1
c027847	dcm_1		1						1
c027850	dcm_1		1
c027860	dcm_1		1								1	1				1
c027866	dcm_1											1
c027870	dcm_1										1
c027872	dcm_1		1			1										1
c027884	dcm_1										1
c027887	dcm_1							1			1
c027888	dcm_1					1
c027889	dcm_1		1
c027892	dcm_1										1
c027900	dcm_1		1	1		1										1
c027923	dcm_1								1		1
c027935	dcm_1							1
c027941	dcm_1								1
c027946	dcm_1															1
c027947	dcm_1												1
c027949	dcm_1		1								1
c027956	dcm_1										1
c027960	dcm_1										1
c027961	dcm_1	1									1
c027962	dcm_1								1
c027963	dcm_1								1		1					1
c027967	dcm_1					1							1
c027968	dcm_1															1
c027969	dcm_1			1		1							1
c027973	dcm_1			1									1
c028229	dcuB	1	1
c028304	ddlA					1
c028329	ddlA	1
c028337	ddlA										1
c028398	deaD															1
c028423	deaD								1
c028474	deaD								1				1
c028480	deaD												1
c028485	deaD			1									1
c028487	deaD								1				1
c028492	deaD								1
c028498	deaD								1				1
c028585	dedA															1
c028660	dedD															1
c028688	dedD								1
c028735	degP									1
c028743	degP					1
c028752	degP	1
c028778	degP	1									1					1
c028807	degP										1
c028810	degP												1
c028812	degP		1
c028838	degP			1
c028888	degS								1
c028975	deoA				1
c028990	deoA									1		1
c029010	deoA											1
c029019	deoA					1						1
c029054	deoA											1
c029094	deoA							1
c029095	deoA			1								1
c029110	deoB						1
c029119	deoB			1			1
c029122	deoB						1
c029224	deoB	1							1							1
c029242	deoC					1				1
c029268	deoC										1
c029285	deoC	1
c029286	deoC															1
c029296	deoC										1
c029300	deoC					1
c029386	deoD										1					1
c029399	deoD													1
c029405	deoD							1
c029424	deoR								1							1
c029431	deoR															1
c029441	deoR		1												1
c029444	deoR		1						1
c029668	der		1
c029739	dfp					1
c029740	dfp			1									1			1
c029771	dfp											1
c029822	dgkA												1
c029840	dgkA															1
c029853	dgt						1
c029869	dgt											1
c029917	dgt							1			1
c029941	dgt										1
c029960	dgt						1
c030010	dgt	1
c030083	dhaK											1
c030105	dhaK		1
c030362	dhaM										1
c030487	dhaR					1
c030563	dhaR					1
c030662	diaA								1
c030689	dinB										1
c030739	dinB	1
c030740	dinB			1
c030808	dinB						1
c030830	dinB								1
c030952	dld							1	1		1
c030954	dld								1
c030955	dld	1
c030971	dld					1
c030980	dld					1
c030981	dld					1
c031008	dld		1
c031064	dld															1
c031182	dmsA		1									1
c031210	dmsA							1
c031220	dmsA							1
c031230	dmsA							1
c031231	dmsA							1
c031240	dmsA							1
c031256	dmsA							1
c031258	dmsA							1
c031261	dmsA							1
c031380	dmsB			1
c031421	dmsC		1
c031424	dmsC															1
c031442	dmsC															1
c031563	dmsD		1					1							1
c031620	dnaA											1
c031719	dnaB												1
c031720	dnaB			1
c031722	dnaB												1
c031754	dnaB												1
c031762	dnaB								1
c031805	dnaC					1
c031821	dnaC	1
c031835	dnaC															1
c031852	dnaC											1
c031871	dnaE										1
c031938	dnaE															1
c031943	dnaE										1
c031969	dnaE															1
c031974	dnaE	1
c031975	dnaE								1
c032007	dnaE								1
c032031	dnaE	1
c032044	dnaE							1
c032048	dnaE															1
c032052	dnaE							1
c032053	dnaE			1										1
c032061	dnaE			1										1
c032076	dnaE														1
c032121	dnaE			1
c032124	dnaE										1	1
c032145	dnaE					1
c032211	dnaG			1
c032212	dnaG										1
c032279	dnaG									1
c032294	dnaJ					1
c032314	dnaJ										1	1
c032351	dnaJ							1
c032410	dnaK			1
c032480	dnaN									1
c032504	dnaN															1
c032508	dnaN	1						1			1				1	1
c032623	dnaQ								1
c032629	dnaQ										1					1
c032653	dnaQ					1
c032664	dnaQ															1
c032711	dnaT								1
c032751	dnaX					1
c032826	dnaX					1
c032832	dnaX					1
c032877	dnaX															1
c032901	dnaX			1				1
c032923	dnaX		1
c032928	dnaX			1					1
c032936	dnaX		1
c032938	dnaX		1	1
c032960	dnaX			1			1
c033003	dppA	1					1					1
c033012	dppA						1
c033025	dppA									1		1
c033030	dppA	1
c033042	dppA						1
c033057	dppA			1			1		1	1		1
c033058	dppA				1					1		1
c033091	dppA															1
c033095	dppA						1
c033125	dppA			1
c033131	dppA						1
c033169	dppB					1
c033182	dppB									1
c033196	dppB												1
c033210	dppB			1		1
c033214	dppB					1
c033376	dppD										1
c033382	dppD												1
c033385	dppD								1				1
c033492	dppD															1
c033500	dppF	1
c033560	dppF										1
c033561	dppF					1
c033564	dppF					1
c033572	dppF					1
c033577	dppF					1
c033589	dppF															1
c033613	dppF										1	1
c033616	dppF														1
c033618	dppF											1
c033624	dppF					1
c033633	dppF							1
c033640	dppF					1
c033642	dppF					1		1
c033644	dppF							1								1
c033646	dppF					1
c033687	dsbA			1
c033711	dsbA														1
c033723	dsbA										1
c033784	dsbD					1										1
c033853	dsbD										1		1
c033888	dsbD	1
c033889	dsbD	1
c033893	dsbD	1
c034042	dtpB		1
c034045	dtpB		1					1								1
c034052	dtpB		1
c034057	dtpB		1											1		1
c034060	dtpB		1
c034061	dtpB		1
c034073	dtpB										1
c034086	dtpB										1
c034091	dtpB															1
c034109	dusA	1							1				1
c034140	dusA															1
c034141	dusA	1
c034147	dusA												1
c034175	dusA			1
c034184	dusA	1
c034206	dusA								1
c034207	dusA															1
c034210	dusA									1
c034213	dusA								1
c034227	dusA		1
c034233	dusA		1
c034297	dut							1
c034416	dxr					1
c034467	dxs	1
c034471	dxs							1							1
c034472	dxs							1							1
c034486	dxs			1				1
c034497	dxs					1
c034500	dxs	1
c034543	dxs					1
c034549	dxs															1
c034551	dxs					1
c034621	dxs	1
c034654	dxs					1		1			1
c034660	dxs					1
c034663	dxs										1
c034682	eamA	1
c034687	eamA										1
c034717	eamA					1					1
c034772	eamA	1
c034794	eamA	1
c034839	eamA										1					1
c034911	ecnB								1
c035069	edd	1
c035101	edd	1
c035105	edd	1
c035106	edd	1
c035198	emrA		1
c035252	emrA					1
c035370	emrB	1
c035371	emrB												1
c035469	emrB															1
c035474	emrB							1
c035477	emrB	1									1
c035576	emrD							1
c035607	emrD										1
c035665	endA															1
c035671	endA	1
c035805	envC	1
c035824	envC										1
c035910	envC										1
c036000	envZ	1
c036059	envZ											1
c036116	envZ											1
c036131	epd										1					1
c036138	epd															1
c036235	epmA			1							1
c036307	epmB			1
c036443	epmC											1
c036461	epmC										1
c036468	epmC								1
c036499	epmC															1
c037048	eptC										1
c037062	eptC											1
c037067	eptC											1
c037078	eptC										1
c037115	eptC			1
c037124	eptC								1
c037126	eptC					1
c037145	eptC	1
c037225	era_1			1					1
c037258	erpA											1
c037399	exoX										1				1
c037403	exoX										1
c037456	exuR										1
c037460	exuR								1		1
c037635	fabB															1
c037652	fabB															1
c037680	fabB	1
c037722	fabD			1
c037726	fabD					1					1					1
c037728	fabD								1							1
c037730	fabD															1
c037742	fabD	1
c037808	fabF								1
c037937	fabH						1					1
c038065	fabZ											1
c038077	fadA	1
c038079	fadA											1
c038104	fadA														1
c038106	fadA			1				1								1
c038114	fadA								1
c038116	fadA	1		1					1
c038126	fadA		1
c038129	fadA								1
c038153	fadA					1		1
c038154	fadA											1
c038198	fadA															1
c038224	fadA		1
c038264	fadB															1
c038266	fadB											1
c038271	fadB							1
c038294	fadB							1
c038329	fadB					1
c038366	fadB							1
c038383	fadB			1												1
c038385	fadB							1
c038391	fadB							1
c038411	fadB	1
c038434	fadB	1				1
c038441	fadB	1
c038463	fadB	1
c038479	fadB							1
c038487	fadB								1
c038559	fadH	1
c038567	fadH															1
c038593	fadH	1
c038600	fadH		1													1
c038615	fadH	1							1							1
c038626	fadH			1											1
c038649	fadH							1
c038678	fadH			1
c038679	fadH	1		1
c038680	fadH														1
c038713	fadH											1
c038716	fadH							1
c038742	fadH	1													1
c038753	fadH												1
c038754	fadH					1
c038763	fadH								1
c038787	fadH												1
c038792	fadH					1
c038810	fadH		1
c038828	fadH		1
c038831	fadH		1
c038940	fadI	1
c038949	fadI										1
c039102	fadI												1
c039150	fadI											1
c039156	fadI											1	1
c039174	fadI	1
c039195	fadJ								1
c039221	fadJ								1
c039247	fadJ					1
c039278	fadJ							1								1
c039300	fadJ										1
c039316	fadJ										1
c039318	fadJ					1
c039364	fadJ	1		1
c039478	fadJ										1
c039541	fadJ											1
c039576	fadJ	1
c039608	fadJ					1
c039674	fau								1
c039678	fau											1
c039796	fbp					1
c039804	fbp					1						1
c039805	fbp									1
c039827	fbp									1
c039838	fbp								1
c039852	fbp								1
c039854	fbp								1
c039855	fbp	1	1									1
c040008	fdhE										1
c040207	fdoG_1					1
c040238	fdoG_1					1
c040257	fdoG_1					1
c040276	fdoG_1	1									1
c040289	fdoG_1								1
c040304	fdoG_1	1
c040318	fdoG_2					1
c040424	fdx					1
c040448	feoA	1
c040469	feoB															1
c040563	feoB	1
c040565	feoB			1
c040575	feoB											1
c040578	feoB	1										1
c040640	feoB											1
c040662	feoB								1
c040663	feoB		1						1
c040684	feoB															1
c040695	feoB															1
c040716	feoC	1
c040741	ffh	1
c040857	ffh															1
c040935	fhuB								1
c040940	fhuB															1
c040947	fhuB			1
c040983	fhuB	1
c041074	fhuB			1												1
c041076	fhuB		1
c041080	fhuB								1
c041087	fhuB		1
c041105	fhuB															1
c041115	fhuB								1
c041121	fhuB	1
c041135	fhuB	1
c041140	fhuB															1
c041174	fhuB										1
c041215	fhuB															1
c041233	fhuB	1
c041303	fhuC	1
c041307	fhuC	1
c041319	fhuC							1
c041330	fhuC										1
c041407	fhuD												1
c041408	fhuD															1
c041422	fhuD					1
c041424	fhuD			1							1
c041428	fhuD	1
c041444	fhuD															1
c041471	fhuD											1
c041472	fhuD										1
c041505	fhuF										1
c041517	fhuF										1
c041535	fhuF											1				1
c041565	fhuF										1
c041567	fhuF										1
c041589	fhuF					1					1
c041593	fhuF															1
c041597	fhuF										1
c041611	fhuF	1
c041612	fhuF															1
c041613	fhuF															1
c041616	fhuF														1
c041621	fhuF														1
c041622	fhuF														1
c041649	fic										1
c041676	fic			1				1
c041678	fic						1
c041679	fic						1	1
c041857	fklB								1
c041914	fklB											1
c041918	fklB	1				1
c041923	fkpA							1
c041997	fkpB											1
c042002	fkpB															1
c042031	fldA										1
c042062	fldB													1		1
c042071	fldB	1
c042074	fldB										1
c042077	fldB					1
c042080	fldB															1
c042081	fldB							1
c042083	fldB													1		1
c042096	fldB								1
c042255	flgB					1
c042288	flgC															1
c042296	flgC															1
c042409	flgH					1
c042411	flgH	1
c042428	flgH							1
c042477	flgM			1				1
c042529	flgN	1
c042553	flgN					1
c042595	fliA															1
c042614	fliS					1						1
c042616	fliS			1		1
c042617	fliS			1									1
c042618	fliS			1		1			1							1
c042619	fliS			1								1
c042621	fliS					1
c042622	fliS					1			1
c042623	fliS											1
c042624	fliS					1			1
c042647	fliS					1
c042651	fliS											1
c042661	fliS								1							1
c042671	fliT							1	1
c042672	fliT	1														1
c042676	fliT							1				1
c042679	fliT							1
c042682	fliT			1
c042684	fliT	1
c042691	fliT	1
c042696	fliT														1	1
c042716	fmt											1
c042809	fmt											1
c042821	fnr														1
c042905	folA_1					1
c042909	folA_1					1
c042950	folB							1
c042955	folB							1
c042975	folC											1
c043004	folC							1								1
c043014	folC										1					1
c043188	folE			1
c043193	folE			1
c043196	folE			1
c043302	folK					1
c043415	folM	1
c043563	folX	1
c043706	frdA	1
c043782	frdA														1
c043807	frdA		1					1	1							1
c043922	fre														1
c043925	fre														1
c043946	fre										1
c043947	fre															1
c044012	frmA										1
c044036	frmA											1
c044044	frmA					1										1
c044072	frr														1
c044115	frsA					1
c044124	frsA							1
c044134	frsA	1
c044152	frsA	1
c044169	frsA														1
c044175	frsA										1
c044179	frsA	1
c044243	fruA	1
c044244	fruA	1
c044256	fruA	1
c044271	fruA					1
c044278	fruA						1
c044293	fruA	1
c044299	fruA	1
c044332	fruA								1
c044334	fruA	1
c044406	fruB_1								1
c044524	frwD					1					1
c044525	frwD															1
c044531	frwD	1
c044533	frwD								1
c044559	fryB											1
c044584	fryB															1
c044692	fsaA															1
c044697	fsaA															1
c044755	fsr	1
c044849	ftnA															1
c044852	ftnA											1
c044856	ftnA					1
c044857	ftnA		1
c044860	ftnA	1
c044889	ftsA					1
c044901	ftsA					1
c044903	ftsA			1
c044979	ftsE						1
c044981	ftsE			1
c044999	ftsH					1
c045011	ftsH											1
c045142	ftsI								1						1
c045231	ftsI										1
c045272	ftsK	1
c045461	ftsP							1				1
c045567	ftsQ					1
c045574	ftsQ					1
c045585	ftsQ					1
c045739	ftsX			1
c045751	ftsX								1		1
c045754	ftsX								1
c045766	ftsX	1
c045791	ftsX														1	1
c045811	ftsX											1
c045841	ftsX															1
c045858	ftsY															1
c045901	ftsY	1
c045910	ftsY								1
c045926	ftsY												1
c045939	ftsY					1
c045942	ftsY										1				1
c045946	ftsY														1
c045952	ftsY		1									1
c045963	ftsY			1
c045978	ftsY	1
c045994	ftsY					1
c046002	ftsY								1
c046020	ftsY										1
c046037	ftsY					1
c046146	fucA	1							1
c046150	fucA								1
c046151	fucA					1
c046153	fucA					1
c046154	fucA								1
c046158	fucA	1
c046159	fucA					1
c046172	fucA								1
c046183	fucA							1
c046187	fucA					1		1
c046190	fucA	1
c046197	fucA								1
c046198	fucA								1
c046202	fucA					1
c046205	fucA					1
c046219	fucA					1
c046317	fucK															1
c046323	fucR									1
c046460	fumA					1							1
c046530	fumA	1
c046542	fumA															1
c046548	fumA															1
c046626	fumB		1
c046673	fumB					1
c046704	fumB			1
c046741	fumB														1
c046750	fumB		1
c046778	fusA										1
c046809	fusA										1
c046853	fxsA			1
c046873	gabP							1
c047069	galE							1
c047072	galE															1
c047077	galE								1
c047192	galK	1
c047424	galR		1
c047487	galR											1
c047503	galS										1
c047509	galS										1
c047708	galT										1
c047772	galU						1					1
c047849	garK	1
c047888	garK			1
c047903	garK					1
c047915	garK											1
c047951	gcvA					1
c047991	gcvA										1				1
c048077	gcvT															1
c048086	gcvT															1
c048092	gcvT	1
c048106	gcvT		1
c048204	gdhA	1
c048308	gdhA	1		1				1
c048398	gldA							1
c048399	gldA												1
c048409	gldA												1
c048482	glgA						1
c048523	glgA					1
c048544	glgA							1							1
c048550	glgA		1
c048572	glgA		1
c048579	glgA									1
c048620	glgB										1
c048653	glgB							1
c048774	glgC												1
c048837	glgC									1
c048841	glgC								1
c048861	glgP									1
c048882	glgP								1
c048893	glgP									1
c048895	glgP		1									1
c048896	glgP													1
c048920	glgP					1
c048936	glgP															1
c049021	glgP	1
c049030	glgP											1
c049168	glgX			1
c049288	glk										1
c049333	glk												1
c049339	glk	1												1
c049341	glk	1
c049399	glmM										1
c049567	glmS										1
c049592	glmS															1
c049596	glmS										1
c049627	glmS							1
c049660	glmS														1
c049689	glmS							1				1
c049722	glmS														1
c049745	glmS					1
c049879	glmU	1							1
c049906	glmU	1
c049986	glnB															1
c050080	glnD			1
c050085	glnD										1
c050155	glnD															1
c050199	glnD					1			1
c050252	glnD															1
c050306	glnD								1
c050316	glnD															1
c050321	glnD										1
c050326	glnD										1				1
c050329	glnD		1								1
c050367	glnE															1
c050378	glnE	1
c050379	glnE										1				1
c050386	glnE															1
c050389	glnE			1
c050397	glnE															1
c050444	glnE	1
c050474	glnE			1
c050531	glnE								1							1
c050644	glnE										1
c050738	glnE	1
c050779	glnE												1
c050789	glnG							1
c050817	glnG										1
c050839	glnG								1
c050842	glnG					1
c050906	glnG					1
c050927	glnG											1
c050929	glnG								1
c050949	glnG								1
c051041	glnK			1				1
c051047	glnL							1
c051135	glnL		1
c051152	glnL										1
c051448	glpD									1	1			1	1
c051479	glpD														1
c051482	glpD	1				1
c051533	glpD											1
c051537	glpD										1
c051549	glpD	1
c051552	glpD															1
c051584	glpD					1
c051620	glpD											1
c051637	glpD									1
c051657	glpD					1			1	1
c051660	glpD					1				1
c051664	glpD				1											1
c051672	glpD													1
c051730	glpF								1
c051755	glpG_1							1
c051888	glpK															1
c051909	glpK											1
c051916	glpK							1
c052136	glpX										1
c052170	glpX		1
c052232	glpX	1
c052234	gltA															1
c052388	gltB		1	1
c052410	gltB			1				1
c052413	gltB												1
c052414	gltB			1
c052415	gltB								1
c052467	gltB								1
c052488	gltB											1
c052598	gltB	1
c052599	gltB															1
c052630	gltB					1
c052769	gltB	1
c052804	gltB															1
c052938	gltB					1
c053067	gltD					1
c053089	gltD	1														1
c053231	gltI											1
c053253	gltI								1		1
c053273	gltI															1
c053293	gltI			1
c053375	gltS															1
c053617	glyA															1
c053619	glyA	1
c053637	glyA															1
c053662	glyA															1
c053672	glyA	1							1
c053688	glyQ														1
c053861	glyS											1
c054068	gmk					1
c054071	gmk															1
c054093	gntK								1
c054116	gntK								1
c054203	gntR												1
c054208	gntR												1
c054218	gntR								1
c054239	gntR												1
c054244	gntR												1
c054253	gntR								1
c054255	gntR			1
c054264	gntR	1
c054299	gntT								1
c054328	gntT	1
c054340	gntT											1
c054406	gntX							1							1
c054493	gor										1
c054627	gph	1				1						1
c054711	gph							1
c054729	gpmA							1
c054893	gpmM									1
c054898	gpmM											1
c055023	gpsA										1
c055025	gpsA				1					1
c055111	gpt										1
c055168	greA			1
c055194	greB					1
c055243	groL								1
c055259	groL								1							1
c055261	groL							1
c055262	groL								1
c055263	groL	1
c055279	groL					1										1
c055285	groL	1						1	1
c055296	groL	1
c055300	groL								1
c055333	group_1035	1
c055349	group_1035											1
c055361	group_1040		1								1
c055392	group_1040											1
c055426	group_1084	1
c055447	group_1084															1
c055449	group_1084							1	1
c055453	group_1084											1
c055455	group_1084															1
c055482	group_1084											1
c055563	group_1084							1
c055589	group_1084											1
c055591	group_1084	1	1									1
c055695	group_1435	1
c055709	group_1787							1
c055741	group_1787								1
c055900	group_20518			1								1
c055925	group_20518											1
c055983	group_20518										1
c055984	group_20518							1
c056027	group_20604							1
c056037	group_20604								1
c056047	group_20604										1
c056060	group_20608										1
c056084	group_20608										1
c056144	group_20629															1
c056145	group_20629															1
c056148	group_20629															1
c056164	group_20629	1						1							1
c056228	group_20739															1
c056304	group_20805				1
c056307	group_20805								1
c056338	group_20838										1
c056385	group_20866					1
c056432	group_2089										1
c056479	group_20996											1
c056518	group_20996											1
c056537	group_20996							1	1
c056543	group_20996														1
c056546	group_20996								1
c056571	group_21017		1
c056575	group_21017							1
c056619	group_21017					1
c056621	group_21017					1
c056628	group_21017					1
c056644	group_21017							1
c056650	group_21017					1		1
c056810	group_21085	1
c056812	group_21085							1
c056840	group_21085											1
c056881	group_21085	1
c056974	group_21085	1
c056984	group_21085											1
c056992	group_21085										1
c057010	group_21085								1
c057073	group_21114					1
c057078	group_21114	1
c057107	group_21114					1
c057129	group_21159											1
c057132	group_21159								1						1
c057140	group_21159										1
c057142	group_21159											1
c057143	group_21159										1
c057154	group_21203					1
c057196	group_21203							1
c057197	group_21203							1
c057245	group_21287										1
c057246	group_21287								1
c057253	group_21287												1
c057293	group_21304					1
c057307	group_21304					1
c057325	group_21304							1
c057330	group_21304					1
c057366	group_21423								1
c057369	group_21423															1
c057410	group_21474												1
c057439	group_21474												1
c057459	group_21530								1
c057475	group_21530	1
c057496	group_21530		1
c057497	group_21530			1
c057498	group_21530			1
c057507	group_21530					1
c057535	group_21530							1
c057540	group_21530								1
c057626	group_21594													1
c057635	group_21594	1
c057647	group_21594							1
c057659	group_21594		1						1
c057660	group_21594		1
c057693	group_21682								1
c057711	group_21682					1
c057751	group_21683					1
c057919	group_21698															1
c057971	group_21698															1
c058034	group_21698										1
c058091	group_21698	1
c058111	group_21698												1
c058130	group_21698															1
c058131	group_21698	1													1
c058133	group_21698						1
c058159	group_21698			1
c058161	group_21698					1
c058253	group_21698	1														1
c058257	group_21698					1
c058267	group_21698	1		1											1
c058269	group_21698					1
c058273	group_21698	1
c058280	group_21698					1
c058291	group_21698															1
c058343	group_21714	1				1
c058378	group_21714		1
c058422	group_21763	1
c058631	group_21786					1
c058632	group_21786															1
c058636	group_21786					1
c058678	group_21786					1
c058695	group_21786					1
c058706	group_21786							1
c058791	group_2442			1
c058798	group_2442											1
c058939	group_2554	1
c058953	group_2554					1
c058973	group_2554								1	1
c059078	group_2966								1
c059079	group_2966															1
c059095	group_2966										1
c059118	group_2966								1
c059126	group_2966					1					1
c059131	group_2976	1									1	1
c059139	group_2976							1
c059146	group_2976											1
c059148	group_2976			1
c059149	group_2976															1
c059153	group_2976											1
c059157	group_2976											1
c059205	group_3076															1
c059211	group_3076											1
c059254	group_3076										1
c059297	group_3137											1
c059318	group_3137															1
c059378	group_3182					1
c059445	group_3774										1
c059453	group_3774									1
c059469	group_3774	1											1
c059471	group_3774												1
c059473	group_3774								1
c059515	group_3820	1
c059603	group_3820					1
c059607	group_3820											1
c059650	group_3820			1
c059672	group_3820											1
c059684	group_3820										1
c059723	group_3906										1
c059750	group_3906	1
c059775	group_4077			1
c059778	group_4077										1
c059786	group_4077										1
c059788	group_4077							1
c059820	group_4153		1
c059857	group_4153										1
c059904	group_4345											1
c059906	group_4345	1										1
c059908	group_4345	1
c059950	group_5181							1
c059971	group_5181										1	1
c060020	group_5189															1
c060062	group_5230							1
c060116	group_5295															1
c060214	group_5304		1			1
c060221	group_5304															1
c060314	group_5326								1
c060319	group_5326															1
c060334	group_5326	1
c060352	group_5326	1
c060361	group_5326															1
c060524	group_5371			1											1
c060703	group_5371							1
c060800	group_5529												1
c060818	group_5529		1
c060840	group_5557	1
c061041	group_6819										1
c061044	group_6819										1
c061064	group_6819										1
c061108	group_7112	1
c061115	group_7112					1
c061224	group_838	1
c061228	group_965								1
c061301	grpE											1
c061499	gshA										1
c061507	gshB					1
c061599	gshB							1
c061720	gsiC								1
c061798	gsk											1
c061805	gsk					1
c061822	gsk														1
c061844	gsk															1
c061871	gsk	1				1										1
c062010	gstB							1
c062096	guaA	1				1
c062131	guaA										1
c062296	guaB	1
c062329	guaB											1
c062389	guaC										1
c062408	guaC							1
c062433	guaC											1
c062453	guaC										1
c062478	gutM								1					1
c062488	gutQ			1
c062602	gutQ											1
c062624	gyrA					1				1		1
c062631	gyrA										1
c062639	gyrA						1
c062645	gyrA			1			1
c062658	gyrA										1
c062672	gyrA												1
c062684	gyrA										1					1
c062695	gyrA										1
c062713	gyrA															1
c062720	gyrA										1				1	1
c062736	gyrA			1
c062737	gyrA										1
c062750	gyrA										1
c062772	gyrA															1
c062787	gyrA										1
c062790	gyrA															1
c062815	gyrA														1
c062829	gyrA						1
c062832	gyrA										1
c062834	gyrA										1
c062910	gyrB															1
c062953	gyrB		1
c062979	gyrB					1
c063006	gyrB		1
c063019	gyrB	1
c063096	gyrB			1									1
c063097	gyrB			1				1	1
c063133	gyrB										1
c063136	gyrB											1
c063137	gyrB															1
c063346	hdeA										1
c063543	helD	1
c063712	helD			1
c063905	hemB											1
c063982	hemB		1
c063987	hemB							1
c063990	hemB														1
c064008	hemB							1
c064109	hemD												1
c064232	hemE								1
c064264	hemE		1
c064271	hemE					1
c064335	hemE		1
c064338	hemE					1
c064339	hemE		1
c064389	hemF								1
c064405	hemF	1
c064416	hemF		1
c064489	hemF								1
c064491	hemF	1
c064493	hemF											1
c064530	hemG	1
c064565	hemG												1
c064626	hemH															1
c064745	hemL		1
c064758	hemL	1
c064774	hemL	1
c064813	hemL										1
c064847	hemL		1						1
c064851	hemL		1
c064859	hemL								1
c064860	hemL										1
c064876	hemL												1
c065045	hemY								1						1
c065048	hemY														1
c065056	hemY								1
c065080	hemY								1
c065086	hemY						1		1						1
c065088	hemY								1
c065112	hemY								1
c065138	hemY						1
c065145	hemY					1
c065146	hemY					1
c065149	hemY					1
c065176	hemY						1
c065177	hemY														1
c065178	hemY								1
c065188	hemY								1
c065195	hepA	1
c065212	hepA	1
c065298	hepA															1
c065435	hepA										1
c065449	hepA										1
c065456	hepA										1
c065477	hepA	1
c065505	hepA							1
c065512	hepA			1
c065520	hflC								1
c065521	hflC					1
c065550	hflC					1
c065605	hflD											1
c065679	hflK											1
c065707	hflK	1		1
c065718	hflK	1
c065745	hflX															1
c065829	hinT					1
c065855	hisA			1
c065857	hisA											1
c065873	hisA		1						1
c065875	hisA		1						1
c065881	hisA								1						1	1
c065892	hisA							1
c065923	hisA	1		1
c065928	hisA										1
c065934	hisA	1
c065935	hisA							1
c065939	hisA														1	1
c065941	hisA								1	1
c065956	hisA		1									1
c065957	hisA	1														1
c065960	hisA	1		1					1			1	1		1
c065972	hisA			1			1	1	1	1
c065975	hisA	1
c065988	hisA	1													1
c066021	hisA	1													1
c066027	hisA								1			1				1
c066030	hisA			1								1			1	1
c066031	hisA	1
c066033	hisA											1
c066044	hisA	1										1	1			1
c066086	hisA			1					1
c066091	hisA	1
c066129	hisA											1
c066147	hisA											1
c066148	hisA						1
c066187	hisB	1
c066196	hisB											1	1
c066200	hisB			1				1
c066212	hisB	1									1
c066214	hisB											1
c066218	hisB								1			1
c066248	hisB	1				1
c066249	hisB	1
c066251	hisB								1
c066261	hisB		1
c066262	hisB		1			1						1
c066277	hisB	1				1		1	1			1
c066301	hisB					1				1
c066306	hisB			1
c066309	hisB	1	1					1				1		1
c066326	hisB															1
c066327	hisB							1								1
c066329	hisB								1
c066333	hisB															1
c066341	hisB								1							1
c066349	hisB	1	1	1				1				1	1
c066355	hisB														1
c066359	hisB															1
c066362	hisB	1							1							1
c066365	hisB						1
c066374	hisB								1				1
c066375	hisB					1	1
c066393	hisB														1
c066402	hisB								1
c066404	hisB											1
c066414	hisB	1					1			1					1
c066443	hisB	1							1
c066446	hisB		1						1
[truncated: 6,549 more rows]
