# Supplementary material for: Convergence of resistance and evolutionary responses in Escherichia coli and Salmonella enterica co-inhabiting chicken farms in China
Source: Nat Commun. 2024 Jan 5;15:206. doi: 10.1038/s41467-023-44272-1 (PMC10770378; doi:10.1038/s41467-023-44272-1)
Supplement: Supplementary file 17 — Supplementary Data 14 [file 41467_2023_44272_MOESM17_ESM.xlsx]

## Sheet: E. coli
	Gene Name	AMP	CIP	NAL	CHL	SMX	TMP	TET
c000054	aaeA_1	1
c000055	aaeA_1							1
c000056	aaeA_1		1
c000069	aaeB_1	1
c000079	aaeB_1	1
c000211	aaeX			1
c000216	aaeX			1
c000220	aas							1
c000229	aas							1
c000245	aas		1
c000254	aas	1
c000266	aas		1
c000285	aas		1
c000305	aas		1
c000308	aas	1
c000430	accA				1
c000441	accA			1
c000454	accA						1
c000472	accA							1
c000508	accB				1
c000526	accC			1
c000569	accC					1
c000683	accD							1
c000692	aceK							1
c000694	aceK							1
c000697	aceK							1
c000698	aceK		1
c000705	aceK	1
c000708	aceK							1
c000711	aceK							1
c000712	aceK	1
c000714	aceK							1
c000716	aceK							1
c000719	aceK		1
c000721	aceK		1
c000723	aceK							1
c000724	aceK							1
c000736	aceK		1
c000737	aceK							1
c000742	aceK	1
c000754	aceK		1
c000760	aceK							1
c000774	aceK	1
c000775	aceK	1
c000784	aceK							1
c000793	aceK							1
c000801	aceK							1
c000813	aceK	1
c000846	aceK	1
c001044	acuI					1
c001054	acuI	1
c001142	adk					1
c001418	aldA							1
c001430	aldA			1
c001431	aldA	1
c001448	aldA							1
c001450	aldA	1
c001451	aldA	1
c001452	aldA	1
c001455	aldA		1	1
c001456	aldA			1
c001464	aldA			1
c001516	aldA	1
c001518	aldA	1
c001523	aldA				1
c001574	aldA		1
c001596	alkA				1
c001644	alkA						1
c001670	alkA							1
c001693	alkA				1
c001695	alkA	1
c001696	alkA	1
c001700	alkA							1
c001705	alkA				1
c001874	alx						1
c001919	amiA		1
c001940	amiA		1
c001942	amiA							1
c001950	amiA	1
c002021	amiB		1
c002024	amiB		1
c002025	amiB		1
c002028	amiB		1
c002032	amiB	1
c002039	amiB	1
c002056	amiB	1	1
c002057	amiB	1
c002062	amiB							1
c002068	amiB		1
c002073	amiB		1
c002084	amiB	1
c002087	amiB		1
c002197	ampC				1
c002250	ampC				1
c002325	ampC				1
c002423	ampD							1
c002426	ampD		1
c002722	ansA	1
c002772	ansA							1
c002801	apaH		1	1				1
c002882	apaH							1
c002935	appA			1
c002953	appA	1
c002966	appA							1
c002974	appA							1
c003098	appB	1
c003113	appB				1
c003136	appB							1
c003156	appC		1
c003163	appC		1					1
c003171	appC	1
c003300	apt							1
c003363	araF	1
c003365	araF	1
c003436	araG			1
c003441	araG			1
c003443	araG		1	1
c003445	araG				1
c003464	araG				1
c003477	araG		1
c003721	argG							1
c003790	argH		1
c003791	argH		1
c003799	argH	1
c003804	argH				1
c003858	argH	1
c003882	argH				1
c003892	argH			1
c003980	argS			1
c004030	argS				1
c004038	argS				1
c004121	argS							1
c004131	arnA		1
c004143	arnA		1
c004144	arnA	1
c004146	arnA		1
c004148	arnA				1
c004150	arnA	1		1
c004153	arnA		1					1
c004155	arnA		1
c004159	arnA				1
c004164	arnA							1
c004168	arnA							1
c004172	arnA							1
c004173	arnA				1			1
c004176	arnA			1
c004179	arnA			1
c004180	arnA							1
c004183	arnA		1
c004185	arnA	1	1					1
c004190	arnA		1
c004191	arnA		1
c004201	arnA							1
c004206	arnA		1
c004207	arnA	1						1
c004210	arnA							1
c004221	arnA		1	1
c004226	arnA						1
c004227	arnA				1
c004239	arnA				1	1	1
c004240	arnA						1
c004241	arnA							1
c004242	arnA				1	1	1
c004248	arnA						1
c004259	arnA		1
c004260	arnA							1
c004261	arnA		1
c004264	arnA	1
c004267	arnA	1					1
c004269	arnA							1
c004279	arnA				1
c004280	arnA				1
c004283	arnA	1			1
c004294	arnA		1
c004295	arnA				1
c004297	arnA				1
c004301	arnA		1		1
c004304	arnA				1
c004305	arnA		1
c004307	arnA				1
c004310	arnA				1
c004311	arnA				1
c004313	arnA	1
c004315	arnA				1
c004316	arnA	1
c004319	arnA			1			1
c004321	arnA				1		1
c004325	arnA				1
c004326	arnA		1		1
c004327	arnA				1
c004328	arnA						1
c004329	arnA						1
c004330	arnA				1
c004332	arnA				1		1
c004333	arnA						1
c004334	arnA				1		1
c004336	arnA				1
c004340	arnA				1
c004341	arnA		1		1		1	1
c004343	arnA				1
c004345	arnA				1
c004346	arnA						1	1
c004347	arnA	1
c004349	arnA				1
c004351	arnA				1
c004352	arnA						1
c004358	arnA				1
c004359	arnA						1
c004360	arnA						1
c004362	arnA				1
c004364	arnA		1
c004366	arnA				1
c004367	arnA							1
c004392	arnA	1
c004470	arnD						1
c004484	arnD				1
c004603	arnF				1
c004634	arnF					1
c004636	arnF					1
c004638	arnF					1		1
c004720	aroC	1
c004728	aroC						1
c004729	aroC						1
c004730	aroC		1
c004755	aroC		1
c004851	aroC				1
c004858	aroC	1
c004866	aroC			1
c004881	aroK			1
c004884	aroK					1
c004987	artJ		1
c004988	artJ				1
c005027	artJ				1
c005034	artJ							1
c005050	artJ				1
c005214	artQ					1
c005340	ascG				1
c005354	ascG	1
c005433	asnA				1
c005439	asnA			1	1
c005463	asnA						1
c005484	asnA			1
c005535	asnA				1
c005541	aspC				1
c005645	aspT_2	1
c005654	aspT_2				1
c005657	aspT_2		1
c005711	aspT_2		1
c005728	aspT_2		1
c005755	aspT_2						1
c005764	aspT_2						1
c005770	aspT_2		1
c005795	aspT_2	1					1
c005821	aspT_2				1
c005836	asr	1
c005868	astC						1
c005870	astC						1
c005871	astC						1
c005881	astC			1
c005891	astC		1
c005897	astC			1
c005901	astC							1
c005903	astC			1				1
c005913	astC			1
c005914	astC			1	1
c005920	astC		1					1
c005921	astC							1
c005953	astC							1
c005959	astC				1
c005982	astC			1
c006021	astC							1
c006085	astD	1
c006179	astD				1
c006294	astD							1
c006422	atpF						1
c006427	atpF							1
c006530	azoR_1				1
c006532	azoR_1	1						1
c006627	baeR		1
c006672	bamA				1
c006692	bamA		1
c006737	bamA				1
c006755	bamA			1
c006772	bamA			1
c006885	bamB							1
c006886	bamB			1
c006966	bamE	1
c006976	bamE	1
c007042	basR		1
c007053	basR				1
c007139	basS					1
c007191	bepA							1
c007204	bepA		1
c007212	bepA							1
c007218	bepA				1
c007221	bepA		1
c007226	bepA		1
c007231	bepA		1
c007232	bepA							1
c007233	bepA	1						1
c007237	bepA							1
c007244	bepA		1
c007295	bepA	1
c007296	bepA					1
c007319	bepA				1
c007472	bglH_1							1
c007613	bglH_1	1
c007705	bglJ		1
c007706	bglJ		1
c007742	bglJ						1
c007758	bglJ						1
c007761	bglJ			1
c007806	bhsA_3	1
c007981	bioD1_2				1		1
c008011	bioD1_2	1
c008012	bioD1_2						1
c008029	bioD1_2			1
c008041	bioF			1
c008067	bioF				1
c008110	bioF							1
c008111	bioF				1
c008113	bioF							1
c008144	bioF							1
c008169	bioF							1
c008185	bioF							1
c008187	bioF				1
c008194	bioF				1			1
c008375	birA					1
c008420	birA						1
c008487	blc	1
c008502	blc	1
c008567	btuC							1
c008571	btuC					1
c008576	btuC						1
c008617	btuC					1
c008748	btuD_2		1
c008757	btuD_2		1
c008773	btuD_2							1
c008895	btuD_3		1
c008994	btuR				1
c009007	btuR				1
c009065	btuR						1
c009096	carA						1
c009101	carA		1
c009106	carA						1
c009118	carA		1
c009123	carA		1
c009173	carA			1
c009177	carA			1
c009184	carA		1
c009255	catM				1
c009303	catM				1
c009318	catM			1
c009323	catM			1
c009331	cbl				1
c009372	cbl	1
c009375	cbl	1
c009379	cbl				1
c009402	cbl	1
c009411	cbl		1
c009414	cbl				1
c009429	cbl	1
c009445	cbl				1
c009450	cbl	1
c009477	cbl	1
c009565	cbpA	1
c009688	ccmA							1
c009743	ccmB							1
c009786	ccmH_2	1
c009844	ccmH_2							1
c009861	ccmH_2				1			1
c009962	cdh	1
c009966	cdh			1
c009969	cdh						1
c010046	cecR				1
c010104	cecR			1
c010105	cecR			1
c010284	chaB				1
c010295	chaC				1
c010339	chaC	1
c010349	chbA			1
c010374	chbA				1
c010424	chrR			1
c010435	chrR		1
c010462	citD		1
c010529	citX			1
c010548	citX	1
c010619	clcD				1
c010633	clcD							1
c010652	clcD							1
c010653	clcD		1					1
c010663	clcD				1
c010667	clcD							1
c010669	clcD		1
c010688	clsA						1
c010693	clsA		1
c010709	clsA				1
c010744	clsA							1
c010759	clsA	1						1
c010804	cmoM	1
c010864	cntO		1
c010865	cntO				1
c010867	cntO	1
c010871	cntO						1
c010887	cntO		1
c010889	cntO				1			1
c010910	cntO					1
c010922	cntO				1
c010924	cntO				1
c010935	cntO					1
c011052	cntO							1
c011063	cntO		1
c011156	coaBC			1
c011165	coaBC							1
c011174	coaBC		1
c011175	coaBC		1
c011176	coaBC			1
c011177	coaBC		1		1
c011180	coaBC				1
c011187	coaBC							1
c011261	coaD							1
c011302	cobT	1
c011330	cobT	1
c011332	cobT	1
c011342	cobT				1
c011343	cobT				1
c011344	cobT				1
c011357	cobT	1
c011361	cobT		1
c011387	cobT				1
c011409	cobT	1	1	1		1
c011411	cobT	1				1
c011414	cobT	1
c011417	cobT				1
c011419	cobT		1	1
c011422	cobT		1
c011454	cobT	1				1
c011494	cobU				1
c011506	cobU	1
c011531	codA		1
c011544	codA							1
c011546	codA	1
c011567	codA							1
c011576	codA		1					1
c011605	codA							1
c011607	codA							1
c011612	codA							1
c011681	codA		1
c011682	codA		1
c011695	comR							1
c011696	comR		1
c011698	comR							1
c011699	comR							1
c011700	comR							1
c011704	comR		1					1
c011707	comR		1
c011708	comR							1
c011709	comR		1
c011756	comR					1
c011770	cpdA		1
c011771	cpdA		1
c011776	cpdA					1
c011786	cpdA					1
c011787	cpdA							1
c011797	cpdA		1
c011830	creB					1
c011842	creB		1
c011853	creB				1
c011854	creB			1
c011860	creB		1
c011872	creB				1
c011877	creB			1	1
c011883	creB				1
c011891	creB	1
c011903	creB			1
c011929	crl				1
c011988	crr			1
c012061	csdE		1
c012254	cusB				1
c012264	cusB					1		1
c012316	cusF	1					1	1
c012323	cusF	1					1	1
c012338	cutA			1
c012409	cyaY	1
c012417	cyaY	1
c012496	cynR_2						1
c012602	cyoA	1
c012675	cyoB			1
c012717	cyoB		1
c012788	cysB							1
c012843	cysB					1
c012852	cysB	1
c012859	cysB					1
c012925	cysC			1
c012994	cysE_2	1
c013004	cysE_2	1
c013091	cysJ						1
c013133	cysJ	1
c013136	cysJ	1
c013141	cysJ					1
c013144	cysJ	1
c013168	cysJ				1
c013170	cysJ					1
c013288	cysJ	1
c013299	cysJ	1
c013310	cysJ	1
c013388	cysK				1
c013392	cysK				1
c013414	cysS		1
c013415	cysS			1
c013418	cysS				1
c013426	cysS			1
c013432	cysS			1
c013435	cysS			1				1
c013440	cysS			1
c013443	cysS	1
c013468	cysS		1
c013483	cysS							1
c013487	cysS			1
c013497	cysS	1
c013511	cysS	1
c013588	cysT			1
c013607	cysT					1
c013745	cysW				1
c013747	cysW							1
c013755	cysW	1						1
c013787	cysW				1
c013880	cysW				1
c013916	cysZ		1
c013993	dacC				1
c014014	dacC		1
c014021	dacC							1
c014050	dam				1
c014055	dam				1
c014125	damX							1
c014135	damX				1
c014143	damX							1
c014191	dapA				1
c014252	dapD	1
c014257	dapD							1
c014325	dapD		1
c014356	dauR				1
c014438	dbpA		1
c014442	dbpA		1
c014446	dbpA		1
c014457	dbpA							1
c014462	dbpA		1
c014469	dbpA						1
c014557	dbpA		1	1
c014641	dcd						1
c014664	dcd	1
c014680	dcd					1
c014688	dcd	1			1
c014708	dcuA						1
c014760	dcuA							1
c014785	dcyD				1
c014797	dcyD				1
c014838	dcyD						1
c014846	dcyD				1
c014862	dcyD							1
c014886	ddlB				1
c014907	ddlB						1
c015007	degQ			1
c015176	deoC	1
c015179	deoC	1
c015188	deoC			1
c015198	deoC	1
c015204	deoC			1
c015207	deoC		1
c015210	deoC			1
c015215	deoC			1
c015226	deoC	1
c015235	deoC			1	1
c015353	dhaL			1
c015385	dhaL		1
c015421	dinF		1
c015423	dinF		1
c015438	dinF		1
c015447	dinF		1
c015451	dinF		1
c015452	dinF		1
c015454	dinF		1
c015455	dinF		1
c015462	dinF	1
c015464	dinF		1
c015465	dinF		1
c015466	dinF		1
c015469	dinF		1
c015470	dinF	1	1
c015513	dinF	1
c015595	dinF			1
c015753	dkgA	1
c015756	dkgA	1				1
c015809	dmlR_1	1
c015837	dmlR_1				1
c015840	dmlR_1							1
c015853	dmlR_1							1
c015857	dmlR_1							1
c015986	dmsC_1				1
c015990	dmsC_1			1
c016072	dmsD							1
c016140	dnaA		1
c016198	dnaA					1
c016247	dnaE			1
c016267	dnaE		1
c016268	dnaE		1
c016281	dnaE							1
c016302	dnaE							1
c016312	dnaE							1
c016330	dnaE	1
c016338	dnaE			1
c016339	dnaE							1
c016342	dnaE	1
c016344	dnaE			1
c016347	dnaE							1
c016352	dnaE			1
c016375	dnaE			1
c016530	dnaK_1			1
c016531	dnaK_1		1
c016533	dnaK_1		1
c016537	dnaK_1		1
c016541	dnaK_1			1
c016548	dnaK_1				1
c016554	dnaK_1				1
c016568	dnaK_1			1
c016577	dnaK_1		1
c016585	dnaK_1			1
c016615	dnaN	1
c016618	dnaN			1
c016708	dnaT							1
c016813	dnaX		1
c016818	dnaX							1
c016821	dnaX					1
c016876	dnaX	1						1
c016917	dnaX							1
c016933	dnaX		1
c016939	dnaX			1
c016972	dnaX					1		1
c016988	dnaX					1
c017079	dppB				1
c017089	dppB						1
c017105	dppB			1
c017135	dppC				1
c017137	dppC	1					1
c017161	dppC						1
c017176	dppC		1				1	1
c017193	dppC					1
c017197	dppD	1			1
c017200	dppD				1
c017217	dppD	1
c017249	dppD		1
c017293	dppD				1
c017360	dsbC			1
c017436	dsbE						1
c017528	dusA							1
c017649	dusA							1
c017666	dusA			1
c017698	dut		1
c017705	dut	1						1
c017714	dxs		1
c017722	dxs	1
c017744	dxs			1
c017753	dxs			1
c017762	dxs		1
c017764	dxs			1
c017766	dxs		1
c017767	dxs		1
c017779	dxs			1
c017785	dxs		1
c017786	dxs			1
c017790	dxs			1
c017793	dxs		1
c017795	dxs		1
c017800	dxs	1	1
c017803	dxs			1
c017804	dxs			1
c017809	dxs	1
c017822	dxs			1
c017823	dxs			1
c017826	dxs			1
c017836	dxs			1
c017838	dxs							1
c017841	dxs			1
c017842	dxs		1					1
c017844	dxs		1					1
c017845	dxs		1	1				1
c017849	dxs			1
c017852	dxs							1
c017854	dxs		1
c017869	dxs							1
c017872	dxs	1
c017881	dxs			1
c017906	dxs	1						1
c017913	dxs						1
c017922	dxs						1
c017971	eamB						1
c017973	eamB						1
c018011	eamB							1
c018024	eamB							1
c018072	eco					1
c018077	eco					1
c018099	eco	1
c018171	elbB						1
c018248	endA	1
c018251	endA	1
c018266	endA					1	1
c018271	endA	1
c018275	endA						1
c018276	endA		1	1
c018342	engB				1
c018356	entB		1
c018403	entB				1
c018410	entB				1
c018422	entB			1
c018425	entB				1
c018474	envC				1
c018502	envC						1
c018596	epmA	1
c018598	epmA	1
c018604	epmA			1
c018678	epmB		1
c018697	epmB							1
c018712	epmB				1			1
c018722	epmB	1
c018746	epmB							1
c018747	epmB		1
c018762	epmB							1
c018765	epmB	1
c018772	epmB							1
c018797	epmB				1
c018807	eptA		1
c018808	eptA		1
c018815	eptA	1
c018816	eptA		1
c018842	eptA		1
c018850	eptA							1
c018862	eptA	1	1
c018871	eptA		1
c018889	eptA		1
c018890	eptA	1
c018909	eptA	1						1
c018913	eptA		1					1
c018922	eptA	1
c019222	exbB				1
c019291	exbD			1
c019294	exbD				1
c019299	exbD			1
c019389	fabD							1
c019466	fabR			1
c019474	fabR	1
c019527	fabZ					1
c019549	fadB							1
c019564	fadB				1
c019565	fadB						1
c019567	fadB		1	1
c019571	fadB		1	1
c019592	fadB			1
c019612	fadB				1
c019618	fadB			1
c019629	fadB			1
c019632	fadB				1
c019644	fadB			1
c019658	fadB			1
c019690	fadB				1
c019728	fadB			1
c019734	fadB							1
c019747	fadB			1	1
c019788	fadB			1
c019843	fadI				1
c019869	fadI				1
c019992	fadI	1
c020009	fadI	1
c020050	fadM				1		1
c020095	fadR			1
c020138	fbp					1
c020141	fbp					1
c020152	fbp					1
c020154	fbp					1
c020210	fdoH	1
c020213	fdoH	1	1
c020214	fdoH							1
c020215	fdoH		1
c020217	fdoH			1				1
c020220	fdoH		1					1
c020221	fdoH	1						1
c020222	fdoH			1	1			1
c020223	fdoH							1
c020224	fdoH							1
c020225	fdoH	1
c020227	fdoH		1
c020228	fdoH							1
c020232	fdoH							1
c020233	fdoH	1
c020234	fdoH		1	1
c020236	fdoH			1	1
c020237	fdoH		1	1
c020238	fdoH							1
c020239	fdoH							1
c020240	fdoH	1			1			1
c020242	fdoH		1	1
c020244	fdoH		1		1			1
c020247	fdoH							1
c020248	fdoH	1
c020249	fdoH		1
c020251	fdoH							1
c020252	fdoH				1
c020258	fdoH				1
c020260	fdoH		1		1
c020262	fdoH			1
c020268	fdoH		1
c020270	fdoH		1
c020272	fdoH			1
c020273	fdoH		1
c020276	fdoH			1
c020277	fdoH		1					1
c020278	fdoH	1	1
c020280	fdoH			1
c020283	fdoH		1
c020285	fdoH			1
c020286	fdoH	1
c020287	fdoH		1
c020288	fdoH		1
c020439	fdx				1
c020440	fdx	1
c020494	feoB				1
c020512	feoB		1					1
c020538	feoB				1
c020555	feoB		1
c020571	feoB				1
c020582	feoB			1
c020627	feoB							1
c020628	feoB	1
c020633	feoB	1
c020660	feoB			1
c020692	feoB			1
c020699	feoB			1
c020741	feoC	1
c020772	fepB							1
c020774	fepB				1
c020812	fepB	1		1
c020849	fepB		1	1				1
c020850	fepB	1
c020851	fepB			1
c020854	fepB							1
c020879	fepD					1
c020888	fepD		1
c020894	fepD			1
c020895	fepD			1
c020914	fepD			1
c020917	fepD					1
c020935	fepD			1
c020945	fepD	1
c020948	fepD	1
c020949	fepD	1
c020952	fepD		1
c020960	fepD			1
c020971	fepD			1
c020988	fepD	1
c021007	fepD	1
c021015	fepD						1
c021214	fhuC				1
c021253	fhuC						1
c021265	fhuC		1	1
c021275	fhuD				1
c021330	fhuD	1
c021467	fhuF		1
c021500	fhuF		1	1
c021501	fhuF		1
c021506	fhuF		1
c021513	fhuF	1
c021516	fhuF				1
c021517	fhuF			1				1
c021518	fhuF				1
c021528	fhuF						1
c021534	fhuF							1
c021535	fhuF			1				1
c021539	fhuF			1				1
c021554	fhuF		1	1		1
c021558	fhuF						1	1
c021562	fhuF						1
c021565	fhuF						1
c021568	fhuF	1	1					1
c021571	fhuF							1
c021576	fhuF							1
c021580	fhuF		1					1
c021583	fhuF		1					1
c021586	fhuF		1
c021590	fhuF		1
c021598	fhuF			1			1
c021599	fhuF	1
c021672	fic				1
c021730	fklB			1
c021748	fklB		1					1
c021754	fkpA	1
c021757	fkpA	1
c021814	fldA					1
c021820	fldA	1
c021877	fldI							1
c021887	fldI					1
c021921	fldI	1
c021930	fldI				1
c021943	fldI							1
c021944	fldI							1
c021945	fldI							1
c021946	fldI	1						1
c021948	fldI	1
c021950	fldI	1
c021951	fldI	1
c021955	fldI	1						1
c021962	fldI							1
c021963	fldI							1
c021964	fldI							1
c021965	fldI	1						1
c021973	fldI							1
c021976	fldI							1
c022008	flgA				1
c022251	flgH			1
c022294	flgK		1
c022515	fliS	1
c022526	fliS				1
c022534	fliS				1
c022599	fmt						1
c022635	fmt							1
c022654	folA	1
c022682	folA				1
c022688	folA			1
c022710	folB			1
c022809	folC				1
c022872	folD				1
c022888	folD				1
c023064	folP						1
c023066	folP			1
c023069	folP			1
c023118	folP	1
c023123	folP		1
c023127	folP			1
c023157	fpr		1
c023231	frdA			1				1
c023234	frdA	1
c023290	frdA							1
c023294	frdA	1
c023322	frdA	1
c023405	frdD	1
c023413	frdD					1
c023428	frmB		1
c023450	frmB				1
c023455	frmB		1
c023457	frmB							1
c023458	frmB							1
c023464	frmB			1
c023466	frmB							1
c023485	frmB							1
c023569	fryB_2				1
c023640	ftnA_1							1
c023647	ftnA_1		1
c023680	ftnA_2							1
c023686	ftnA_2	1
c023688	ftnA_2	1
c023741	ftsN					1
c023747	ftsN					1
c023777	ftsN		1
c023801	ftsQ							1
c023831	ftsY					1
c023838	ftsY				1
c023848	ftsY				1
c023858	ftsY	1
c023885	ftsY				1
c023907	ftsY							1
c023944	ftsY	1
c023954	ftsY						1
c023967	ftsY	1
c023991	ftsY			1
c023998	ftsY	1
c024007	ftsY		1
c024013	ftsY	1
c024019	ftsZ	1
c024058	ftsZ					1
c024060	ftsZ					1
c024068	ftsZ					1
c024099	ftsZ							1
c024104	ftsZ	1
c024181	fucA		1
c024220	fumE	1
c024242	fumE	1
c024261	fumE	1
c024328	gadW		1
c024332	gadW				1
c024536	galK	1
c024624	galK		1
c024670	galP				1
c024689	galP	1
c024700	galP	1
c024750	galR	1
c024768	galR						1
c024797	galR	1
c024805	galR	1
c024877	galU				1
c024917	garP				1
c024927	garP	1
c024945	garP		1
c024951	garP				1
c024962	garP							1
c024975	garP		1			1		1
c024984	garP	1		1
c025012	garP				1
c025023	garP			1
c025054	garP			1
c025106	garR	1
c025125	garR				1
c025142	gcvH		1		1	1
c025145	gcvH	1	1
c025208	gcvT	1
c025236	gcvT							1
c025256	gcvT			1				1
c025416	gdhA	1
c025432	gdhA					1
c025454	gdhA		1
c025487	gdhA			1
c025525	gdx	1
c025589	gfcB_1	1
c025602	gfcB_1	1
c025616	glgC					1	1
c025618	glgC						1
c025619	glgC						1
c025624	glgC						1
c025626	glgC						1
c025706	glk		1
c025723	glk							1
c025821	glk	1
c025941	glmM	1	1
c025942	glmM	1		1
c025945	glmM	1
c025953	glmM			1
c025955	glmM			1
c025958	glmM			1
c025960	glmM			1
c025961	glmM			1
c025964	glmM			1
c026006	glmU	1
c026123	glnB	1	1	1
c026165	glnL	1
c026225	glnL						1
c026235	glnL				1
c026239	glnL	1
c026331	glpA							1
c026362	glpA				1			1
c026479	glpA				1
c026514	glpA							1
c026591	glpG				1
c026696	glpK		1
c026724	glpK		1
c026797	glpT		1
c026802	glpT		1
c026866	glpT			1
c026874	glpT							1
c026898	glpT			1
c026927	glpT						1
c026929	glpT			1	1
c026936	gltI				1
c026986	gltI				1
c026989	gltI				1
c026999	gltI					1
c027048	glyQ	1
c027073	glyQ					1		1
c027112	gmk				1
c027166	gntK				1
c027172	gntK						1
c027197	gntR	1	1
c027222	gntR	1		1				1
c027253	gntR	1
c027268	gntR	1
c027291	gntR	1		1
c027308	gntR	1
c027329	gntT			1	1
c027351	gntT				1
c027365	gntT			1
c027386	gntT			1
c027400	gntT				1
c027440	gntU		1
c027452	gntU							1
c027456	gntU		1
c027457	gntU		1
c027526	gntU		1
c027532	gntU							1
c027550	gntU	1
c027561	gntU	1						1
c027658	gpmI		1
c027664	gpmI		1	1
c027666	gpmI		1
c027673	gpmI		1		1
c027676	gpmI			1
c027687	gpmI				1
c027695	gpmI		1
c027699	gpmI		1	1
c027701	gpmI		1
c027702	gpmI				1
c027705	gpmI						1
c027706	gpmI		1	1
c027709	gpmI	1
c027710	gpmI			1
c027712	gpmI			1
c027717	gpmI				1
c027720	gpmI				1
c027721	gpmI				1
c027727	gpmI				1
c027732	gpmI				1
c027757	gpmI		1
c027768	gpmI				1
c027787	gpmI			1	1
c027793	gpmI						1	1
c027818	gpsA	1
c027845	gpsA	1
c027875	gpsA				1
c027876	gpsA		1
c027878	gpsA	1
c027889	gpsA	1
c027891	gpsA		1
c027905	gpsA			1
c027961	greA	1
c027963	greA	1
c027965	greA	1	1					1
c027967	greA					1
c027984	groL		1
c028002	groL			1
c028006	groL			1
c028014	groL			1
c028062	groS	1
c028198	group_10669			1
c028208	group_10669						1
c028215	group_10669						1
c028223	group_10669						1
c028224	group_10669						1
c028226	group_10669					1
c028230	group_10669			1
c028307	group_11086					1
c028308	group_11086							1
c028372	group_11086		1
c028379	group_11086	1
c028398	group_11086			1
c028402	group_11086			1
c028450	group_11278							1
c028467	group_11278				1
c028490	group_11958			1
c028495	group_11958			1
c028501	group_11958			1
c028502	group_11958			1
c028507	group_11958		1
c028515	group_11958			1
c028517	group_11958							1
c028531	group_11958			1
c028534	group_11958							1
c028539	group_11958			1
c028542	group_11958							1
c028544	group_11958	1		1
c028546	group_11958	1	1					1
c028553	group_11958		1
c028556	group_11958			1
c028571	group_11958				1
c028573	group_11958							1
c028600	group_11958		1
c028621	group_11958		1
c028627	group_11958		1
c028646	group_11958						1
c028647	group_11958					1	1
c028701	group_12134							1
c028712	group_12134	1
c028716	group_12134		1	1	1
c028783	group_12134		1
c028822	group_12634		1
c028833	group_12634				1
c028882	group_12634		1
c028919	group_12634	1
c029027	group_12824		1
c029038	group_12824		1
c029039	group_12824		1
c029040	group_12824		1
c029057	group_12824		1
c029065	group_12824		1
c029070	group_12824		1
c029077	group_12824		1
c029079	group_12824	1
c029091	group_12824		1
c029108	group_12824		1
c029115	group_12824		1	1
c029132	group_12824				1
c029146	group_12824				1
c029147	group_12824				1
c029165	group_12824				1
c029168	group_12824				1
c029175	group_12824				1
c029271	group_13292		1
c029272	group_13292		1
c029275	group_13292			1
c029289	group_13292				1
c029292	group_13292			1
c029306	group_13292	1
c029364	group_14415				1
c029387	group_14415			1
c029391	group_14415			1
c029394	group_14415			1
c029400	group_14415			1
c029401	group_14415			1
c029402	group_14415		1
c029407	group_14415			1
c029411	group_14415	1
c029421	group_14415							1
c029432	group_14415	1
c029435	group_14415				1
c029458	group_14415	1
c029460	group_14415			1
c029461	group_14415			1
c029463	group_14415		1
c029464	group_14415	1
c029469	group_14415			1
c029471	group_14415		1
c029473	group_14415		1
c029477	group_14415			1
c029493	group_14415		1
c029495	group_14415		1
c029529	group_14415	1
c029553	group_14415		1
c029648	group_14515				1
c029673	group_14515				1
c029676	group_14515	1
c029680	group_14515					1
c029683	group_14515		1
c029686	group_14515							1
c029691	group_14515			1
c029707	group_14515		1
c029719	group_15032				1
c029740	group_15032				1
c029743	group_15032				1
c029747	group_15032				1
c029748	group_15032				1
c029764	group_15032				1
c029768	group_15032				1
c029777	group_15032				1
c029781	group_15032				1
c029796	group_15032							1
c029797	group_15032							1
c029811	group_15032		1
c029813	group_15032		1
c029816	group_15032				1
c029820	group_15032				1
c029822	group_15032				1
c029835	group_15032		1
c029852	group_15032				1
c029886	group_15050				1
c029892	group_15050	1
c029928	group_15081							1
c029964	group_15081							1
c029971	group_15081	1
c030055	group_15157				1
c030072	group_15157							1
c030077	group_15157							1
c030079	group_15157							1
c030122	group_15246							1
c030167	group_15246	1
c030415	group_16198		1
c030420	group_16198				1
c030422	group_16198		1
c030423	group_16198		1
c030457	group_16198					1
c030510	group_16198		1
c030525	group_16202		1
c030548	group_16202					1	1
c030552	group_16202					1
c030559	group_16202						1
c030560	group_16202						1
c030567	group_16202						1	1
c030595	group_16216	1
c030630	group_16216	1
c030658	group_16324				1
c030686	group_16371	1
c030691	group_16371					1
c030698	group_16371					1
c030711	group_16371					1
c030721	group_16371					1
c030728	group_16371					1
c030747	group_16371				1
c030874	group_16436	1
c030964	group_16436							1
c031015	group_16448				1
c031122	group_17101					1
c031125	group_17101				1
c031156	group_17131			1
c031198	group_17131	1
c031202	group_17131							1
c031204	group_17131		1	1
c031205	group_17131				1
c031219	group_17131							1
c031254	group_17131				1
c031260	group_17131	1				1
c031355	group_17191					1
c031372	group_17191					1
c031662	group_17618	1
c031824	group_17619				1
c031865	group_17645						1
c031937	group_17664		1
c031939	group_17664		1
c032024	group_17700	1
c032119	group_17700				1
c032221	group_18292				1
c032267	group_18292							1
c032317	group_18329					1
c032328	group_18329							1
c032416	group_18414							1
c032420	group_18414			1
c032429	group_18414				1
c032437	group_18419							1
c032492	group_18425							1
c032512	group_18425				1
c032637	group_18499							1
c032644	group_18499	1					1
c032645	group_18499	1					1
c032662	group_18515					1
c032746	group_18534	1
c032781	group_18534							1
c032790	group_18534							1
c032871	group_18580				1
c032880	group_18580						1
c032881	group_18580							1
c032882	group_18580		1
c032903	group_18580			1
c032904	group_18580				1
c032948	group_18634							1
c032957	group_18634				1
c032968	group_18634				1
c032977	group_18634				1
c033015	group_18634				1
c033021	group_18634				1
c033031	group_18634				1
c033109	group_18677	1
c033113	group_18677				1
c033118	group_18677							1
c033120	group_18677							1
c033123	group_18677		1				1
c033124	group_18677		1			1
c033127	group_18677	1
c033133	group_18677				1
c033134	group_18677						1
c033137	group_18677					1
c033139	group_18677	1
c033140	group_18677						1
c033142	group_18677			1
c033143	group_18677					1
c033148	group_18677						1
c033150	group_18677					1
c033158	group_18677					1
c033173	group_18677	1
c033174	group_18677						1
c033179	group_18677			1
c033188	group_18677	1		1
c033192	group_18677	1
c033208	group_18677			1
c033210	group_18677			1				1
c033392	group_18729							1
c033396	group_18729							1
c033470	group_19380				1
c033522	group_19431		1	1
c033554	group_19431		1
c033635	group_19431			1
c033652	group_19431		1
c033653	group_19431							1
c033659	group_19431							1
c033660	group_19431				1
c033666	group_19431							1
c033715	group_19521				1
c033726	group_19521				1
c033753	group_19589				1
c033774	group_19589					1
c033841	group_19609							1
c033851	group_19609	1
c033854	group_19609	1
c033855	group_19609		1
c033856	group_19609	1
c033857	group_19609			1
c033859	group_19609	1	1
c033913	group_19676		1					1
c033915	group_19676			1
c033917	group_19676						1
c033919	group_19676		1	1
c033928	group_19676						1
c033950	group_19676						1
c033952	group_19676						1
c033989	group_19691		1	1
c034073	group_19700						1
c034142	group_19720			1
c034193	group_19773							1
c034273	group_19784	1
c034354	group_19820				1
c034367	group_19820	1
c034474	group_19860	1
c034495	group_19887				1
c034554	group_19889			1			1
c034562	group_19889	1
c034564	group_19889			1
c034584	group_19889	1
c034612	group_19889							1
c034678	group_19889							1
c034708	group_19889	1
c034730	group_19895				1
c034750	group_19895			1
c034773	group_19895	1
c034957	group_19985							1
c035075	group_21111							1
c035076	group_21111							1
c035085	group_21111	1
c035087	group_21111				1
c035093	group_21111			1
c035097	group_21111							1
c035099	group_21111	1			1
c035101	group_21111							1
c035108	group_21111	1				1
c035109	group_21111			1
c035110	group_21111	1			1
c035115	group_21111	1
c035267	group_21206		1
c035268	group_21206							1
c035332	group_21210	1
c035338	group_21210			1
c035340	group_21210			1
c035390	group_21220			1
c035430	group_21257		1
c035523	group_21290				1
c035591	group_21294			1
c035710	group_21348		1
c035728	group_21348				1
c035735	group_21348	1
c035782	group_21353		1
c035786	group_21353				1
c035809	group_21353				1
c035835	group_21353				1
c035923	group_21361				1
c035989	group_21369				1
c036009	group_21369		1
c036043	group_21369					1
c036045	group_21369					1
c036076	group_21370				1
c036158	group_21384	1
c036217	group_21385	1
c036246	group_21397	1
c036265	group_21397		1
c036319	group_21422		1
c036321	group_21422		1				1
c036323	group_21422							1
c036326	group_21422			1
c036537	group_21451						1
c036561	group_21451	1						1
c036569	group_21451	1
c036735	group_23297							1
c036762	group_23313	1
c036763	group_23313	1
c036908	group_23357		1	1				1
c036944	group_23357					1
c036946	group_23357				1
c036973	group_23377			1
c036975	group_23377							1
c037007	group_23466				1
c037040	group_23466			1
c037042	group_23466			1
c037071	group_23473		1					1
c037076	group_23473		1
c037077	group_23473		1
c037126	group_23479			1				1
c037159	group_23490		1
c037164	group_23490			1
c037202	group_23501							1
c037214	group_23501							1
c037219	group_23510							1
c037274	group_26701				1
c037295	group_26701		1	1
c037301	group_26701	1
c037390	group_26892							1
c037415	group_26915		1
c037417	group_26915			1
c037418	group_26915			1
c037429	group_26915		1	1
c037603	group_46852							1
c037605	group_46852					1
c037606	group_46852	1
c037613	group_46852						1
c037631	group_46856		1	1
c037637	group_46856		1	1	1
c037646	group_46856		1
c037652	group_46856			1	1
c037654	group_46856			1
c037668	group_46856	1		1
c037672	group_46856	1		1
c037763	group_9386						1
c037765	group_9386				1
c037783	group_9386	1
c037818	group_9386			1
c037832	group_9386		1	1
c037856	group_9386		1	1
c037859	group_9386			1
c037860	group_9386		1
c037863	group_9386	1
c037866	group_9386		1
c037900	group_9480				1
c038062	gshA		1
c038081	gshA				1
c038092	gshA				1
c038093	gshA						1
c038109	gshA							1
c038127	gshA						1
c038144	gshA	1
c038253	gshB			1
c038257	gshB			1
c038278	gshB							1
c038298	gshB		1
c038332	guaA	1
c038335	guaA	1
c038348	guaA		1
c038350	guaA		1
c038393	guaA							1
c038451	guaA						1
c038456	guaA						1
c038460	guaA				1
c038488	gutQ			1
c038490	gutQ		1
c038501	gutQ	1
c038521	gutQ		1		1
c038523	gutQ		1
c038535	gutQ				1
c038539	gutQ		1
c038543	gutQ							1
c038618	gutQ				1
c038663	hcaT				1
c038767	hda	1
c038824	hdfR_2			1
c038845	hdfR_2				1
c038847	hdfR_2				1
c038848	hdfR_2			1
c038860	hdfR_2	1		1
c038867	hdfR_2				1
c039022	hemE				1
c039136	hemF			1
c039171	hemF				1
c039264	hemG			1
c039265	hemG		1
c039271	hemG	1
c039301	hexR					1
c039318	hexR					1
c039419	hflK		1					1
c039420	hflK		1
c039424	hflK				1
c039469	hflK		1
c039636	hisA	1
c039663	hisA							1
c039669	hisA							1
c039678	hisA				1
c039691	hisA	1
c039692	hisA							1
c039695	hisA							1
c039722	hisA							1
c039730	hisA				1
c039769	hisA	1
c039771	hisA				1
c039797	hisA			1
c039826	hisC	1
c039874	hisC	1
c039876	hisC	1
c039903	hisC	1
c039916	hisC				1
c039926	hisC	1
c039927	hisC							1
c039945	hisC						1
c039972	hisC				1
c039974	hisC				1
c039976	hisC	1
c039978	hisC						1
c039979	hisC					1
c039981	hisC						1
c039985	hisC	1
c039999	hisC	1
c040025	hisC						1
c040031	hisC				1
c040085	hisF		1			1
c040086	hisF					1
c040088	hisF							1
c040089	hisF	1
c040126	hisF							1
c040128	hisF	1
c040145	hisF							1
c040159	hisF			1
c040165	hisF				1
c040239	hisF				1
c040258	hisF	1
c040279	hisF					1
c040284	hisF			1
c040336	hisG	1
c040338	hisG	1
c040353	hisG		1					1
c040354	hisG		1
c040364	hisG		1
c040377	hisG							1
c040398	hisG		1					1
c040406	hisG				1
c040414	hisG	1
c040445	hisG				1
c040449	hisG				1
c040459	hisG				1
c040469	hisG				1
c040502	hisG					1
c040512	hisG			1
c040528	hisH				1
c040602	hisH	1
c040628	hisH	1
c040653	hisM				1
c040743	hisP						1
c040912	hldE				1
c040980	hldE							1
c041081	hldE				1
c041275	holA				1
c041296	holA	1
c041299	holA		1
c041302	holA	1
c041306	holA							1
c041319	holA				1
c041362	holB	1
c041367	holB			1
c041377	holB				1
c041401	holB		1
c041454	holC		1
c041461	holC		1
c041465	holC				1
c041549	hscA		1
c041588	hscA		1
c041639	hscA	1
c041658	hscA				1
c041663	hscA		1
c041666	hscA		1
c041783	hslJ				1
c041831	hslO				1
c041945	hslV					1
c041946	hslV					1
c041962	hsrA	1
c041965	hsrA	1
c041976	hsrA	1
c041977	hsrA							1
c041987	hsrA			1
c041991	hsrA			1
c041994	hsrA						1
c042145	htpG	1
c042154	htpG	1
c042163	htpG	1					1
c042262	hyaE							1
c042264	hyaE	1
c042275	hyaE							1
c042364	hybD				1
c042369	hybD				1
c042432	hybE				1
c042440	hybF	1	1
c042536	hybO							1
c042539	hybO	1
c042605	hycE		1
c042646	hycE							1
c042655	hycE		1
c042657	hycE		1
c042923	hycG_1		1
c042936	hycG_1				1
c042991	hycI				1	1
c042992	hycI							1
c043018	hycI			1
c043183	hypB		1
c043192	hypB					1
c043304	hypE				1
c043311	hypE				1
c043313	hypE			1
c043318	hypE	1						1
c043320	hypE							1
c043337	hypE	1
c043437	iadA		1
c043456	iadA							1
c043473	iadA		1		1
c043483	iadA	1
c043486	iadA	1
c043487	iadA				1
c043502	iadA			1
c043513	iadA					1		1
c043518	iadA			1
c043535	iadA			1	1
c043537	iadA				1			1
c043548	iadA		1
c043555	iadA	1			1			1
c043568	ibaG			1
c043626	ileS				1
c043639	ileS				1
c043647	ileS						1
c043664	ileS					1	1
c043672	ileS				1
c043692	ileS					1
c043724	ileS					1
c043746	ileS	1
c043767	ileS						1
c043777	ileS		1
c043783	ileS		1
c043787	ileS		1
c043815	ileS				1
c043822	ileS		1
c043835	ileS		1
c043879	ileS			1
c043946	ilvA							1
c043956	ilvA	1						1
c043983	ilvA							1
c044073	ilvA					1	1
c044202	ilvA	1
c044208	ilvB		1
c044246	ilvB					1	1
c044268	ilvB		1
c044269	ilvB						1
c044298	ilvB	1
c044314	ilvB				1
c044320	ilvB	1
c044326	ilvB							1
c044336	ilvB							1
c044342	ilvB			1
c044346	ilvB	1
c044406	ilvB				1
c044500	ilvC	1
c044637	ilvC				1
c044665	ilvE				1
c044689	ilvE	1		1
c044690	ilvE	1		1
c044691	ilvE			1				1
c044692	ilvE	1		1		1
c044695	ilvE			1
c044696	ilvE	1		1		1
c044724	ilvE					1
c044727	ilvE				1
c044802	inaA						1
c044975	ispB	1						1
c045030	ispD	1						1
c045151	ispE	1
c045289	katG		1
c045291	katG		1
c045300	katG		1
c045303	katG							1
c045317	katG		1
c045326	katG	1
c045350	katG		1					1
c045358	katG			1
c045371	katG							1
c045388	katG							1
c045413	katG							1
c045420	katG							1
c045427	katG							1
c045433	katG				1
c045443	katG						1
c045448	katG				1
c045454	katG						1
c045469	katG				1
c045484	katG							1
c045501	kch			1
c045502	kch		1
c045503	kch		1
c045526	kch		1
c045531	kch		1
c045542	kch	1
c045657	kdgK_1				1
c045832	kdpA	1
c045948	kdpA							1
c045974	kdpD				1
c045992	kdpD	1
c046003	kdpD				1
c046005	kdpD						1
c046009	kdpD	1
c046045	kdpD				1
c046117	kdpD	1
c046184	kdpD	1
c046225	kdpD				1
c046349	kdsB				1
c046360	kdsB			1
c046365	kdsB			1	1
c046368	kdsB		1
c046376	kdsB		1	1
c046378	kdsB		1	1	1
c046379	kdsB						1
c046432	kdsD							1
c046449	kdsD	1
c046469	kefC_2				1
c046476	kefC_2	1
c046479	kefC_2				1
c046480	kefC_2				1
c046486	kefC_2				1
c046490	kefC_2	1
c046512	kefC_2	1
c046515	kefC_2				1
c046555	kefC_2				1
c046571	kefC_2				1
c046604	kefC_2						1
c046645	kefC_2				1
c046705	kefC_2						1
c046706	kgtP							1
c046707	kgtP					1
c046854	kptA						1
c046863	kptA						1
c046868	kptA					1
c046871	kptA						1
c046892	kptA				1
c046900	kptA						1
c046912	kptA					1
c046932	kptA	1
c046956	kptA	1
c047037	kstR2							1
c047089	kup							1
c047095	kup		1
c047097	kup							1
c047103	kup							1
c047107	kup						1
c047121	kup		1
c047154	kup				1
c047166	kup		1	1
c047199	lacG	1
c047232	lacG						1
c047307	lacG			1			1	1
c047356	lafU				1
c047383	lafU	1			1
c047460	lafU	1
c047461	lafU				1
c047465	lafU				1
c047471	lafU			1
c047481	lafU						1
c047523	lapB_2				1
c047558	lapB_2				1
c047637	ldhA			1
c047655	ldhA		1	1
c047678	ldhA	1
c047765	lepA				1
c047803	lepA							1
c047804	lepA		1
c047852	lepA			1
c047855	lepA	1
c048006	lexA_1							1
c048041	ligA	1						1
c048042	ligA		1
c048045	ligA	1	1
c048053	ligA							1
c048079	ligA	1
c048088	ligA							1
c048104	ligA		1
c048110	ligA	1
c048121	ligA							1
c048124	ligA	1						1
c048129	ligA							1
c048133	ligA	1
c048140	ligA	1
c048144	ligA	1
c048147	ligA							1
c048148	ligA							1
c048155	ligA							1
c048164	ligA							1
c048168	ligA	1						1
c048175	ligA	1
c048189	ligA							1
c048193	ligA	1
c048197	ligA					1
c048205	ligA		1
c048206	ligA							1
c048207	ligA							1
c048277	ligA							1
c048407	lipB		1
c048442	livH							1
c048446	livH		1
c048489	livH							1
c048505	livH						1
c048507	livH				1
c048639	lldR_2				1
c048655	loiP							1
c048709	loiP							1
c048761	loiP	1
c048889	lolC						1
c048918	lolC		1
c048929	lolE		1
c048956	lolE			1
c048973	lolE				1
c048974	lolE		1
c048978	lolE		1
c048982	lolE			1
c049007	lolE			1
c049008	lolE	1
c049013	lolE		1	1
c049040	lolE				1
c049054	lon_2		1
c049170	lon_2					1
c049236	lpdA					1
c049249	lpdA			1
c049258	lpdA					1
c049293	lpdA					1
c049294	lpdA					1
c049348	lptA	1
c049369	lptB_1				1
c049411	lptB_1						1
c049428	lptB_1							1
c049465	lptB_2	1
c049470	lptB_2	1
c049542	lptE							1
c049550	lptE	1
c049552	lptE		1
c049561	lptE	1	1
c049562	lptE					1	1
c049564	lptE					1	1
c049565	lptE	1					1
c049566	lptE					1
c049572	lptE						1
c049573	lptE						1
c049574	lptE						1
c049610	lptF		1
c049657	lptF	1
c049665	lptF					1
c049678	lptF				1
c049697	lptG	1
c049698	lptG							1
c049699	lptG	1
c049701	lptG	1
c049702	lptG				1
c049704	lptG	1
c049748	lptG		1
c049751	lptG	1
c049753	lptG	1
c049761	lptG	1					1	1
c049764	lptG		1
c049769	lptG	1
c049774	lptG						1	1
c049777	lptG		1
c049785	lptG				1
c049804	lptG						1
c049813	lptG				1
c049976	lpxP				1
c050128	ltaE	1
c050134	ltaE	1
c050160	ltaE	1
c050192	ltaE							1
c050300	lysN		1
c050323	lysN				1
c050334	lysN				1
c050440	lysN		1
c050467	lysP							1
c050607	macA			1
c050632	macA							1
c050652	malG							1
c050679	malG	1
c050687	malG	1
c050711	malG					1
c050736	malK				1
c050778	malK	1
c050795	malK			1
c050869	malS						1
c050876	malS						1
c050914	malS						1
c050926	malS				1
c050944	malS						1
c050981	malS						1
c051162	map				1
c051189	map						1
c051216	marA	1
c051266	mdaB		1
c051286	mdaB					1
c051382	mdoG	1
c051462	mdoG			1
c051473	mdtA							1
c051476	mdtA			1
c051479	mdtA			1
c051480	mdtA		1
c051486	mdtA							1
c051488	mdtA							1
c051492	mdtA		1	1
c051495	mdtA				1
c051497	mdtA				1
c051502	mdtA			1	1
c051503	mdtA							1
c051505	mdtA				1
c051510	mdtA							1
c051512	mdtA				1
c051513	mdtA							1
c051515	mdtA				1
c051517	mdtA				1
c051518	mdtA	1	1
c051520	mdtA			1				1
c051523	mdtA				1
c051527	mdtA							1
c051535	mdtA				1
c051539	mdtA		1
c051541	mdtA	1	1					1
c051544	mdtA			1
c051545	mdtA		1
c051576	mdtA	1
c051584	mdtA							1
c051590	mdtA							1
c051625	mdtA							1
c051644	mdtA	1
c051646	mdtA	1
c051661	mdtA						1
c051664	mdtA					1
c051745	mdtE				1
c051768	mdtH				1
c051820	mdtH				1
c051892	melA	1	1					1
[truncated: 4,871 more rows]

## Sheet: S. enterica
	Gene Name	AMP	FOT	TET	TMP	CHL
c000005	aceF	1		1	1
c000006	aceF	1		1	1
c000007	aceF	1		1	1
c000008	aceF	1			1
c000009	aceF	1		1	1
c000010	aceF	1		1	1
c000011	aceF	1			1
c000012	aceF	1		1	1
c000015	acs_2		1	1
c000016	actP_2	1	1	1	1
c000017	actP_2		1	1
c000018	acuI	1
c000020	acuI	1
c000035	allB	1	1		1	1
c000084	bcsG					1
c000099	betI	1			1	1
c000120	cadC		1	1	1
c000131	ccmF_2					1
c000132	ccmF_2					1
c000133	ccmF_2					1
c000139	chbC	1		1	1	1
c000141	cheA	1				1
c000146	chuR_2		1		1
c000147	chuR_2	1			1
c000174	clpA	1		1	1
c000177	clpV1				1
c000178	clpV1					1
c000179	clpV1					1
c000181	clpV1					1
c000182	clpV1					1
c000183	clpV1					1
c000185	clpV1					1
c000191	cnoX	1	1		1	1
c000193	cntE	1	1	1		1
c000196	coaBC				1
c000210	copA	1			1
c000229	cpoB					1
c000230	cpoB					1
c000231	cpoB					1
c000233	cpoB					1
c000234	cpoB					1
c000236	cpoB					1
c000237	cpoB					1
c000238	cpoB					1
c000241	cpoB					1
c000242	cpoB					1
c000244	cpoB					1
c000247	csdA					1
c000248	csdA		1
c000249	csdA		1
c000269	dcuA_2				1
c000271	dcuS	1	1	1	1	1
c000274	dgaE_1			1
c000305	dnaN		1	1	1
c000319	dsbD_2	1
c000320	dsbD_2		1			1
c000321	dsbD_2		1		1
c000323	dsbD_2		1		1
c000324	dsbD_2				1
c000325	dsbD_2		1		1
c000326	dsbD_2		1
c000327	dsbD_2				1
c000328	dsbD_2		1
c000330	dsbE	1
c000332	dsbE	1
c000334	dsbE	1
c000337	dsbE			1	1
c000338	dsbE	1		1	1	1
c000339	dsbE	1		1	1
c000340	dsbE	1		1	1	1
c000346	dtpA	1	1	1	1
c000372	dxs	1	1		1	1
c000375	ecdB	1	1		1	1
c000377	edd	1	1			1
c000379	edd			1
c000387	emrD	1
c000388	emrD	1
c000392	emrD	1
c000395	entF			1	1
c000396	entH	1			1
c000401	eutB	1		1	1	1
c000411	eutC					1
c000419	exuT_2	1	1	1	1	1
c000422	fadD					1
c000423	fadE	1	1	1	1
c000425	fadJ	1	1		1
c000433	fecA	1	1	1
c000436	fecA	1	1		1
c000443	fepA			1	1	1
c000453	fes_1					1
c000466	fhuA_1	1	1		1	1
c000467	fhuB	1	1	1		1
c000480	fhuB	1	1
c000481	fhuB					1
c000482	fhuB					1
c000483	fhuB					1
c000484	fhuB					1
c000487	fhuB					1
c000489	fhuB					1
c000490	fhuB					1
c000498	flgA					1
c000509	fliC	1	1	1	1	1
c000510	fliC	1	1	1	1	1
c000511	fliC	1	1	1	1	1
c000512	fliC	1	1	1	1	1
c000514	fliF					1
c000515	fliF					1
c000516	fliF					1
c000517	fliF					1
c000518	fliF					1
c000519	fliF					1
c000521	fliF					1
c000523	fliF					1
c000525	fliF					1
c000526	fliF					1
c000527	fliF					1
c000528	fliF					1
c000530	fliF					1
c000532	fliF					1
c000539	fliK				1
c000540	fliK				1
c000541	fliK	1			1	1
c000542	fliK			1	1
c000543	fliK	1		1		1
c000544	fliK				1
c000546	fliK	1
c000547	fliK	1		1	1
c000548	fliK				1
c000551	fliZ	1	1	1	1	1
c000552	fljB	1	1	1	1	1
c000553	fljB	1	1	1	1	1
c000554	fljB	1	1	1	1	1
c000555	fljB	1	1	1	1	1
c000556	fljB	1	1	1	1	1
c000557	fljB	1	1	1	1	1
c000558	fljB	1	1	1	1	1
c000559	fljB	1	1	1	1	1
c000566	focA	1	1	1	1	1
c000615	ftsK					1
c000619	ftsK				1
c000620	ftsK				1
c000621	ftsK					1
c000622	ftsK				1
c000623	ftsK				1	1
c000624	ftsK				1	1
c000639	ftsK				1	1
c000642	ftsK					1
c000643	ftsK				1
c000644	ftsK				1
c000645	ftsK				1
c000648	ftsK				1
c000649	ftsK				1
c000665	gabD				1
c000667	gabD		1		1
c000671	gabD	1
c000673	gabT				1
c000686	gadX_1	1			1
c000688	galR	1	1	1		1
c000698	ghrA	1
c000717	glpK_2	1	1		1
c000718	glpK_2	1	1	1	1
c000719	glpT		1			1
c000742	gmuD					1
c000746	gmuD					1
c000769	gntT_2			1
c000770	gntT_2			1
c000776	gntT_2					1
c000792	group_180			1
c000793	group_180			1
c000795	group_180			1
c000796	group_180			1
c000798	group_180		1	1	1
c000803	group_180					1
c000804	group_180					1
c000805	group_182	1
c000806	group_182				1
c000807	group_182				1
c000809	group_182	1
c000811	group_190	1	1	1	1	1
c000813	group_212	1		1	1
c000818	group_248					1
c000824	group_283	1			1	1
c000825	group_283					1
c000826	group_283					1
c000827	group_283	1		1	1	1
c000828	group_283			1	1
c000833	group_2932	1	1			1
c000836	group_311	1	1			1
c000837	group_311	1	1	1	1	1
c000838	group_311	1	1	1	1	1
c000839	group_311	1	1	1	1	1
c000840	group_311	1		1	1	1
c000842	group_3197	1			1
c000847	group_332	1	1		1	1
c000880	group_434	1
c000882	group_437	1		1	1
c000891	group_437	1	1			1
c000906	group_4477	1	1	1	1	1
c000918	group_497			1	1
c000926	group_50	1		1	1
c000927	group_50	1	1
c000950	group_5515	1				1
c000952	group_557		1	1	1
c000957	group_559		1			1
c000958	group_559					1
c000959	group_559					1
c000960	group_559					1
c000993	group_5774	1	1			1
c000996	group_5785	1			1
c001026	group_6029	1	1	1	1	1
c001031	group_6081	1	1	1	1	1
c001044	group_6133	1	1	1		1
c001051	group_6179	1			1
c001052	group_619		1
c001057	group_6229	1	1	1	1	1
c001090	group_6346	1			1
c001093	group_650					1
c001098	group_751	1		1	1	1
c001099	group_751			1	1	1
c001100	group_751	1		1	1	1
c001101	group_751	1		1	1	1
c001102	group_756	1	1			1
c001103	group_788	1			1
c001105	group_824	1	1	1	1
c001107	group_865	1	1	1	1	1
c001108	group_865	1
c001109	group_865					1
c001123	gsiB	1	1	1	1
c001130	gyrB	1			1	1
c001131	gyrB	1			1	1
c001132	gyrB	1		1		1
c001133	gyrB	1				1
c001134	gyrB	1		1		1
c001150	hilA	1	1	1	1	1
c001153	hldE	1	1	1	1	1
c001161	hscA	1
c001196	iadA		1
c001197	icsA	1			1
c001198	icsA			1
c001200	icsA	1		1	1
c001201	icsA	1		1
c001202	icsA	1				1
c001203	icsA	1		1		1
c001204	icsA			1
c001205	icsA			1	1	1
c001206	icsA			1
c001207	icsA	1				1
c001208	icsA	1		1	1
c001209	icsA			1
c001210	icsA	1		1	1	1
c001211	icsA	1		1		1
c001212	icsA			1
c001213	icsA	1		1
c001215	icsA	1		1
c001216	icsA			1	1
c001220	icsA			1
c001221	icsA	1
c001222	icsA	1
c001223	icsA	1
c001224	icsA	1				1
c001225	icsA				1
c001226	icsA			1
c001227	icsA	1			1
c001228	icsA	1
c001232	icsA			1
c001233	icsA				1
c001234	icsA					1
c001235	icsA	1		1	1
c001236	icsA			1	1
c001237	icsA	1		1
c001238	icsA	1
c001239	icsA	1		1		1
c001241	icsA				1	1
c001242	icsA	1		1
c001243	icsA			1
c001244	icsA	1		1
c001245	icsA			1
c001246	icsA			1		1
c001247	icsA					1
c001248	icsA			1
c001249	icsA			1
c001250	icsA	1
c001252	icsA	1
c001253	icsA			1	1
c001256	icsA					1
c001257	icsA			1
c001258	icsA			1		1
c001259	icsA	1
c001260	icsA	1				1
c001261	icsA	1		1
c001262	icsA	1		1	1
c001263	icsA			1		1
c001264	icsA	1			1	1
c001265	icsA			1
c001266	icsA				1
c001267	icsA	1		1
c001269	icsA			1
c001270	icsA				1	1
c001271	icsA	1
c001272	icsA	1			1
c001276	icsA	1			1
c001277	icsA	1		1		1
c001278	icsA					1
c001280	icsA			1
c001281	icsA					1
c001282	icsA	1			1
c001283	icsA			1
c001284	icsA					1
c001285	icsA					1
c001286	icsA			1	1
c001287	icsA	1		1
c001288	icsA	1		1
c001290	icsA	1				1
c001291	icsA	1
c001292	icsA	1			1
c001293	icsA	1			1
c001299	icsA	1
c001301	ifcA	1	1	1	1	1
c001314	iolD					1
c001315	iolD					1
c001316	iolD					1
c001317	iolD	1
c001318	iolD	1
c001330	ipdC					1
c001346	kdpD			1	1
c001352	kdpD				1
c001354	kefC_2	1	1			1
c001374	lpoA					1
c001376	lpoA					1
c001378	lpoA					1
c001380	lpoA					1
c001381	lpoA					1
c001397	malP_1	1		1	1
c001398	malP_1			1	1
c001399	malP_1			1		1
c001400	malP_1			1
c001401	malP_1				1	1
c001402	malP_1			1	1
c001403	malP_1			1	1	1
c001404	malP_1			1
c001405	malP_1	1				1
c001406	malP_1			1		1
c001407	malP_1				1	1
c001408	malP_1			1	1
c001409	malP_1			1
c001410	malP_1			1	1
c001411	malP_1			1
c001412	malP_1			1	1	1
c001413	malP_1			1		1
c001414	malP_1				1
c001415	malP_1			1
c001416	malP_1	1		1	1
c001417	malP_1	1		1
c001418	malP_1			1	1
c001419	malP_1	1		1	1
c001420	malP_1			1	1
c001421	malP_1	1		1	1
c001422	malP_1	1		1		1
c001423	malP_1	1
c001436	manC1_2					1
c001437	manC1_2	1			1
c001457	mdh_1				1
c001458	mdh_1	1
c001459	mdh_1				1
c001460	mdh_1				1
c001462	mdh_1				1
c001464	mdlB	1			1	1
c001478	metH		1			1
c001479	metH					1
c001480	metH	1	1
c001481	metH			1		1
c001482	metH				1
c001484	metH	1
c001485	metH				1
c001498	metH				1
c001500	metH	1
c001502	metH				1
c001511	mnmC				1
c001512	mnmC			1	1
c001513	mnmC			1
c001515	mnmC		1	1
c001516	mnmC		1	1
c001517	mnmC		1	1	1
c001518	mnmC		1	1
c001519	mnmC		1	1	1
c001520	mnmC		1	1	1
c001523	modB					1
c001524	modB					1
c001525	modB					1
c001526	modB	1
c001551	murF	1	1	1
c001552	murQ	1		1		1
c001553	mutL				1
c001554	mutL	1			1
c001555	mutL				1
c001556	mutL				1
c001559	mutL			1	1
c001560	mutL	1
c001561	mutL				1
c001562	mutL	1			1
c001563	mutL			1	1
c001564	mutL				1
c001565	mutL	1		1
c001566	mutL			1	1
c001568	mutL				1
c001570	mutL	1
c001571	mutL				1
c001574	mutL			1
c001575	mutL				1
c001576	mutL	1			1
c001585	nagE	1
c001593	nanK	1				1
c001594	nanK	1
c001595	nanK	1
c001596	nanK					1
c001597	nanK	1				1
c001598	nanK	1
c001599	nanK	1
c001623	napA	1
c001624	napA				1
c001627	napA	1
c001629	napA				1
c001630	napA				1
c001632	napA				1
c001633	napA				1
c001634	napA				1
c001638	napG				1
c001640	napG			1
c001642	napG				1
c001647	narG				1
c001648	narG	1	1		1
c001651	narU				1
c001654	nasD		1		1
c001676	norR_1				1
c001683	nrdA	1
c001689	nudL		1	1	1
c001690	nudL	1	1		1
c001697	nuoC				1
c001698	nuoC		1
c001699	nuoF	1
c001717	ompN_1	1		1	1	1
c001724	oprM	1			1
c001731	otnI	1
c001738	oxyR_1	1		1	1
c001749	papC_1				1
c001754	pcm	1	1
c001768	pdxA					1
c001784	pgl	1				1
c001800	phnU	1		1	1
c001801	phnU	1		1	1
c001802	phnU			1
c001803	phnU			1	1	1
c001804	phnU			1		1
c001805	phnU	1		1		1
c001806	phnU			1	1	1
c001807	phnU			1	1	1
c001808	phnU	1		1	1	1
c001809	phnU					1
c001810	phnU		1	1	1	1
c001813	phrB				1
c001839	prfA		1
c001840	prfA		1	1
c001848	priA	1		1	1
c001859	prpB				1
c001862	prsE_1	1	1	1	1
c001875	purL	1	1	1	1	1
c001910	recG	1
c001911	recX	1		1	1
c001928	rhaR_6		1		1	1
c001934	rhmA			1
c001936	rhtC_2	1			1
c001944	ribD	1
c001945	ribD	1
c001954	ribD				1
c001971	rodZ		1			1
c001972	rodZ	1	1	1
c001973	rodZ	1
c001974	rodZ	1		1	1
c001975	rodZ	1	1		1
c001976	rodZ			1
c001977	rodZ			1
c001978	rodZ			1
c001996	rpoS	1	1	1	1
c002009	rsmJ		1
c002018	rsxD	1	1	1	1	1
c002020	rutR	1	1		1	1
c002031	sadA	1	1	1	1	1
c002032	sadA	1	1			1
c002033	sadA	1	1	1		1
c002034	sadA		1	1	1	1
c002035	sadA					1
c002036	sadA	1				1
c002037	sadA	1		1		1
c002038	sadA	1				1
c002039	sadA	1	1			1
c002041	sadA	1		1		1
c002042	sadA	1			1
c002043	sadA	1	1	1	1	1
c002044	sadA	1	1		1
c002045	sadA	1
c002046	sadA	1		1	1	1
c002047	sadA	1		1		1
c002048	sadA	1	1	1		1
c002049	sadA			1		1
c002050	sadA			1		1
c002051	sadA	1	1	1	1	1
c002052	sadA	1	1	1	1	1
c002053	sadA	1	1	1	1	1
c002054	sadA	1	1	1	1	1
c002055	sadA	1	1	1	1	1
c002056	sadA	1		1	1	1
c002057	sadA	1	1	1
c002058	sadA			1
c002060	sadA	1		1	1
c002061	sadA			1
c002062	sadA	1		1
c002064	sadA			1	1
c002066	sadA	1			1
c002067	sadA	1		1
c002068	sadA			1
c002069	sadA	1
c002070	sadA			1
c002071	sadA			1	1
c002072	sadA			1	1
c002075	sadA			1
c002076	sadA	1		1
c002077	sadA			1
c002079	sadA	1
c002083	sadA			1	1
c002086	sadA	1			1
c002087	sadA				1
c002088	sadA			1
c002089	sadA			1
c002093	sadA			1
c002094	sadA			1
c002095	sadA	1
c002097	sadA			1	1
c002098	sadA	1		1	1
c002099	sadA	1
c002102	sadA				1
c002103	sadA	1
c002105	sadA			1
c002107	sadA				1
c002108	sadA			1
c002109	sadA				1
c002110	sadA			1
c002113	sadA				1
c002114	sadA			1	1
c002117	sadA				1
c002118	sadA			1
c002121	sadA				1
c002122	sadA	1		1
c002123	sadA	1		1
c002124	sadA	1		1
c002125	sadA			1
c002126	sadA			1
c002127	sadA			1
c002130	sadA				1
c002131	sadA			1
c002132	sadA	1
c002134	sadA			1
c002135	sadA			1	1
c002137	sadA			1
c002138	sadA	1
c002139	sadA	1		1
c002140	sadA			1
c002141	sadA			1
c002144	sapB	1			1	1
c002146	sauU_2	1	1	1	1	1
c002157	sbcC					1
c002160	sdhA		1	1
c002161	secA	1			1	1
c002174	slrP	1			1	1
c002175	slrP		1		1
c002198	surE	1	1	1	1
c002201	tatC	1	1	1		1
c002204	tcyP_2			1
c002224	tcyP_2				1
c002225	tdcE			1
c002248	tldD	1				1
c002252	tldD	1
c002254	tmcA	1	1		1	1
c002255	tmcA	1			1
c002256	tmcA	1
c002257	tmcA	1
c002258	tmcA	1			1
c002259	tmcA				1
c002271	tolB	1		1	1	1
c002273	tpiA	1		1	1	1
c002275	treZ	1			1
c002277	trg_2	1	1	1	1	1
c002286	ttgI	1
c002287	ttrA	1	1
c002290	ttrC	1	1	1	1	1
c002302	ubiF					1
c002303	ubiF					1
c002304	ubiF					1
c002311	ugpC				1
c002318	ulaE_2	1
c002329	vgrG1				1
c002338	xanP			1	1	1
c002344	xylB			1
c002362	ybiB	1
c002380	yceM					1
c002386	ycjG		1
c002387	ycjG		1
c002399	ydiK		1
c002400	ydiK					1
c002401	ydiK		1			1
c002402	ydiK					1
c002403	ydiK					1
c002407	ydiV_1		1	1	1
c002408	ydiV_1	1	1	1	1	1
c002428	yehY	1
c002444	yfcJ_2	1			1
c002445	yfcJ_2	1			1
c002446	yfcJ_2	1			1
c002447	yfcJ_2	1			1
c002448	yfcJ_2	1			1
c002449	yfcJ_2	1			1
c002450	yfcJ_2	1			1
c002457	yfdG			1
c002474	yhdT	1	1	1	1
c002479	yhhT_2		1	1	1
c002495	yihV	1			1
c002496	yihV	1	1		1	1
c002497	yihV				1	1
c002556	yjhC		1		1
c002557	yjhC		1		1
c002562	yjmD		1	1
c002579	yqgF	1			1
c002586	zipA			1
c002587	zipA	1		1
c002588	zipA			1
c002589	zipA	1
c002590	zipA	1
c002591	zipA			1
c002592	zipA	1
c002593	zipA	1
g000267	oadB_1		1
g000268	oadB_2		1		1
g000271	cobB		1		1
g000275	group_1033				1
g000276	group_1034				1
g000277	group_1035				1
g000280	group_1039				1
g000281	recR		1			1
g000284	group_1200				1
g000289	group_1652				1
g000290	group_1653				1
g000291	group_1655				1
g000292	group_1656	1
g000293	group_1657	1
g000294	group_1658				1
g000295	group_1659				1
g000296	group_1660				1
g000298	group_1664	1			1
g000300	group_1666	1			1
g000302	group_1668	1
g000305	group_1671				1
g000306	group_1672				1
g000307	group_1673				1
g000309	pld	1			1
g000311	yggR_2				1
g000312	group_1678				1
g000313	group_1679				1
g000314	ais_2				1
g000315	group_1681				1
g000317	group_1686				1
g000318	group_1687				1
g000319	group_1690	1			1
g000323	group_173				1
g000325	xerC_1				1
g000329	yhdJ_1				1
g000330	group_354				1
g000333	psiB				1
g000336	group_1037	1
g000337	group_1041	1
g000338	group_1042	1
g000340	group_1155	1
g000341	group_1285	1
g000342	group_1286	1
g000343	parM	1
g000344	group_1288	1
g000345	umuD_1	1
g000346	group_1291	1
g000347	rhlB				1
g000350	group_1442	1
g000351	group_1487		1		1	1
g000353	group_1654	1
g000354	group_1662	1
g000355	group_1683	1
g000356	group_1684	1
g000357	group_1689	1
g000358	glpB		1
g000361	uhpB					1
g000362	hxpA					1
g000366	group_774	1			1
g000368	hemW_2				1	1
g000403	group_1307		1		1	1
g000404	umuC_2		1	1
g000456	kdsC			1
g000492	group_1728					1
g000493	group_1770			1		1
g000495	group_192		1		1	1
g000496	group_201	1
g000503	yheS		1			1
g000540	znuC					1
g000565	group_1791					1
g000566	klcA	1			1
g000567	narZ		1			1
g000569	ompD		1			1
g000585	hyaB_2		1		1	1
g000586	ssb_2				1
g000587	kdgT_2		1
g000590	tsaB		1	1		1
g000594	intS_2			1
g000596	group_1062					1
g000603	group_264			1
g000604	oadG	1
g000610	group_1533			1	1
g000611	group_1534		1	1		1
g000612	group_1535		1
g000613	group_1693		1			1
g000615	group_1731				1
g000616	manC1_1		1		1	1
g000621	thiE				1
g000622	dnaB_2				1
g000626	group_1184	1	1		1	1
g000627	pbpC				1
g000628	damX				1
g000630	dinI	1	1	1	1	1
g000632	group_1070		1			1
g000634	group_1741			1
g000637	lyx			1	1
g000638	group_1718				1
g000639	dnaX				1
g000641	group_916			1	1
g000643	group_1318		1	1	1
g000646	group_1360				1
g000647	group_1384		1	1	1
g000649	group_491	1			1
g000654	yhgF			1
g000655	group_1788	1		1
g000712	pdeB	1
g000713	ccmD			1
g000720	group_597			1	1
g000722	ccmA			1	1
g000724	rlpA			1	1
g000728	group_106			1	1
g000734	oadA_1			1	1
g000741	group_1095			1
g000743	group_1808			1
g000746	group_1809			1
g000752	group_785			1
g000753	group_286	1
g000755	lspA_1			1
g000758	group_73	1		1	1
g000765	hns_2	1
g000766	group_1074	1
g000767	group_1075	1
g000768	group_1077	1
g000770	group_1080	1
g000771	group_1081	1
g000772	group_1082	1
g000773	group_1750	1
g000774	group_1751	1		1
g000775	group_1752	1
g000776	virB9	1
g000778	group_1755	1
g000779	virB4	1
g000780	group_1759	1
g000781	group_1760	1
g000782	group_1762	1
g000783	group_1765	1
g000784	dnaJ_1	1
g000785	group_1919	1
g000787	group_302	1
g000788	group_1707				1
g000793	group_1706	1		1	1	1
g000794	group_1756	1
g000795	group_1763	1			1
g000796	narZ_2				1
g000797	group_1076	1			1
g000798	group_1317			1	1
g000804	group_1757					1
g000806	pir				1
g000809	group_1078		1		1	1
g000810	group_1746	1
g000811	group_1761	1				1
g000812	group_1609	1
g000813	group_1610	1
g000816	group_492			1	1
g000822	group_1009	1
g000823	group_1010	1
g000824	stpA_2	1
g000825	group_1013	1
g000827	group_1397			1
g000828	group_1608	1
g000829	group_1611	1
g000830	group_1612	1
g000831	group_1613	1
g000834	group_1617	1
g000835	group_1618	1
g000836	group_1619	1
g000837	group_1620	1
g000838	group_1622	1
g000839	group_1623	1
g000841	group_1625	1
g000842	ptlE	1
g000843	group_1627	1
g000845	virD4	1
g000846	group_1725				1
g000847	group_1726				1	1
g000848	group_1727				1
g000851	korB				1
g000853	group_1014				1
g000857	group_1621	1
g000859	group_1633	1
g000860	tap_1	1			1	1
g000861	group_5				1	1
g000862	group_592	1			1	1
g000863	group_74	1				1
g000864	group_1091	1		1	1	1
g000865	tnpR	1		1	1
g000867	group_1634	1	1
g000868	group_1636	1
g000869	group_1637			1
g000870	group_1723			1	1
g000871	group_1792	1		1	1	1
g000872	group_1793	1		1		1
g000873	dhfrI_1	1		1	1	1
g000874	group_325	1				1
g000875	group_108		1		1	1
g000876	group_1474			1	1
g000878	group_1782		1	1	1
g000879	group_1795	1		1		1
g000880	group_2083		1		1	1
g000882	group_1387			1
g000883	rpsT				1
g000884	group_1632	1	1
g000885	group_2072		1		1
g000886	group_569				1
g000887	group_651				1
g000888	group_1011	1	1			1
g000890	group_1189				1
g000891	group_1190			1	1
g000892	group_1194				1
g000893	group_1330			1
g000894	group_1490			1
g000898	group_305	1		1	1	1
g000899	oadG_1	1	1			1
g000900	group_596			1	1
g000901	group_1583		1	1		1
g000903	group_79			1	1	1
g000906	group_1826	1
g000908	group_1828	1
g000911	group_1831				1
g000915	group_421			1
g000917	group_1064	1
g000924	group_1797	1	1		1	1
g000925	group_1813		1		1	1
g000928	group_1072			1
g000936	group_1439				1
g000937	group_1440			1	1	1
g000938	group_1486				1
g000939	yfdH_1	1	1		1	1
g000940	rsxC_2		1	1
g000946	rdmC	1
g000949	group_251		1		1
g000953	group_1382		1	1
g000954	group_1441				1	1
g000956	group_1878	1	1	1
g000957	group_1879	1
g000959	group_1883	1
g000960	group_1885	1			1
g000962	group_1887	1
g000965	group_1890	1
g000968	group_1893	1
g000970	group_1910	1
g000971	group_1911	1
g000972	group_532		1
g000973	group_599	1
g000974	group_1088		1	1	1	1
g000975	group_1118	1				1
g000978	group_1277			1
g000981	group_1779		1		1	1
g000982	group_1787		1	1	1	1
g000983	prtR	1			1	1
g000984	group_234	1
g000985	group_244					1
g000992	group_1789		1			1
g000993	group_1856				1
g000995	group_19		1		1	1
g000998	group_349				1	1
g001001	group_10		1	1	1	1
g001005	group_1711			1	1
g001006	group_1719		1
g001007	group_1790				1	1
g001008	group_1923					1
g001010	group_2090		1		1
g001011	group_377				1	1
g001013	group_489				1
g001016	group_704		1	1
g001017	group_887				1
g001020	group_1378			1		1
g001025	group_1810			1	1	1
g001032	group_1917				1
g001033	group_1929		1			1
g001035	group_1935		1			1
g001037	group_269	1				1
g001038	group_456	1
g001039	group_836			1
g001040	group_103					1
g001041	group_1063		1
g001046	group_1239					1
g001048	group_1340					1
g001049	folA		1			1
g001050	group_1373					1
g001052	group_1419		1
g001055	group_1780			1	1
g001062	group_1941					1
g001065	group_2058					1
g001070	group_2521	1
g001071	group_411					1
g001077	lexA_1				1
g001079	group_1312					1
g001082	group_15		1
g001084	group_1710			1	1
g001086	group_176	1	1	1
g001090	group_1846					1
g001093	group_1867					1
g001096	group_2429				1
g001097	group_2437				1
g001098	group_2438				1
g001099	group_2439				1
g001100	group_593		1			1
g001107	group_1129		1	1	1
g001108	group_1156			1
g001109	group_1157			1
g001110	group_1158			1
g001111	group_1159			1
g001113	group_1161			1
g001114	group_1162				1
g001116	group_1164			1	1
g001117	group_1165			1
g001118	group_1198		1
g001121	group_1361					1
g001126	group_1783		1			1
g001127	group_1814		1			1
g001128	group_1924					1
g001131	group_2372			1	1
g001132	group_2373			1
g001134	group_2375			1
g001136	group_2377			1
g001137	group_2378			1	1
g001138	group_2379			1
g001139	group_2380			1	1
g001140	group_2384			1
g001141	group_2385			1
g001142	group_2386			1
g001143	group_2387			1
g001144	yedK			1
g001145	group_2400			1
g001147	group_2407			1
g001148	group_2408			1
g001149	group_2409			1
g001150	group_2410			1
g001152	group_2428			1	1
g001153	group_260		1		1
g001156	group_478		1	1	1
g001157	group_55		1			1
g001158	group_571	1				1
g001161	group_6148		1		1
g001164	group_88				1	1
i000009			1	1	1	1
i000015		1	1
i000026		1			1
i000059		1
i000069		1
i000077		1				1
i000084		1	1		1
i000090		1			1	1
i000096			1
i000103		1
i000111		1
i000112		1
i000127		1
i000142		1
i000155			1	1
i000164		1
i000165			1			1
i000166						1
i000172		1				1
i000173				1
i000174						1
i000175			1	1
i000176				1
i000177				1
i000178				1
i000179			1			1
i000181		1				1
i000182				1
i000184						1
i000185			1
i000187				1
i000189		1			1
i000190		1			1
i000191		1		1	1
i000192				1
i000193		1
i000194					1
i000195		1				1
i000196						1
i000197						1
i000198		1			1
i000199		1				1
i000200		1	1			1
i000201			1		1
i000202				1
i000203		1			1
i000204					1
i000205				1	1
i000206		1				1
i000207		1	1		1
i000208		1	1			1
i000209		1
i000210		1		1	1
i000211						1
i000212				1		1
i000214			1
i000215					1
i000216			1			1
i000217				1
i000218		1				1
i000219					1	1
i000220				1
i000221		1	1			1
